# Supplementary material for: Cryptococcus neoformans resists to drastic conditions by switching to viable but non-culturable cell phenotype
Source: PLoS Pathog. 2019 Jul 29;15(7):e1007945. doi: 10.1371/journal.ppat.1007945 (PMC6687208; doi:10.1371/journal.ppat.1007945)
Supplement: S1 Table — (XLSX) [file ppat.1007945.s001.xlsx]

## Sheet: All end points
	PM 1							PM 2							PM 3							PM 4							PM 6							PM 7							PM 8
	STAT	D8 AnaDead	ANA a	ANA b	AE a	AE b		STAT	D8 AnaDead	ANA a	Anab	AE a	AE b		STAT	D8 AnaDead	ANA a	Anab	AE a	AE b		STAT	D8 AnaDead	ANA a	Anab	AE a	AE b		STAT	D8 AnaDead	ANA a	Anab	AE a	AE b		STAT	D8 AnaDead	ANA a	Anab	AE a	AE b		STAT	D8 AnaDead	ANA a	Anab	AE a	AE b
A01	52	27	38	48	51	58	Negative Control	74	61	58	68	63	84	Negative Control	140	20	108	54	136	125	Negative Control	260	27	86	157	212	251	Negative Control	163	123	85	78	123	137	Negative Control	142	24	94	42	81	109	Negative Control	140	75	103	108	107	131	Negative Control
A02	260	150	184	145	245	248	L-Arabinose	50	26	45	27	50	58	Chondroitin Sulfate C	274	11	198	79	251	266	Ammonia	200	55	205	247	226	266	Phosphate	276	26	190	179	266	268	L-Glutamine	270	20	216	212	256	262	L-Glutamine	265	25	143	58	264	259	L-Glutamine
A03	229	53	226	68	222	232	N-Acetyl-D-Glucosamine	49	27	37	40	50	54	a-Cyclodextrin	150	16	83	65	129	119	Nitrite	248	36	27	48	212	46	Pyrophosphate	290	22	218	30	281	282	Ala-Ala	293	17	217	74	283	284	Leu-Ser	282	20	233	24	278	288	Ala-Asp
A04	122	13	128	12	96	106	D-Saccharic acid	63	50	41	39	66	67	b-Cyclodextrin	124	41	29	23	126	103	Nitrate	218	16	173	233	247	270	Trimetaphosphate	277	17	198	126	257	268	Ala-Arg	259	138	165	11	249	278	Leu-Trp	273	17	170	86	267	272	Ala-Gln
A05	50	12	32	36	61	56	Succinic acid	128	23	60	38	130	117	g-Cyclodextrin	286	11	89	68	261	278	Urea	252	13	14	16	162	44	Tripolyphosphate	287	51	235	39	277	282	Ala-Asn	300	218	75	34	279	283	Leu-Val	279	16	127	93	278	281	Ala-Ile
A06	279	106	233	66	268	279	D-Galactose	144	36	78	66	140	159	Dextrin	175	14	110	40	156	156	Biuret	215	76	224	79	229	267	Triethyl Phosphate	289	22	254	187	270	283	Ala-Glu	294	11	187	37	293	285	Lys-Ala	276	22	148	46	272	269	Ala-Met
A07	77	86	63	44	72	83	L-Aspartic acid	63	30	42	36	62	70	Gelatin	289	11	159	85	282	279	L-Alanine	226	132	187	99	223	261	Hypophosphite	291	152	235	105	269	288	Ala-Gly	285	11	160	100	270	272	Lys-Arg	280	23	101	38	270	275	Ala-Val
A08	180	82	109	36	171	188	L-Proline	75	35	49	79	73	79	Glycogen	263	11	109	165	258	255	L-Arginine	261	11	213	274	220	284	Adenosine 2`-Monophosphate	270	47	93	75	243	245	Ala-His	286	11	180	49	283	275	Lys-Glu	276	32	156	145	260	276	Asp-Ala
A09	38	12	18	13	33	35	D-Alanine	69	36	45	38	67	73	Inulin	277	11	142	79	262	268	L-Asparagine	225	20	210	54	232	255	Adenosine 3`-Monophosphate	277	150	236	93	255	278	Ala-Leu	287	109	81	62	268	272	Lys-Ile	283	28	206	117	266	273	Asp-Gln
A10	239	66	178	22	245	244	D-Trehalose	230	32	75	46	174	158	Laminarin	267	11	86	33	271	262	L-Aspartic acid	200	21	218	79	215	252	Adenosine 5`-Monophosphate	291	227	233	207	278	286	Ala-Lys	278	74	187	62	255	275	Lys-Leu	289	275	220	105	282	284	Asp-Gly
A11	230	21	199	128	233	239	D-Mannose	72	72	61	73	69	77	Mannan	110	23	58	27	171	145	L-Cysteine	215	23	214	196	211	262	Adenosine 2`,3`-Cyclic Monophosphate	279	41	199	60	254	274	Ala-Phe	290	13	183	56	273	284	Lys-Lys	280	98	233	236	276	279	Glu-Ala
A12	255	85	207	234	206	256	Dulcitol	82	76	51	64	57	82	Pectin	263	29	155	142	266	272	L-Glutamic acid	234	29	106	55	145	229	Adenosine 3`,5`-Cyclic Monophosphate	292	49	169	57	212	286	Ala-Pro	282	35	221	64	236	263	Lys-Phe	271	50	199	271	231	281	Gly-Asn
B01	48	25	34	38	51	51	D-Serine	51	28	39	51	54	61	N-Acetyl-D-Galactosamine	284	21	214	90	278	277	L-Glutamine	235	31	198	32	221	234	Thiophosphate	278	25	230	164	270	280	Ala-Ser	295	24	242	54	277	294	Lys-Pro	278	26	129	116	268	276	Gly-Asp
B02	246	142	85	95	241	237	D-Sorbitol	55	21	30	46	56	57	N-Acetyl-Neuraminic acid	263	114	175	24	244	263	Glycine	273	111	82	243	256	294	Dithiophosphate	272	17	144	62	266	268	Ala-Thr	275	13	123	59	269	272	Lys-Ser	270	17	217	67	264	256	Gly-Ile
B03	50	11	21	33	51	53	Glycerol	213	50	111	43	207	166	b-D-Allose	191	29	19	24	144	160	L-Histidine	261	11	81	105	253	252	D,L-a-Glycerol Phosphate	272	14	74	27	256	267	Ala-Trp	277	126	58	17	269	266	Lys-Thr	254	13	43	36	250	235	His-Ala
B04	78	18	56	18	79	73	L-Fucose	226	26	72	61	206	190	Amygdalin	264	21	81	129	245	249	L-Isoleucine	266	37	100	94	265	261	b-Glycerol Phosphate	272	17	106	81	261	263	Ala-Tyr	267	11	108	64	275	264	Lys-Trp	255	15	68	34	259	240	His-Glu
B05	211	13	41	61	199	195	D-Glucuronic acid	293	171	257	201	283	282	D-Arabinose	263	11	88	83	259	251	L-Leucine	259	14	65	210	232	246	Carbamyl Phosphate	279	20	98	123	265	267	Arg-Ala	272	11	179	46	262	256	Lys-Tyr	241	17	94	50	218	201	His-His
B06	227	11	60	63	202	173	D-Gluconic acid	238	22	117	108	267	241	D-Arabitol	265	36	76	17	246	256	L-Lysine	271	12	84	72	258	277	D-2-Phospho-Glyceric acid	275	218	91	51	260	249	Arg-Arg	270	63	73	36	263	259	Lys-Val	274	11	92	49	270	263	Ile-Asn
B07	62	11	25	16	65	63	D,L-a-Glycerol Phosphate	132	23	52	48	117	105	L-Arabitol	266	73	177	88	248	254	L-Methionine	268	11	66	236	266	256	D-3-Phospho-Glyceric acid	275	18	96	53	267	263	Arg-Asp	272	11	84	17	253	247	Met-Arg	273	13	140	50	265	259	Ile-Leu
B08	292	172	218	190	278	285	D-Xylose	228	25	185	97	213	213	Arbutin	262	11	117	11	253	249	L-Phenylalanine	258	14	123	127	251	249	Guanosine 2`-Monophosphate	266	15	137	29	256	258	Arg-Gln	275	11	144	20	265	270	Met-Asp	267	14	178	54	258	257	Leu-Asn
B09	84	11	31	82	77	88	L-Lactic acid	165	143	150	145	161	160	2-Deoxy-D-Ribose	245	14	66	21	212	229	L-Proline	255	14	102	54	245	245	Guanosine 3`-Monophosphate	277	31	120	174	269	267	Arg-Glu	262	11	91	88	263	258	Met-Gln	254	53	70	38	239	223	Leu-His
B10	73	11	42	46	66	71	Formic acid	193	38	82	102	189	172	i-Erythritol	268	18	116	93	256	254	L-Serine	256	12	55	104	247	247	Guanosine 5`-Monophosphate	275	50	144	75	252	262	Arg-Ile	273	12	227	42	268	266	Met-Glu	261	32	173	42	262	252	Leu-Pro
B11	266	14	151	52	260	265	D-Mannitol	70	48	53	56	69	72	D-Fucose	275	11	136	72	262	266	L-Threonine	258	63	123	97	254	253	Guanosine 2`,3`-Cyclic Monophosphate	265	26	129	106	250	256	Arg-Leu	275	72	75	35	269	266	Met-Gly	259	227	129	91	256	250	Leu-Tyr
B12	145	26	75	65	114	149	L-Glutamic acid	75	61	54	59	57	64	3-0-b-D-Galactopyranosyl-D-Arabinose	265	31	248	119	261	263	L-Tryptophan	256	26	209	28	211	268	Guanosine 3`,5`-Cyclic Monophosphate	275	48	215	119	254	281	Arg-Lys	291	24	159	51	262	249	Met-His	286	227	200	97	278	276	Lys-Asp
C01	47	20	27	51	55	54	D-Glucose-6-Phosphate	253	38	108	50	240	240	Gentiobiose	277	37	178	99	270	267	L-Tyrosine	212	22	209	153	242	258	Phosphoenol Pyruvate	286	30	231	81	284	280	Arg-Met	296	18	261	112	249	268	Met-Ile	291	24	211	69	290	291	Lys-Gly
C02	42	20	23	21	36	33	D-Galactonic acid-g-Lactone	93	27	25	18	78	66	L-Glucose	259	11	84	206	260	255	L-Valine	266	23	145	77	251	247	Phospho-Glycolic acid	253	53	72	32	237	242	Arg-Phe	269	61	104	53	261	262	Met-Leu	258	11	62	36	258	247	Lys-Met
C03	49	11	32	36	50	50	D,L-Malic acid	52	14	16	27	54	54	D-Lactitol	89	11	17	25	68	66	D-Alanine	265	38	93	71	258	253	D-Glucose-1-Phosphate	263	66	198	52	247	248	Arg-Ser	261	11	103	100	268	262	Met-Lys	263	11	73	78	251	244	Met-Thr
C04	284	208	232	231	279	266	D-Ribose	246	64	93	50	243	227	D-Melezitose	239	11	44	69	229	231	D-Asparagine	269	21	150	50	250	250	D-Glucose-6-Phosphate	270	95	159	93	260	267	Arg-Trp	265	11	32	33	263	255	Met-Met	265	11	85	65	263	253	Met-Tyr
C05	111	55	51	67	113	99	Tween 20	240	22	148	62	264	229	Maltitol	205	11	42	31	184	192	D-Aspartic acid	261	17	88	29	250	268	2-Deoxy-D-Glucose 6-Phosphate	268	112	80	22	250	255	Arg-Tyr	267	21	95	75	258	260	Met-Phe	274	128	127	71	269	260	Phe-Asp
C06	194	28	179	82	186	160	L-Rhamnose	220	33	104	68	249	217	a-Methyl-D-Glucoside	141	11	60	25	132	121	D-Glutamic acid	266	11	104	95	258	254	D-Glucosamine-6-Phosphate	265	24	81	58	266	251	Arg-Val	261	11	104	129	265	248	Met-Pro	266	21	123	87	261	259	Phe-Glu
C07	251	11	37	142	237	231	D-Fructose	63	23	33	81	60	68	b-Methyl-D-Galactoside	115	11	33	22	106	81	D-Lysine	243	47	63	41	238	252	6-Phospho-Gluconic acid	269	14	70	55	259	257	Asn-Glu	274	11	91	92	258	255	Met-Trp	263	11	56	35	252	249	Gln-Glu
C08	181	11	43	78	163	164	Acetic acid	75	36	40	36	70	70	3-Methylglucose	239	11	61	19	199	199	D-Serine	258	194	36	87	253	243	Cytidine 2`-Monophosphate	269	14	120	73	252	250	Asn-Val	269	11	84	62	260	261	Met-Val	261	16	123	23	244	249	Phe-Met
C09	262	141	151	47	240	244	a-D-Glucose	77	28	48	97	78	71	b-Methyl-D-Glucuronic acid	143	14	53	25	129	111	D-Valine	258	12	95	67	252	247	Cytidine 3`-Monophosphate	279	95	106	182	266	259	Asp-Asp	270	11	52	90	255	246	Phe-Ala	261	181	105	98	247	247	Phe-Tyr
C10	252	11	80	84	252	232	Maltose	66	35	50	38	64	64	a-Methyl-D-Mannoside	262	11	150	61	257	246	L-Citrulline	254	15	105	111	248	240	Cytidine 5`-Monophosphate	268	30	141	109	251	250	Asp-Glu	264	11	69	83	255	252	Phe-Gly	257	28	190	107	252	243	Phe-Val
C11	70	40	49	46	68	73	D-Melibiose	62	32	31	52	57	62	b-Methyl-D-Xyloside	276	13	196	103	265	261	L-Homoserine	264	18	116	177	258	248	Cytidine 2`,3`-Cyclic Monophosphate	261	146	111	57	246	253	Asp-Leu	280	11	87	54	258	266	Phe-Ile	254	26	99	90	251	249	Pro-Arg
C12	51	31	35	41	61	61	Thymidine	258	98	270	174	244	254	Palatinose	264	25	204	71	287	277	L-Ornithine	229	31	220	224	213	265	Cytidine 3`,5`-Cyclic Monophosphate	290	249	234	124	279	296	Asp-Lys	285	18	184	258	246	254	Phe-Phe	282	65	242	228	267	276	Pro-Asn
D01	59	24	62	45	69	72	L-Asparagine	214	28	188	43	180	199	D-Raffinose	259	22	173	138	246	212	N-Acetyl-L-Glutamic acid	234	93	194	157	222	284	D-Mannose-1-Phosphate	262	25	225	153	248	251	Asp-Phe	278	23	240	97	252	265	Phe-Pro	251	22	180	83	249	246	Pro-Glu
D02	33	11	14	19	36	32	D-Aspartic acid	216	17	24	52	195	195	Salicin	146	53	67	176	214	218	N-Phthaloyl-L-Glutamic acid	255	32	140	93	250	246	D-Mannose-6-Phosphate	270	13	143	117	257	253	Asp-Trp	270	11	174	137	263	269	Phe-Ser	264	11	198	68	260	252	Pro-lle
D03	50	11	31	13	55	51	D-Glucosaminic acid	53	25	18	20	57	54	Sedoheptulosan	216	11	101	17	203	202	L-Pyroglutamic acid	267	11	107	37	255	250	Cysteamine-S-Phosphate	267	11	133	68	254	254	Asp-Val	269	11	136	16	268	263	Phe-Trp	265	11	56	74	253	250	Pro-Lys
D04	47	11	29	39	54	48	1,2-Propanediol	207	38	22	30	166	131	L-Sorbose	147	11	64	35	116	98	Hydroxylamine	270	29	78	167	254	245	Phospho-L-Arginine	248	19	60	35	241	219	Cys-Gly	266	101	99	45	261	258	Pro-Ala	265	11	38	51	254	233	Pro-Ser
D05	103	20	81	72	106	101	Tween 40	231	17	37	66	200	210	Stachyose	88	11	26	12	86	71	Methylamine	265	11	59	44	256	245	O-Phospho-D-Serine	265	13	61	21	248	258	Gln-Gln	255	19	53	11	253	234	Pro-Asp	284	11	77	61	275	267	Pro-Trp
D06	74	24	41	38	79	74	a-Ketoglutaric acid	161	99	69	112	166	152	D-Tagatose	130	11	55	23	127	112	N-Amylamine	266	16	84	41	255	248	O-Phospho-L-Serine	271	87	98	39	261	258	Gln-Gly	260	11	75	85	259	247	Pro-Gln	273	18	68	65	262	253	Pro-Val
D07	69	11	31	47	75	72	a-Ketobutyric acid	205	34	78	91	233	205	Turanose	114	11	22	21	91	86	N-Butylamine	261	93	85	171	256	252	O-Phospho-L-Threonine	266	25	92	80	266	237	Glu-Asp	237	11	87	52	236	205	Pro-Gly	266	33	116	100	261	253	Ser-Asn
D08	69	19	32	33	67	68	a-Methyl-D-Galactoside	70	27	24	27	71	76	Xylitol	127	25	57	19	128	107	Ethylamine	257	14	113	108	249	242	Uridine 2`-Monophosphate	279	20	176	53	251	261	Glu-Glu	136	23	75	16	127	114	Pro-Hyp	273	58	155	36	266	259	Ser-Asp
D09	72	11	19	17	69	71	a-D-Lactose	66	46	40	33	57	57	N-Acetyl-D-Glucosaminitol	254	11	27	45	228	214	Ethanolamine	257	13	109	19	246	243	Uridine 3`-Monophosphate	282	31	128	77	264	260	Glu-Gly	265	11	140	11	254	251	Pro-Leu	273	40	56	50	258	248	Ser-Gln
D10	73	11	50	19	70	72	Lactulose	185	37	106	69	169	154	g-Amino-N-Butyric acid	125	33	38	49	108	92	Ethylenediamine	260	15	113	58	251	248	Uridine 5`-Monophosphate	273	31	131	160	251	258	Glu-Ser	263	11	89	61	258	259	Pro-Phe	265	89	126	111	254	248	Ser-Glu
D11	270	12	74	66	263	254	Sucrose	83	57	56	85	70	73	d-Amino Valeric acid	176	28	95	31	166	148	Putrescine	262	100	120	99	257	252	Uridine 2`,3`-Cyclic Monophosphate	274	50	133	84	257	257	Glu-Trp	209	74	108	26	209	174	Pro-Pro	259	51	143	88	254	235	Thr-Asp
D12	56	25	55	40	63	66	Uridine	59	42	48	44	52	57	Butyric acid	267	28	137	144	257	236	Agmatine	258	105	227	170	143	268	Uridine 3`,5`-Cyclic Monophosphate	282	219	189	73	254	261	Glu-Tyr	294	49	229	88	278	284	Pro-Tyr	288	208	161	45	284	286	Thr-Gln
E01	57	48	45	60	67	65	L-Glutamine	71	57	47	61	57	63	Capric acid	154	40	103	71	138	122	Histamine	276	45	196	86	268	263	O-Phospho-D-Tyrosine	295	155	217	206	248	286	Glu-Val	285	40	202	113	261	285	Ser-Ala	292	127	129	203	277	283	Thr-Phe
E02	52	11	29	36	56	52	m-Tartaric acid	50	16	13	21	48	43	Caproic acid	119	16	26	23	125	98	b-Phenylethylamine	247	24	181	166	242	242	O-Phospho-L-Tyrosine	277	175	177	43	265	264	Gly-Ala	266	11	171	84	265	266	Ser-Gly	275	27	156	50	274	258	Thr-Ser
E03	43	11	11	16	51	48	D-Glucose-1-Phosphate	56	17	46	21	60	58	Citraconic acid	114	58	65	14	121	101	Tyramine	257	15	77	58	245	248	Phosphocreatine	260	12	74	48	251	248	Gly-Arg	254	11	97	48	244	237	Ser-His	274	12	101	40	266	261	Trp-Val
E04	87	48	49	43	87	77	D-Fructose-6-Phosphate	55	14	30	24	53	53	D,L-Citramalic acid	122	50	37	29	115	94	Acetamide	265	15	168	73	250	247	Phosphoryl Choline	227	47	45	42	216	204	Gly-Cys	264	39	103	21	260	264	Ser-Leu	272	11	112	67	266	258	Tyr-Ile
E05	70	21	46	61	79	72	Tween 80	285	239	207	244	275	273	D-Glucosamine	125	11	69	27	126	103	Formamide	256	14	73	97	253	239	O-Phosphoryl-Ethanolamine	278	60	53	77	264	262	Gly-Gly	261	37	140	108	257	260	Ser-Met	271	11	114	64	261	261	Tyr-Val
E06	49	11	20	47	59	51	a-Hydroxyglutaric acid-g-Lactone	56	22	37	22	56	57	2-Hydroxybenzoic acid	168	13	53	74	229	208	Glucuronamide	262	17	60	18	253	249	Phosphono Acetic acid	270	14	50	23	257	249	Gly-His	262	11	153	98	262	266	Ser-Phe	274	12	89	49	262	258	Val-Ala
E07	63	30	31	41	73	66	a-Hydroxybutyric acid	65	35	43	51	63	66	4-Hydroxybenzoic acid	150	11	66	25	145	127	D,L-Lactamide	260	181	125	46	252	247	2-Aminoethyl Phosphonic acid	270	22	210	26	257	260	Gly-Leu	270	60	92	18	268	246	Ser-Pro	261	27	125	33	257	254	Val-Gln
E08	218	11	91	54	222	199	b-Methyl-D-Glucoside	63	37	38	36	62	65	b-Hydroxybutyric acid	136	15	71	47	142	126	D-Glucosamine	178	31	32	24	65	88	Methylene Diphosphonic acid	263	31	136	82	251	253	Gly-Lys	267	11	88	41	260	256	Ser-Ser	268	26	162	132	258	247	Val-Glu
E09	239	11	89	84	230	213	Adonitol	61	39	41	42	64	65	g-Hydroxybutyric acid	146	15	84	51	170	144	D-Galactosamine	256	21	81	65	247	246	Thymidine 3`-Monophosphate	270	25	124	67	256	257	Gly-Met	269	11	98	62	254	253	Ser-Tyr	261	20	136	80	248	245	Val-Lys
E10	254	12	129	107	257	248	Maltotriose	73	38	49	44	72	71	a-Keto-Valeric acid	190	51	101	73	200	179	D-Mannosamine	253	106	95	171	247	248	Thymidine 5`-Monophosphate	268	24	113	96	251	252	Gly-Phe	268	24	145	68	256	265	Ser-Val	271	23	110	64	266	262	Val-Met
E11	52	14	16	35	53	55	2`-Deoxyadenosine	75	81	52	48	68	72	Itaconic acid	256	19	50	62	252	255	N-Acetyl-D-Glucosamine	244	40	26	41	172	112	Inositol Hexaphosphate	269	39	86	90	263	247	Gly-Pro	276	11	208	105	267	264	Thr-Ala	267	146	211	156	263	258	Val-Phe
E12	54	19	31	73	58	60	Adenosine	226	192	179	202	201	222	5-Keto-D-Gluconic acid	147	24	91	35	127	121	N-Acetyl-D-Galactosamine	230	28	172	24	184	285	Thymidine 3`,5`-Cyclic Monophosphate	292	107	226	134	267	283	Gly-Ser	292	99	209	144	281	293	Thr-Arg	279	57	163	186	270	264	Val-Pro
F01	54	29	46	55	59	59	Gly-Asp	54	67	65	28	59	60	D-Lactic acid Methyl Ester	228	46	144	146	237	203	N-Acetyl-D-Mannosamine	185	50	102	42	171	226	Negative Control	299	20	126	111	268	287	Gly-Thr	266	32	185	43	227	245	Thr-Glu	283	17	171	129	262	283	Val-Ser
F02	60	17	23	50	66	61	Citric acid	49	44	31	27	46	48	Malonic acid	198	32	57	34	204	171	Adenine	247	38	102	79	245	239	Sulfate	276	134	193	26	268	259	Gly-Trp	239	18	116	88	243	217	Thr-Gly	265	11	185	66	260	257	b-Ala-Ala
F03	239	12	82	97	247	233	m-Inositol	62	16	21	19	60	66	Melibionic acid	108	16	48	38	178	103	Adenosine	275	21	38	202	259	248	Thiosulfate	274	11	94	118	259	257	Gly-Tyr	272	13	148	57	264	265	Thr-Leu	244	16	121	38	242	224	b-Ala-Gly
F04	49	11	22	25	53	49	D-Threonine	62	34	43	54	60	59	Oxalic acid	112	23	27	32	141	99	Cytidine	264	19	54	64	254	239	Tetrathionate	277	16	137	58	259	261	Gly-Val	265	11	73	26	261	258	Thr-Met	154	23	58	33	133	119	b-Ala-His
F05	45	11	41	44	43	43	Fumaric acid	117	78	67	92	105	105	Oxalomalic acid	182	69	85	18	191	151	Cytosine	261	22	60	101	245	245	Thiophosphate	242	11	87	48	252	222	His-Asp	267	11	69	56	248	236	Thr-Pro	273	29	181	130	270	260	Met-b-Ala
F06	48	11	25	33	50	46	Bromosuccinic acid	51	28	27	21	51	51	Quinic acid	226	51	133	62	176	204	Guanine	263	26	67	98	254	249	Dithiophosphate	259	15	55	18	259	235	His-Gly	266	55	103	165	268	260	Trp-Ala	267	11	102	29	243	232	b-Ala-Phe
F07	46	11	11	43	44	47	Propionic acid	189	44	45	19	196	151	D-Ribono-1,4-Lactone	168	42	66	70	170	158	Guanosine	260	53	60	226	248	244	L-Cysteine	265	16	76	47	254	248	His-Leu	271	16	115	37	261	261	Trp-Arg	130	64	83	77	125	110	D-Ala-D-Ala
F08	200	11	67	47	179	175	Mucic acid	64	41	41	64	64	65	Sebacic acid	130	21	65	20	116	102	Thymine	239	55	94	36	234	211	D-Cysteine	264	35	119	40	249	241	His-Lys	274	144	128	78	274	265	Trp-Asp	154	26	53	70	150	140	D-Ala-Gly
F09	55	18	42	41	65	60	Glycolic acid	168	135	135	135	160	149	Sorbic acid	135	31	61	41	127	107	Thymidine	262	36	117	59	251	246	Cys-Gly	266	20	73	49	245	227	His-Met	268	219	170	85	261	264	Trp-Glu	146	16	39	30	137	122	D-Ala-Leu
F10	61	22	30	41	63	61	Glyoxylic acid	63	40	44	50	72	66	Succinamic acid	107	28	43	52	99	82	Uracil	244	34	91	27	237	238	L-Cysteic acid	211	26	63	56	199	193	His-Pro	263	30	120	99	255	254	Trp-Gly	138	22	53	73	128	116	D-Leu-D-Leu
F11	246	22	70	67	235	225	D-Cellobiose	67	90	58	48	65	71	D-Tartaric acid	170	29	82	46	154	145	Uridine	201	48	71	85	197	202	Cysteamine	266	37	59	64	166	239	His-Ser	267	22	250	69	257	260	Trp-Leu	256	32	119	86	251	237	D-Leu-Gly
F12	54	28	43	69	64	65	Inosine	153	136	155	95	133	135	L-Tartaric acid	156	28	91	74	144	133	Inosine	295	41	225	187	288	312	L-Cysteine Sulfinic acid	292	48	173	131	264	257	His-Trp	265	28	230	92	270	284	Trp-Lys	238	45	136	120	234	218	D-Leu-Tyr
G01	49	27	49	64	63	56	Gly-Glu	48	33	32	50	53	57	Acetamide	126	50	116	77	129	110	Xanthine	274	49	214	109	273	281	N-Acetyl-L-Cysteine	295	28	123	109	231	275	His-Tyr	261	35	161	191	258	252	Trp-Phe	274	24	244	114	255	273	g-Glu-Gly
G02	50	16	38	45	52	49	Tricarballylic acid	44	11	25	20	46	47	L-Alaninamide	131	26	53	63	163	116	Xanthosine	191	28	63	42	190	198	S-Methyl-L-Cysteine	263	11	86	45	253	242	His-Val	273	253	242	49	269	264	Trp-Ser	228	11	97	35	232	209	g-D-Glu-Gly
G03	60	13	17	26	46	43	L-Serine	46	13	21	21	46	48	N-Acetyl-L-Glutamic acid	273	74	249	67	94	260	Uric acid	269	15	80	30	258	267	Cystathionine	272	11	88	50	256	253	Ile-Ala	275	187	85	60	270	273	Trp-Trp	135	13	45	23	130	115	Gly-D-Ala
G04	57	15	36	50	63	57	L-Threonine	72	22	31	52	65	70	L-Arginine	148	98	113	95	161	137	Alloxan	265	114	79	56	252	255	Lanthionine	279	34	90	74	270	256	Ile-Arg	268	22	111	133	271	271	Trp-Tyr	154	82	62	42	143	124	Gly-D-Asp
G05	163	15	38	37	130	99	L-Alanine	83	21	44	30	80	85	Glycine	262	43	120	113	256	273	Allantoin	273	29	125	63	266	251	Glutathione	283	56	130	62	273	267	Ile-Gln	274	194	111	30	265	269	Tyr-Ala	161	17	61	47	162	143	Gly-D-Ser
G06	56	15	33	51	87	72	Ala-Gly	43	23	24	28	39	40	L-Histidine	168	89	80	29	252	264	Parabanic acid	186	36	65	63	168	175	D,L-Ethionine	283	31	119	52	270	262	Ile-Gly	265	131	126	111	269	266	Tyr-Gln	143	11	39	29	127	120	Gly-D-Thr
G07	76	16	20	44	69	73	Acetoacetic acid	37	21	21	22	32	32	L-Homoserine	264	22	91	49	241	246	D,L-a-Amino-N-Butyric acid	275	150	89	69	268	262	L-Methionine	230	15	173	50	244	213	Ile-His	279	11	128	131	272	268	Tyr-Glu	138	69	66	19	129	115	Gly-D-Val
G08	66	19	32	55	70	73	N-Acetyl-D-Mannosamine	55	23	28	37	50	49	Hydroxy-L-Proline	252	41	167	81	217	238	g-Amino-N-Butyric acid	254	53	69	54	241	249	D-Methionine	268	42	149	22	262	254	Ile-Ile	266	192	175	81	260	264	Tyr-Gly	275	15	231	78	268	274	Leu-b-Ala
G09	73	18	21	49	81	81	Mono-Methylsuccinate	72	38	48	42	71	75	L-Isoleucine	190	33	95	51	178	174	e-Amino-N-Caproic acid	269	35	117	112	260	270	Gly-Met	278	41	244	90	262	254	Ile-Met	271	14	76	45	260	262	Tyr-His	180	27	66	38	171	152	Leu-D-Leu
G10	65	15	28	54	69	69	Methylpyruvate	57	38	38	37	55	55	L-Leucine	267	160	97	107	262	253	D,L-a-Amino-Caprylic acid	263	26	127	61	252	265	N-Acetyl-D,L-Methionine	270	126	154	92	253	255	Ile-Phe	271	12	166	38	262	267	Tyr-Leu	268	22	241	178	257	257	Phe-b-Ala
G11	59	21	29	42	79	63	D-Malic acid	71	37	55	52	69	68	L-Lysine	252	26	191	89	247	250	d-Amino-N-Valeric acid	262	29	168	222	255	255	L-Methionine Sulfoxide	273	26	126	110	265	256	Ile-Pro	254	19	107	34	252	256	Tyr-Lys	272	25	79	40	262	262	Ala-Ala-Ala
G12	58	36	46	50	60	66	L-Malic acid	62	47	57	53	58	69	L-Methionine	188	39	208	157	262	271	a-Amino-N-Valeric acid	191	46	79	49	152	209	L-Methionine Sulfone	283	54	134	151	274	282	Ile-Ser	268	60	241	60	256	257	Tyr-Phe	175	39	115	71	242	170	D-Ala-Gly-Gly
H01	59	40	47	66	61	61	Gly-Pro	80	35	69	33	52	75	L-Ornithine	282	55	225	239	273	286	Ala-Asp	221	35	163	157	230	296	L-Djenkolic acid	281	100	129	124	178	250	Ile-Trp	261	48	207	268	217	278	Tyr-Trp	278	132	133	48	202	281	Gly-Gly-Ala
H02	51	22	34	48	59	55	p-Hydroxyphenyl Acetic acid	42	26	25	26	41	43	L-Phenylalanine	269	30	198	32	270	274	Ala-Gln	241	103	154	167	229	270	Thiourea	267	12	230	76	266	263	Ile-Tyr	274	25	233	112	242	268	Tyr-Tyr	225	88	182	113	229	214	Gly-Gly-D-Leu
H03	47	24	29	56	54	55	m-Hydroxyphenyl Acetic acid	42	20	31	16	41	46	L-Pyroglutamic acid	274	47	216	254	261	267	Ala-Glu	229	68	95	128	228	220	1-Thio-b-D-Glucose	278	11	146	12	273	258	Ile-Val	273	30	227	238	263	273	Val-Arg	280	11	163	25	276	280	Gly-Gly-Gly
H04	47	21	28	45	52	49	Tyramine	51	31	30	39	43	45	L-Valine	277	37	240	164	272	279	Ala-Gly	248	118	134	158	247	258	D,L-Lipoamide	279	20	224	126	244	266	Leu-Ala	277	23	211	74	257	274	Val-Asn	286	15	201	136	268	279	Gly-Gly-Ile
H05	240	52	217	72	236	234	D-Psicose	51	70	42	46	47	56	D,L-Carnitine	251	33	76	53	215	201	Ala-His	261	36	166	241	255	290	Taurocholic acid	272	34	140	128	235	264	Leu-Arg	293	160	235	116	273	282	Val-Asp	272	190	191	241	260	269	Gly-Gly-Leu
H06	238	194	198	239	221	228	L-Lyxose	51	34	35	49	49	50	sec-Butylamine	269	31	146	106	262	267	Ala-Leu	290	37	128	58	281	290	Taurine	294	190	225	181	281	292	Leu-Asp	289	20	214	58	280	289	Val-Gly	275	23	247	61	272	273	Gly-Gly-Phe
H07	73	54	72	90	70	84	Glucuronamide	50	84	28	39	46	53	D,L-Octopamine	271	51	142	90	245	274	Ala-Thr	263	51	143	143	247	266	Hypotaurine	281	186	220	210	260	272	Leu-Glu	279	35	95	72	224	243	Val-His	280	19	165	141	272	276	Val-Tyr-Val
H08	103	72	66	109	121	105	Pyruvic acid	52	33	31	35	50	53	Putrescine	271	49	195	136	261	276	Gly-Asn	158	54	79	74	157	182	p-Aminobenzene Sulfonic acid	276	24	231	118	252	270	Leu-Gly	292	30	131	173	276	286	Val-Ile	240	46	166	230	233	235	Gly-Phe-Phe
H09	184	30	169	109	182	164	L-Galactonic acid-g-Lactone	269	224	222	248	238	258	Dihydroxyacetone	270	51	167	198	263	267	Gly-Gln	273	86	164	121	263	282	Butane Sulfonic acid	281	24	164	54	249	272	Leu-Ile	295	22	225	132	287	290	Val-Leu	269	44	236	86	242	276	Leu-Gly-Gly
H10	164	35	179	179	166	163	D-Galacturonic acid	71	45	52	67	65	69	2,3-Butanediol	279	37	235	160	266	275	Gly-Glu	286	35	158	169	284	293	2-Hydroxyethane Sulfonic acid	265	33	182	57	246	259	Leu-Leu	287	33	205	41	270	266	Val-Tyr	273	242	63	106	258	273	Leu-Leu-Leu
H11	64	60	52	67	72	68	Phenylethylamine	79	67	64	79	66	107	2,3-Butanone	275	53	178	137	273	274	Gly-Met	198	73	151	65	193	222	Methane Sulfonic acid	276	36	213	68	254	264	Leu-Met	296	42	143	205	275	276	Val-Val	279	36	154	195	270	264	Phe-Gly-Gly
H12	66	45	39	79	60	66	2-Aminoethanol	63	52	51	54	51	68	3-Hydroxy-2-butanone	251	52	134	85	214	271	Met-Ala	170	49	127	97	135	219	Tetramethylene Sulfone	263	37	141	45	163	275	Leu-Phe	282	45	194	76	226	270	g-Glu-Gly	288	34	155	68	225	279	Tyr-Gly-Gly
[truncated: 7 more columns]
