# Supplementary material for: Cryptococcus neoformans resists to drastic conditions by switching to viable but non-culturable cell phenotype
Source: PLoS Pathog. 2019 Jul 29;15(7):e1007945. doi: 10.1371/journal.ppat.1007945 (PMC6687208; doi:10.1371/journal.ppat.1007945)
Supplement: S2 Table — (XLSX) [file ppat.1007945.s002.xlsx]

## Sheet: number secreted
STAT	D8-NORMOx	VBNC(D8-HYPOx)	D6-NORMOx	D6-HYPOx	D4-NORMOx	D4-HYPOx
598	904	442	882	598	833	664
747	884	361	831	566	721	638
797	887	395	834	600	950	715

## Sheet: number cellular
STAT	D8-NORMOx	VBNC(D8-HYPOx)	D6-NORMOx	D6-HYPOx	D4-NORMOx	D4-HYPOx
3029	2968	3057	2913	2871	3103	3105
2951	2960	3033	2645	2910	3122	3124
2975	2976	3171	2835	2962	3125	3074

## Sheet: concentration secreted
STAT	D4-HYPOx	D6-HYPOx	VBNC(D8-HYPOx)	D4-NORMOx	D6-NORMOx	D8-NORMOx
0.023	0.0153	0.013	0.0133	0.007	0.011	0.027
0.01	0.0073	0.0077	0.006	0.011	0.0153	0.02
0.006	0.011	0.0103	0.0103	0.0207	0.0183	0.015

## Sheet: concentration cellular
STAT	D4-HYPOx	D6-HYPOx	VBNC(D8-HYPOx)	D4-NORMOx	D6-NORMOx	D8-NORMOx
0.011593	0.018014	0.007759	0.016944	0.020422	0.024792	0.026754
0.002408	0.021135	0.014179	0.008383	0.017925	0.017836	0.015606
0.005262	0.017212	0.007045	0.01846	0.013109	0.015606	0.021046
