# Supplementary material for: Cryptococcus neoformans resists to drastic conditions by switching to viable but non-culturable cell phenotype
Source: PLoS Pathog. 2019 Jul 29;15(7):e1007945. doi: 10.1371/journal.ppat.1007945 (PMC6687208; doi:10.1371/journal.ppat.1007945)
Supplement: S3 Table — (XLSX) [file ppat.1007945.s003.xlsx]

## Sheet: jVenn
D8 hypoxia secreted	STAT secreted	D8 normoxia secreted	D8 normoxia cellular	STAT cellular	D8 hypoxia secreted|STAT secreted	D8 hypoxia secreted|D8 normoxia secreted	STAT secreted|D8 normoxia secreted	STAT secreted|STAT cellular	D8 normoxia secreted|D8 normoxia cellular	D8 normoxia cellular|STAT cellular	D8 hypoxia secreted|STAT secreted|D8 normoxia secreted	D8 hypoxia secreted|D8 normoxia secreted|D8 normoxia cellular	STAT secreted|D8 normoxia secreted|D8 normoxia cellular	STAT secreted|D8 normoxia secreted|STAT cellular	STAT secreted|D8 normoxia cellular|STAT cellular	D8 normoxia secreted|D8 normoxia cellular|STAT cellular	D8 hypoxia secreted|STAT secreted|D8 normoxia secreted|D8 normoxia cellular	D8 hypoxia secreted|STAT secreted|D8 normoxia secreted|STAT cellular	D8 hypoxia secreted|D8 normoxia secreted|D8 normoxia cellular|STAT cellular	D8 hypoxia secreted|STAT secreted|D8 normoxia secreted|D8 normoxia cellular|STAT cellular	D8 hypoxia cellular	STAT cellular|D8 hypoxia cellular	D8 normoxia cellular|D8 hypoxia cellular	D8 normoxia cellular|STAT cellular|D8 hypoxia cellular	D8 normoxia secreted|D8 hypoxia cellular	D8 normoxia secreted|D8 normoxia cellular|D8 hypoxia cellular	D8 normoxia secreted|D8 normoxia cellular|STAT cellular|D8 hypoxia cellular	STAT secreted|D8 normoxia cellular|STAT cellular|D8 hypoxia cellular	STAT secreted|D8 normoxia secreted|D8 hypoxia cellular	STAT secreted|D8 normoxia secreted|STAT cellular|D8 hypoxia cellular	STAT secreted|D8 normoxia secreted|D8 normoxia cellular|D8 hypoxia cellular	STAT secreted|D8 normoxia secreted|D8 normoxia cellular|STAT cellular|D8 hypoxia cellular	D8 hypoxia secreted|STAT cellular|D8 hypoxia cellular	D8 hypoxia secreted|D8 normoxia cellular|STAT cellular|D8 hypoxia cellular	D8 hypoxia secreted|D8 normoxia secreted|D8 hypoxia cellular	D8 hypoxia secreted|D8 normoxia secreted|STAT cellular|D8 hypoxia cellular	D8 hypoxia secreted|D8 normoxia secreted|D8 normoxia cellular|D8 hypoxia cellular	D8 hypoxia secreted|D8 normoxia secreted|D8 normoxia cellular|STAT cellular|D8 hypoxia cellular	D8 hypoxia secreted|STAT secreted|STAT cellular|D8 hypoxia cellular	D8 hypoxia secreted|STAT secreted|D8 normoxia cellular|STAT cellular|D8 hypoxia cellular	D8 hypoxia secreted|STAT secreted|D8 normoxia secreted|D8 hypoxia cellular	D8 hypoxia secreted|STAT secreted|D8 normoxia secreted|STAT cellular|D8 hypoxia cellular	D8 hypoxia secreted|STAT secreted|D8 normoxia secreted|D8 normoxia cellular|D8 hypoxia cellular	D8 hypoxia secreted|STAT secreted|D8 normoxia secreted|D8 normoxia cellular|STAT cellular|D8 hypoxia cellular
CNAG_01051	CNAG_00359	CNAG_00164	CNAG_00045	CNAG_00018	CNAG_01985	CNAG_00261	CNAG_00122	CNAG_00250	CNAG_00094	CNAG_00056	CNAG_00373	CNAG_02966	CNAG_07422	CNAG_05446	CNAG_04313	CNAG_02442	CNAG_01512	CNAG_02300	CNAG_02298	CNAG_01239	CNAG_00066	CNAG_00083	CNAG_00019	CNAG_00006	CNAG_03598	CNAG_00593	CNAG_00026	CNAG_00086	CNAG_01228	CNAG_04861	CNAG_04657	CNAG_00057	CNAG_05296	CNAG_00130	CNAG_04735	CNAG_02967	CNAG_02905	CNAG_00264	CNAG_03433	CNAG_00021	CNAG_05872	CNAG_04963	CNAG_06267	CNAG_00034
CNAG_01088	CNAG_01275	CNAG_00251	CNAG_00117	CNAG_00249	CNAG_02351	CNAG_00301	CNAG_00779		CNAG_00452	CNAG_00131	CNAG_00741	CNAG_05831				CNAG_03393	CNAG_01653	CNAG_02944	CNAG_04406	CNAG_06085	CNAG_00098	CNAG_00106	CNAG_00195	CNAG_00007		CNAG_01220	CNAG_00038	CNAG_00121			CNAG_05596	CNAG_00061		CNAG_01031			CNAG_04066	CNAG_00290		CNAG_00279				CNAG_00072
CNAG_01233	CNAG_03196	CNAG_01040	CNAG_00181	CNAG_00294	CNAG_04470	CNAG_00596	CNAG_00995		CNAG_01116	CNAG_00141	CNAG_00919	CNAG_07600							CNAG_06000		CNAG_00167	CNAG_00187	CNAG_00252	CNAG_00009		CNAG_01331	CNAG_00064	CNAG_00275			CNAG_06347	CNAG_00136		CNAG_01089			CNAG_04237	CNAG_00293		CNAG_03283				CNAG_00091
CNAG_04876	CNAG_03405	CNAG_01498	CNAG_00253	CNAG_00309	CNAG_05803	CNAG_02103	CNAG_01990		CNAG_02295	CNAG_00390	CNAG_01052										CNAG_00360	CNAG_00236	CNAG_00288	CNAG_00011		CNAG_01607	CNAG_00075	CNAG_00386				CNAG_00176		CNAG_01402				CNAG_00730		CNAG_03345				CNAG_00115
CNAG_06835	CNAG_05415	CNAG_01519	CNAG_00270	CNAG_00347	CNAG_06205	CNAG_03413	CNAG_03769		CNAG_02592	CNAG_00408	CNAG_01920										CNAG_00536	CNAG_00257	CNAG_00327	CNAG_00020		CNAG_01776	CNAG_00111	CNAG_00666				CNAG_00189		CNAG_01943				CNAG_01265		CNAG_03960				CNAG_00116
CNAG_07638	CNAG_05501	CNAG_01600	CNAG_00369	CNAG_00374		CNAG_04869	CNAG_05068		CNAG_02694	CNAG_00456	CNAG_01930										CNAG_00633	CNAG_00272	CNAG_00398	CNAG_00022		CNAG_03010	CNAG_00126	CNAG_00678				CNAG_00237		CNAG_02458				CNAG_01417		CNAG_04064				CNAG_00139
		CNAG_02470	CNAG_00371	CNAG_00383		CNAG_04874	CNAG_05256		CNAG_05299	CNAG_00643	CNAG_03476										CNAG_00668	CNAG_00377	CNAG_00467	CNAG_00036		CNAG_03134	CNAG_00238	CNAG_00747				CNAG_00280		CNAG_02501				CNAG_01879		CNAG_06079				CNAG_00147
		CNAG_02494	CNAG_00397	CNAG_00438		CNAG_04967			CNAG_05471	CNAG_00720	CNAG_03524										CNAG_00752	CNAG_00426	CNAG_00486	CNAG_00040		CNAG_03837	CNAG_00247	CNAG_00891				CNAG_00305		CNAG_03438				CNAG_02984						CNAG_00150
		CNAG_03238	CNAG_00474	CNAG_00460		CNAG_05458			CNAG_06672	CNAG_00986	CNAG_04609										CNAG_00778	CNAG_00439	CNAG_00538	CNAG_00044		CNAG_03922	CNAG_00308	CNAG_00988				CNAG_00311		CNAG_04642				CNAG_03002						CNAG_00165
		CNAG_03308	CNAG_00645	CNAG_00525		CNAG_05496				CNAG_01157	CNAG_04635										CNAG_00824	CNAG_00563	CNAG_00592	CNAG_00046		CNAG_03937	CNAG_00345	CNAG_01144				CNAG_00356		CNAG_09012				CNAG_03120						CNAG_00232
		CNAG_04744	CNAG_00652	CNAG_00558		CNAG_05595				CNAG_01671	CNAG_05264										CNAG_00873	CNAG_00567	CNAG_00613	CNAG_00047		CNAG_04299	CNAG_00393	CNAG_01211				CNAG_00385						CNAG_03315						CNAG_00256
		CNAG_05279	CNAG_00732	CNAG_00572		CNAG_05731				CNAG_02025	CNAG_05502										CNAG_01024	CNAG_00580	CNAG_00624	CNAG_00050		CNAG_04392	CNAG_00409	CNAG_01216				CNAG_00402						CNAG_03948						CNAG_00334
		CNAG_05727	CNAG_00827	CNAG_00590		CNAG_06411				CNAG_02057	CNAG_05724										CNAG_01082	CNAG_00583	CNAG_00638	CNAG_00054		CNAG_05499	CNAG_00464	CNAG_01375				CNAG_00418						CNAG_04043						CNAG_00407
		CNAG_06312	CNAG_00922	CNAG_00634		CNAG_06893				CNAG_02070	CNAG_06104										CNAG_01135	CNAG_00607	CNAG_00639	CNAG_00055		CNAG_05781	CNAG_00490	CNAG_01404				CNAG_00441						CNAG_04327						CNAG_00417
		CNAG_06336	CNAG_01015	CNAG_00680						CNAG_02265	CNAG_06924										CNAG_01140	CNAG_00623	CNAG_00831	CNAG_00058		CNAG_06589	CNAG_00499	CNAG_01492				CNAG_00450						CNAG_04785						CNAG_00475
		CNAG_06694	CNAG_01056	CNAG_00719						CNAG_02373	CNAG_07004										CNAG_01171	CNAG_00635	CNAG_00875	CNAG_00060			CNAG_00524	CNAG_01745				CNAG_00457						CNAG_05267						CNAG_00581
			CNAG_01075	CNAG_00820						CNAG_02424	CNAG_07856										CNAG_01174	CNAG_00661	CNAG_00894	CNAG_00062			CNAG_00537	CNAG_01860				CNAG_00601						CNAG_05573						CNAG_00584
			CNAG_01195	CNAG_00852						CNAG_02576											CNAG_01221	CNAG_00683	CNAG_00921	CNAG_00065			CNAG_00543	CNAG_01878				CNAG_00649						CNAG_05615						CNAG_00586
			CNAG_01378	CNAG_00876						CNAG_02947											CNAG_01281	CNAG_00689	CNAG_00929	CNAG_00073			CNAG_00570	CNAG_01976				CNAG_00684						CNAG_05664						CNAG_00587
			CNAG_01489	CNAG_00936						CNAG_02975											CNAG_01310	CNAG_00712	CNAG_00972	CNAG_00078			CNAG_00575	CNAG_01991				CNAG_00700						CNAG_05683						CNAG_00588
			CNAG_01680	CNAG_00961						CNAG_03167											CNAG_01440	CNAG_00736	CNAG_01161	CNAG_00082			CNAG_00641	CNAG_02301				CNAG_00735						CNAG_05839						CNAG_00626
			CNAG_01796	CNAG_00991						CNAG_03246											CNAG_01448	CNAG_00753	CNAG_01162	CNAG_00084			CNAG_00701	CNAG_02422				CNAG_00774						CNAG_06238						CNAG_00640
			CNAG_01952	CNAG_01045						CNAG_03247											CNAG_01483	CNAG_00853	CNAG_01186	CNAG_00087			CNAG_00734	CNAG_02444				CNAG_00797						CNAG_06302						CNAG_00656
			CNAG_02043	CNAG_01054						CNAG_03348											CNAG_01507	CNAG_00906	CNAG_01200	CNAG_00088			CNAG_00743	CNAG_02445				CNAG_00874						CNAG_06533						CNAG_00662
			CNAG_02055	CNAG_01094						CNAG_03756											CNAG_01587	CNAG_01017	CNAG_01201	CNAG_00089			CNAG_00806	CNAG_02457				CNAG_00933						CNAG_06640						CNAG_00672
			CNAG_02173	CNAG_01172						CNAG_03809											CNAG_01974	CNAG_01023	CNAG_01253	CNAG_00093			CNAG_00808	CNAG_02880				CNAG_00935						CNAG_07469						CNAG_00699
			CNAG_02229	CNAG_01188						CNAG_03874											CNAG_02009	CNAG_01099	CNAG_01263	CNAG_00099			CNAG_00816	CNAG_02903				CNAG_00982												CNAG_00703
			CNAG_02350	CNAG_01196						CNAG_04161											CNAG_02136	CNAG_01115	CNAG_01307	CNAG_00100			CNAG_00826	CNAG_03015				CNAG_00984												CNAG_00754
			CNAG_02384	CNAG_01365						CNAG_04502											CNAG_02180	CNAG_01125	CNAG_01325	CNAG_00104			CNAG_00879	CNAG_03226				CNAG_01021												CNAG_00776
			CNAG_02386	CNAG_01408						CNAG_04581											CNAG_02188	CNAG_01132	CNAG_01351	CNAG_00107			CNAG_00893	CNAG_03303				CNAG_01027												CNAG_00785
			CNAG_02498	CNAG_01415						CNAG_04620											CNAG_02343	CNAG_01178	CNAG_01381	CNAG_00108			CNAG_00979	CNAG_03588				CNAG_01035												CNAG_00799
			CNAG_02562	CNAG_01532						CNAG_04651											CNAG_02510	CNAG_01184	CNAG_01396	CNAG_00120			CNAG_01000	CNAG_03629				CNAG_01060												CNAG_00821
			CNAG_02590	CNAG_01533						CNAG_04795											CNAG_02579	CNAG_01197	CNAG_01403	CNAG_00135			CNAG_01151	CNAG_03706				CNAG_01102												CNAG_00848
			CNAG_02688	CNAG_01631						CNAG_04809											CNAG_02767	CNAG_01203	CNAG_01420	CNAG_00138			CNAG_01169	CNAG_03722				CNAG_01112												CNAG_00886
			CNAG_02765	CNAG_01712						CNAG_04905											CNAG_02789	CNAG_01232	CNAG_01436	CNAG_00140			CNAG_01257	CNAG_03765				CNAG_01128												CNAG_00897
			CNAG_02769	CNAG_01726						CNAG_05169											CNAG_02915	CNAG_01282	CNAG_01444	CNAG_00143			CNAG_01287	CNAG_03812				CNAG_01130												CNAG_00914
			CNAG_02819	CNAG_01755						CNAG_05243											CNAG_02940	CNAG_01318	CNAG_01546	CNAG_00145			CNAG_01364	CNAG_03873				CNAG_01168												CNAG_00930
			CNAG_02959	CNAG_01826						CNAG_05632											CNAG_03017	CNAG_01377	CNAG_01576	CNAG_00146			CNAG_01416	CNAG_03904				CNAG_01170												CNAG_00934
			CNAG_03103	CNAG_01911						CNAG_05648											CNAG_03024	CNAG_01412	CNAG_01590	CNAG_00148			CNAG_01446	CNAG_03959				CNAG_01182												CNAG_00992
			CNAG_03242	CNAG_01918						CNAG_05795											CNAG_03171	CNAG_01478	CNAG_01615	CNAG_00151			CNAG_01510	CNAG_04048				CNAG_01274												CNAG_01019
			CNAG_03287	CNAG_02029						CNAG_05840											CNAG_03203	CNAG_01502	CNAG_01629	CNAG_00154			CNAG_01537	CNAG_04082				CNAG_01332												CNAG_01046
			CNAG_03373	CNAG_02064						CNAG_06022											CNAG_03221	CNAG_01508	CNAG_01638	CNAG_00156			CNAG_01540	CNAG_04215				CNAG_01339												CNAG_01047
			CNAG_03483	CNAG_02065						CNAG_06068											CNAG_03298	CNAG_01634	CNAG_01675	CNAG_00162			CNAG_01542	CNAG_04628				CNAG_01341												CNAG_01117
			CNAG_03523	CNAG_02071						CNAG_06242											CNAG_03362	CNAG_01646	CNAG_01717	CNAG_00180			CNAG_01547	CNAG_04716				CNAG_01348												CNAG_01120
			CNAG_03525	CNAG_02135						CNAG_06345											CNAG_03400	CNAG_01941	CNAG_01771	CNAG_00182			CNAG_01584	CNAG_05219				CNAG_01361												CNAG_01152
			CNAG_03540	CNAG_02194						CNAG_06350											CNAG_03466	CNAG_02086	CNAG_01808	CNAG_00184			CNAG_01627	CNAG_05260				CNAG_01395												CNAG_01153
			CNAG_03572	CNAG_02205						CNAG_06360											CNAG_03520	CNAG_02090	CNAG_01810	CNAG_00185			CNAG_01636	CNAG_05265				CNAG_01405												CNAG_01224
			CNAG_03772	CNAG_02231						CNAG_06415											CNAG_03531	CNAG_02165	CNAG_01821	CNAG_00190			CNAG_01657	CNAG_05437				CNAG_01413												CNAG_01230
			CNAG_03862	CNAG_02281						CNAG_06450											CNAG_03668	CNAG_02167	CNAG_01832	CNAG_00193			CNAG_01721	CNAG_05556				CNAG_01435												CNAG_01291
			CNAG_03910	CNAG_02282						CNAG_06825											CNAG_03727	CNAG_02232	CNAG_01861	CNAG_00235			CNAG_01735	CNAG_05904				CNAG_01557												CNAG_01314
			CNAG_03949	CNAG_02365						CNAG_07546											CNAG_03836	CNAG_02303	CNAG_01895	CNAG_00239			CNAG_01794	CNAG_06316				CNAG_01594												CNAG_01400
			CNAG_04063	CNAG_02376						CNAG_07608											CNAG_03843	CNAG_02328	CNAG_02093	CNAG_00246			CNAG_01823	CNAG_06353				CNAG_01686												CNAG_01428
			CNAG_04157	CNAG_02401						CNAG_07701											CNAG_03979	CNAG_02409	CNAG_02104	CNAG_00254			CNAG_01824	CNAG_06563				CNAG_01733												CNAG_01464
			CNAG_04204	CNAG_02419																	CNAG_04065	CNAG_02433	CNAG_02123	CNAG_00259			CNAG_01889	CNAG_06566				CNAG_01744												CNAG_01480
			CNAG_04519	CNAG_02423																	CNAG_04159	CNAG_02453	CNAG_02148	CNAG_00260			CNAG_01912	CNAG_06908				CNAG_01750												CNAG_01486
			CNAG_04521	CNAG_02428																	CNAG_04240	CNAG_02468	CNAG_02186	CNAG_00265			CNAG_01928	CNAG_07032				CNAG_01753												CNAG_01539
			CNAG_04712	CNAG_02536																	CNAG_04290	CNAG_02520	CNAG_02190	CNAG_00266			CNAG_01958	CNAG_07362				CNAG_01839												CNAG_01558
			CNAG_04752	CNAG_02953																	CNAG_04302	CNAG_02530	CNAG_02191	CNAG_00269			CNAG_01997	CNAG_07571				CNAG_01892												CNAG_01562
			CNAG_04986	CNAG_02962																	CNAG_04332	CNAG_02654	CNAG_02198	CNAG_00271			CNAG_02045					CNAG_01893												CNAG_01577
			CNAG_05200	CNAG_02985																	CNAG_04348	CNAG_02670	CNAG_02204	CNAG_00278			CNAG_02117					CNAG_01981												CNAG_01585
			CNAG_05391	CNAG_02997																	CNAG_04353	CNAG_02700	CNAG_02215	CNAG_00286			CNAG_02118					CNAG_02007												CNAG_01628
			CNAG_05678	CNAG_03138																	CNAG_04433	CNAG_02800	CNAG_02227	CNAG_00287			CNAG_02139					CNAG_02047												CNAG_01727
			CNAG_05682	CNAG_03148																	CNAG_04498	CNAG_02809	CNAG_02238	CNAG_00289			CNAG_02153					CNAG_02099												CNAG_01820
			CNAG_05769	CNAG_03357																	CNAG_04539	CNAG_02879	CNAG_02240	CNAG_00292			CNAG_02209					CNAG_02133												CNAG_01854
			CNAG_06016	CNAG_03361																	CNAG_04575	CNAG_02996	CNAG_02306	CNAG_00315			CNAG_02212					CNAG_02267												CNAG_01884
			CNAG_06138	CNAG_03388																	CNAG_04662	CNAG_03001	CNAG_02344	CNAG_00316			CNAG_02223					CNAG_02285												CNAG_01890
			CNAG_06437	CNAG_03409																	CNAG_04681	CNAG_03070	CNAG_02427	CNAG_00318			CNAG_02288					CNAG_02296												CNAG_01910
			CNAG_06515	CNAG_03479																	CNAG_04983	CNAG_03157	CNAG_02439	CNAG_00322			CNAG_02294					CNAG_02309												CNAG_01951
			CNAG_06931	CNAG_03484																	CNAG_05038	CNAG_03273	CNAG_02443	CNAG_00326			CNAG_02326					CNAG_02327												CNAG_01961
			CNAG_07435	CNAG_03485																	CNAG_05189	CNAG_03276	CNAG_02446	CNAG_00329			CNAG_02337					CNAG_02335												CNAG_01984
			CNAG_07531	CNAG_03533																	CNAG_05297	CNAG_03314	CNAG_02567	CNAG_00335			CNAG_02378					CNAG_02359												CNAG_02030
			CNAG_07626	CNAG_03649																	CNAG_05404	CNAG_03376	CNAG_02578	CNAG_00337			CNAG_02418					CNAG_02367												CNAG_02035
			CNAG_07640	CNAG_03665																	CNAG_05419	CNAG_03494	CNAG_02704	CNAG_00354			CNAG_02489					CNAG_02377												CNAG_02076
			CNAG_07674	CNAG_03700																	CNAG_05473	CNAG_03655	CNAG_02783	CNAG_00361			CNAG_02503					CNAG_02460												CNAG_02100
			CNAG_07944	CNAG_03735																	CNAG_05515	CNAG_03670	CNAG_02798	CNAG_00363			CNAG_02532					CNAG_02485												CNAG_02129
				CNAG_03811																	CNAG_05546	CNAG_03786	CNAG_02842	CNAG_00364			CNAG_02685					CNAG_02500												CNAG_02144
				CNAG_03868																	CNAG_05591	CNAG_03945	CNAG_02898	CNAG_00368			CNAG_02692					CNAG_02542												CNAG_02182
				CNAG_03884																	CNAG_05807	CNAG_03975	CNAG_02901	CNAG_00370			CNAG_02779					CNAG_02550												CNAG_02225
				CNAG_04041																	CNAG_05844	CNAG_03978	CNAG_02938	CNAG_00389			CNAG_02795					CNAG_02568												CNAG_02234
				CNAG_04049																	CNAG_06023	CNAG_04098	CNAG_02990	CNAG_00394			CNAG_02818					CNAG_02655												CNAG_02257
				CNAG_04051																	CNAG_06178	CNAG_04137	CNAG_03020	CNAG_00396			CNAG_02891					CNAG_02722												CNAG_02315
				CNAG_04073																	CNAG_06293	CNAG_04152	CNAG_03069	CNAG_00400			CNAG_02976					CNAG_02725												CNAG_02330
				CNAG_04170																	CNAG_06359	CNAG_04208	CNAG_03104	CNAG_00403			CNAG_02998					CNAG_02751												CNAG_02331
				CNAG_04242																	CNAG_06367	CNAG_04213	CNAG_03123	CNAG_00410			CNAG_03007					CNAG_02799												CNAG_02338
				CNAG_04243																	CNAG_06409	CNAG_04226	CNAG_03151	CNAG_00411			CNAG_03049					CNAG_02811												CNAG_02399
				CNAG_04263																	CNAG_06426	CNAG_04244	CNAG_03233	CNAG_00413			CNAG_03082					CNAG_02812												CNAG_02526
				CNAG_04266																	CNAG_06550	CNAG_04270	CNAG_03306	CNAG_00424			CNAG_03168					CNAG_02825												CNAG_02545
				CNAG_04282																	CNAG_06553	CNAG_04316	CNAG_03352	CNAG_00427			CNAG_03263					CNAG_02886												CNAG_02585
				CNAG_04303																	CNAG_06750	CNAG_04359	CNAG_03364	CNAG_00434			CNAG_03275					CNAG_02896												CNAG_02673
				CNAG_04311																	CNAG_06797	CNAG_04397	CNAG_03379	CNAG_00445			CNAG_03299					CNAG_02918												CNAG_02714
				CNAG_04335																	CNAG_06993	CNAG_04398	CNAG_03386	CNAG_00447			CNAG_03412					CNAG_03004												CNAG_02748
				CNAG_04352																	CNAG_07027	CNAG_04407	CNAG_03445	CNAG_00448			CNAG_03596					CNAG_03040												CNAG_02754
				CNAG_04403																	CNAG_07327	CNAG_04522	CNAG_03557	CNAG_00449			CNAG_03599					CNAG_03053												CNAG_02775
				CNAG_04450																	CNAG_07424	CNAG_04694	CNAG_03558	CNAG_00453			CNAG_03602					CNAG_03143												CNAG_02801
				CNAG_04708																	CNAG_07453	CNAG_04723	CNAG_03609	CNAG_00458			CNAG_03618					CNAG_03144												CNAG_02843
				CNAG_04742																	CNAG_07498	CNAG_04729	CNAG_03624	CNAG_00461			CNAG_03638					CNAG_03232												CNAG_02850
				CNAG_04748																	CNAG_07506	CNAG_04755	CNAG_03647	CNAG_00462			CNAG_03663					CNAG_03245												CNAG_02852
				CNAG_04802																	CNAG_07512	CNAG_04758	CNAG_03660	CNAG_00465			CNAG_03667					CNAG_03249												CNAG_02858
				CNAG_04989																	CNAG_07522	CNAG_04774	CNAG_03730	CNAG_00466			CNAG_03674					CNAG_03266												CNAG_02860
				CNAG_05055																	CNAG_07775	CNAG_04838	CNAG_03813	CNAG_00468			CNAG_03702					CNAG_03270												CNAG_02864
				CNAG_05102																	CNAG_07794	CNAG_04899	CNAG_03887	CNAG_00470			CNAG_03738					CNAG_03297												CNAG_02920
				CNAG_05106																	CNAG_07825	CNAG_04978	CNAG_03919	CNAG_00471			CNAG_03829					CNAG_03375												CNAG_02928
				CNAG_05228																	CNAG_07886	CNAG_05005	CNAG_03999	CNAG_00482			CNAG_03832					CNAG_03396												CNAG_02974
				CNAG_05242																		CNAG_05063	CNAG_04014	CNAG_00483			CNAG_03865					CNAG_03457												CNAG_02991
				CNAG_05255																		CNAG_05135	CNAG_04025	CNAG_00484			CNAG_03931					CNAG_03554												CNAG_02994
				CNAG_05282																		CNAG_05183	CNAG_04039	CNAG_00485			CNAG_03936					CNAG_03612												CNAG_03058
				CNAG_05290																		CNAG_05363	CNAG_04155	CNAG_00491			CNAG_03967					CNAG_03621												CNAG_03072
				CNAG_05428																		CNAG_05388	CNAG_04238	CNAG_00497			CNAG_04017					CNAG_03688												CNAG_03084
				CNAG_05468																		CNAG_05531	CNAG_04273	CNAG_00500			CNAG_04111					CNAG_03705												CNAG_03114
				CNAG_05484																		CNAG_05613	CNAG_04319	CNAG_00502			CNAG_04156					CNAG_03725												CNAG_03142
				CNAG_05524																		CNAG_05617	CNAG_04417	CNAG_00504			CNAG_04186					CNAG_03747												CNAG_03146
				CNAG_05549																		CNAG_05658	CNAG_04452	CNAG_00508			CNAG_04257					CNAG_03787												CNAG_03198
				CNAG_05568																		CNAG_05665	CNAG_04503	CNAG_00509			CNAG_04308					CNAG_03816												CNAG_03223
				CNAG_05571																		CNAG_05706	CNAG_04792	CNAG_00512			CNAG_04344					CNAG_03863												CNAG_03225
				CNAG_05588																		CNAG_05789	CNAG_04817	CNAG_00513			CNAG_04351					CNAG_03882												CNAG_03281
				CNAG_05616																		CNAG_05921	CNAG_04822	CNAG_00520			CNAG_04354					CNAG_03916												CNAG_03311
				CNAG_05663																		CNAG_05936	CNAG_04859	CNAG_00522			CNAG_04387					CNAG_03920												CNAG_03316
				CNAG_05674																		CNAG_06065	CNAG_04872	CNAG_00527			CNAG_04467					CNAG_03941												CNAG_03322
				CNAG_05775																		CNAG_06142	CNAG_05164	CNAG_00531			CNAG_04501					CNAG_03996												CNAG_03358
				CNAG_05791																		CNAG_06192	CNAG_05222	CNAG_00533			CNAG_04531					CNAG_04001												CNAG_03454
				CNAG_05862																		CNAG_06236	CNAG_05239	CNAG_00534			CNAG_04541					CNAG_04028												CNAG_03482
				CNAG_05920																		CNAG_06455	CNAG_05310	CNAG_00535			CNAG_04577					CNAG_04068												CNAG_03486
				CNAG_05975																		CNAG_06505	CNAG_05409	CNAG_00539			CNAG_04677					CNAG_04071												CNAG_03492
				CNAG_05995																		CNAG_06565	CNAG_05440	CNAG_00551			CNAG_04688					CNAG_04074												CNAG_03507
				CNAG_06021																		CNAG_06604	CNAG_05505	CNAG_00554			CNAG_04690					CNAG_04080												CNAG_03510
				CNAG_06158																		CNAG_06607	CNAG_05513	CNAG_00556			CNAG_04715					CNAG_04163												CNAG_03577
				CNAG_06197																		CNAG_06648	CNAG_05530	CNAG_00557			CNAG_04738					CNAG_04179												CNAG_03606
				CNAG_06218																		CNAG_06676	CNAG_05585	CNAG_00560			CNAG_04801					CNAG_04192												CNAG_03627
				CNAG_06290																		CNAG_06732	CNAG_05598	CNAG_00561			CNAG_04823					CNAG_04346												CNAG_03682
				CNAG_06435																		CNAG_06790	CNAG_05610	CNAG_00562			CNAG_04840					CNAG_04388												CNAG_03739
				CNAG_06495																		CNAG_06819	CNAG_05686	CNAG_00565			CNAG_04954					CNAG_04399												CNAG_03771
				CNAG_06516																		CNAG_06837	CNAG_05715	CNAG_00569			CNAG_04955					CNAG_04439												CNAG_03780
				CNAG_06661																		CNAG_06922	CNAG_05756	CNAG_00573			CNAG_05001					CNAG_04443												CNAG_03856
				CNAG_06687																		CNAG_06983	CNAG_05788	CNAG_00576			CNAG_05013					CNAG_04566												CNAG_03891
				CNAG_06741																		CNAG_07360	CNAG_05794	CNAG_00577			CNAG_05050					CNAG_04584												CNAG_03892
				CNAG_06824																		CNAG_07374	CNAG_05858	CNAG_00589			CNAG_05084					CNAG_04637												CNAG_03935
				CNAG_06888																		CNAG_07375	CNAG_05906	CNAG_00600			CNAG_05100					CNAG_04640												CNAG_03944
				CNAG_06903																		CNAG_07430	CNAG_05926	CNAG_00602			CNAG_05113					CNAG_04652												CNAG_03983
				CNAG_07005																		CNAG_07530	CNAG_05927	CNAG_00603			CNAG_05148					CNAG_04676												CNAG_04004
				CNAG_07365																		CNAG_07534	CNAG_05979	CNAG_00605			CNAG_05218					CNAG_04749												CNAG_04009
				CNAG_07411																		CNAG_07539	CNAG_06059	CNAG_00608			CNAG_05273					CNAG_04799												CNAG_04011
				CNAG_07420																		CNAG_07607	CNAG_06078	CNAG_00622			CNAG_05285					CNAG_04848												CNAG_04021
				CNAG_07437																		CNAG_07629	CNAG_06094	CNAG_00637			CNAG_05292					CNAG_04851												CNAG_04105
				CNAG_07451																		CNAG_07657	CNAG_06173	CNAG_00648			CNAG_05303					CNAG_04879												CNAG_04106
				CNAG_07482																		CNAG_07903	CNAG_06224	CNAG_00650			CNAG_05449					CNAG_04883												CNAG_04114
				CNAG_07572																		CNAG_07941	CNAG_06355	CNAG_00655			CNAG_05509					CNAG_04961												CNAG_04171
				CNAG_07635																			CNAG_06414	CNAG_00663			CNAG_05534					CNAG_04985												CNAG_04189
				CNAG_07756																			CNAG_06454	CNAG_00665			CNAG_05540					CNAG_05023												CNAG_04217
				CNAG_07776																			CNAG_06502	CNAG_00671			CNAG_05599					CNAG_05070												CNAG_04219
				CNAG_07802																			CNAG_06612	CNAG_00673			CNAG_05614					CNAG_05097												CNAG_04245
																							CNAG_06649	CNAG_00682			CNAG_05629					CNAG_05115												CNAG_04269
																							CNAG_06669	CNAG_00685			CNAG_05644					CNAG_05125												CNAG_04291
																							CNAG_06879	CNAG_00686			CNAG_05650					CNAG_05144												CNAG_04322
																							CNAG_06882	CNAG_00688			CNAG_05657					CNAG_05167												CNAG_04373
																							CNAG_06912	CNAG_00690			CNAG_05679					CNAG_05246												CNAG_04380
																							CNAG_07253	CNAG_00691			CNAG_05694					CNAG_05269												CNAG_04441
																							CNAG_07319	CNAG_00692			CNAG_05696					CNAG_05301												CNAG_04445
																							CNAG_07353	CNAG_00694			CNAG_05721					CNAG_05351												CNAG_04625
																							CNAG_07361	CNAG_00696			CNAG_05730					CNAG_05366												CNAG_04659
																							CNAG_07541	CNAG_00697			CNAG_05739					CNAG_05379												CNAG_04726
																							CNAG_07615	CNAG_00705			CNAG_05753					CNAG_05398												CNAG_04753
																							CNAG_07689	CNAG_00706			CNAG_05761					CNAG_05425												CNAG_04762
																							CNAG_07777	CNAG_00708			CNAG_05770					CNAG_05464												CNAG_04776
																							CNAG_07780	CNAG_00709			CNAG_05878					CNAG_05475												CNAG_04891
																							CNAG_07804	CNAG_00710			CNAG_05886					CNAG_05521												CNAG_04904
																							CNAG_07822	CNAG_00711			CNAG_05892					CNAG_05525												CNAG_04969
																								CNAG_00713			CNAG_05978					CNAG_05623												CNAG_04981
																								CNAG_00716			CNAG_06056					CNAG_05638												CNAG_05031
																								CNAG_00717			CNAG_06106					CNAG_05653												CNAG_05134
																								CNAG_00718			CNAG_06122					CNAG_05711												CNAG_05138
																								CNAG_00721			CNAG_06140					CNAG_05722												CNAG_05179
																								CNAG_00722			CNAG_06141					CNAG_05725												CNAG_05232
																								CNAG_00727			CNAG_06199					CNAG_05762												CNAG_05235
																								CNAG_00739			CNAG_06229					CNAG_05865												CNAG_05258
																								CNAG_00742			CNAG_06370					CNAG_05900												CNAG_05312
																								CNAG_00745			CNAG_06410					CNAG_05907												CNAG_05314
																								CNAG_00746			CNAG_06431					CNAG_05932												CNAG_05462
																								CNAG_00756			CNAG_06433					CNAG_05935												CNAG_05465
																								CNAG_00757			CNAG_06448					CNAG_06067												CNAG_05480
																								CNAG_00760			CNAG_06474					CNAG_06098												CNAG_05555
																								CNAG_00761			CNAG_06544					CNAG_06112												CNAG_05602
																								CNAG_00766			CNAG_06549					CNAG_06123												CNAG_05759
																								CNAG_00768			CNAG_06551					CNAG_06144												CNAG_05799
																								CNAG_00769			CNAG_06594					CNAG_06168												CNAG_05814
																								CNAG_00770			CNAG_06625					CNAG_06170												CNAG_05826
																								CNAG_00771			CNAG_06628					CNAG_06208												CNAG_05847
																								CNAG_00772			CNAG_06710					CNAG_06222												CNAG_05893
																								CNAG_00775			CNAG_06730					CNAG_06231												CNAG_05918
																								CNAG_00777			CNAG_06737					CNAG_06240												CNAG_05939
																								CNAG_00788			CNAG_06739					CNAG_06287												CNAG_06026
																								CNAG_00792			CNAG_06746					CNAG_06294												CNAG_06077
																								CNAG_00793			CNAG_06759					CNAG_06314												CNAG_06081
																								CNAG_00802			CNAG_06764					CNAG_06371												CNAG_06088
																								CNAG_00804			CNAG_06773					CNAG_06399												CNAG_06095
																								CNAG_00809			CNAG_06782					CNAG_06404												CNAG_06101
																								CNAG_00811			CNAG_06866					CNAG_06432												CNAG_06109
																								CNAG_00812			CNAG_07316					CNAG_06475												CNAG_06113
																								CNAG_00819			CNAG_07427					CNAG_06489												CNAG_06125
																								CNAG_00822			CNAG_07473					CNAG_06633												CNAG_06150
																								CNAG_00829			CNAG_07491					CNAG_06645												CNAG_06216
																								CNAG_00832			CNAG_07547					CNAG_06666												CNAG_06220
																								CNAG_00834			CNAG_07557					CNAG_06745												CNAG_06291
																								CNAG_00836			CNAG_07570					CNAG_06747												CNAG_06313
																								CNAG_00845			CNAG_07718					CNAG_06767												CNAG_06377
																								CNAG_00854			CNAG_07782					CNAG_06779												CNAG_06400
																								CNAG_00866			CNAG_07862					CNAG_06799												CNAG_06422
																								CNAG_00869			CNAG_07871					CNAG_06847												CNAG_06447
																								CNAG_00877								CNAG_06849												CNAG_06501
																								CNAG_00884								CNAG_06905												CNAG_06508
																								CNAG_00888								CNAG_07354												CNAG_06576
																								CNAG_00916								CNAG_07363												CNAG_06605
																								CNAG_00920								CNAG_07373												CNAG_06699
																								CNAG_00932								CNAG_07400												CNAG_06755
																								CNAG_00938								CNAG_07445												CNAG_06770
																								CNAG_00940								CNAG_07558												CNAG_06811
																								CNAG_00960								CNAG_07740												CNAG_06830
																								CNAG_00966								CNAG_07746												CNAG_06900
																								CNAG_00970								CNAG_07765												CNAG_06906
																								CNAG_00973								CNAG_07801												CNAG_06923
																								CNAG_00976								CNAG_07839												CNAG_06946
																								CNAG_00977																				CNAG_07442
																								CNAG_00978																				CNAG_07559
																								CNAG_00989																				CNAG_07736
																								CNAG_00990																				CNAG_07745
																								CNAG_00993																				CNAG_07808
																								CNAG_00994																				CNAG_07851
																								CNAG_00996
																								CNAG_01003
																								CNAG_01005
																								CNAG_01008
																								CNAG_01010
																								CNAG_01018
																								CNAG_01025
																								CNAG_01029
																								CNAG_01033
																								CNAG_01039
																								CNAG_01049
																								CNAG_01050
																								CNAG_01053
																								CNAG_01058
																								CNAG_01063
																								CNAG_01078
																								CNAG_01083
																								CNAG_01087
																								CNAG_01091
																								CNAG_01092
																								CNAG_01095
																								CNAG_01097
																								CNAG_01103
																								CNAG_01104
																								CNAG_01106
																								CNAG_01107
																								CNAG_01108
																								CNAG_01110
																								CNAG_01111
																								CNAG_01113
																								CNAG_01119
																								CNAG_01123
																								CNAG_01126
																								CNAG_01129
																								CNAG_01136
																								CNAG_01137
																								CNAG_01138
																								CNAG_01141
																								CNAG_01142
																								CNAG_01148
																								CNAG_01149
																								CNAG_01150
																								CNAG_01155
																								CNAG_01156
																								CNAG_01158
																								CNAG_01159
																								CNAG_01164
																								CNAG_01167
																								CNAG_01173
																								CNAG_01179
																								CNAG_01181
																								CNAG_01183
																								CNAG_01185
																								CNAG_01187
																								CNAG_01189
																								CNAG_01190
																								CNAG_01199
																								CNAG_01202
																								CNAG_01204
																								CNAG_01212
																								CNAG_01213
																								CNAG_01217
																								CNAG_01222
																								CNAG_01229
																								CNAG_01231
																								CNAG_01235
																								CNAG_01236
																								CNAG_01238
																								CNAG_01241
																								CNAG_01250
																								CNAG_01252
																								CNAG_01261
																								CNAG_01262
																								CNAG_01264
																								CNAG_01266
																								CNAG_01267
																								CNAG_01270
																								CNAG_01271
																								CNAG_01273
																								CNAG_01284
																								CNAG_01288
																								CNAG_01290
																								CNAG_01295
																								CNAG_01298
																								CNAG_01300
																								CNAG_01305
																								CNAG_01309
																								CNAG_01315
																								CNAG_01316
																								CNAG_01317
																								CNAG_01320
																								CNAG_01321
																								CNAG_01323
																								CNAG_01330
																								CNAG_01337
																								CNAG_01344
																								CNAG_01345
																								CNAG_01347
																								CNAG_01350
																								CNAG_01355
																								CNAG_01360
																								CNAG_01362
																								CNAG_01363
																								CNAG_01372
																								CNAG_01373
																								CNAG_01376
																								CNAG_01380
																								CNAG_01382
																								CNAG_01390
																								CNAG_01391
																								CNAG_01397
																								CNAG_01398
																								CNAG_01414
																								CNAG_01423
																								CNAG_01426
																								CNAG_01430
																								CNAG_01432
																								CNAG_01437
																								CNAG_01438
																								CNAG_01439
																								CNAG_01442
																								CNAG_01455
																								CNAG_01470
																								CNAG_01471
																								CNAG_01475
																								CNAG_01477
																								CNAG_01482
																								CNAG_01485
																								CNAG_01491
																								CNAG_01495
																								CNAG_01496
																								CNAG_01518
																								CNAG_01520
																								CNAG_01521
																								CNAG_01522
																								CNAG_01523
																								CNAG_01524
																								CNAG_01526
																								CNAG_01528
																								CNAG_01536
																								CNAG_01544
																								CNAG_01548
																								CNAG_01549
																								CNAG_01553
																								CNAG_01554
																								CNAG_01556
																								CNAG_01561
																								CNAG_01563
																								CNAG_01564
																								CNAG_01565
																								CNAG_01567
																								CNAG_01568
																								CNAG_01569
																								CNAG_01575
																								CNAG_01583
																								CNAG_01586
																								CNAG_01596
																								CNAG_01597
																								CNAG_01598
																								CNAG_01599
																								CNAG_01609
																								CNAG_01610
																								CNAG_01614
																								CNAG_01621
																								CNAG_01623
																								CNAG_01630
																								CNAG_01635
																								CNAG_01637
																								CNAG_01639
																								CNAG_01641
																								CNAG_01644
																								CNAG_01647
																								CNAG_01649
																								CNAG_01650
																								CNAG_01655
																								CNAG_01659
																								CNAG_01664
																								CNAG_01669
																								CNAG_01676
																								CNAG_01679
																								CNAG_01682
																								CNAG_01683
																								CNAG_01688
																								CNAG_01692
																								CNAG_01693
																								CNAG_01696
																								CNAG_01704
																								CNAG_01709
																								CNAG_01711
																								CNAG_01713
																								CNAG_01720
																								CNAG_01722
																								CNAG_01728
																								CNAG_01732
																								CNAG_01734
																								CNAG_01740
																								CNAG_01743
																								CNAG_01752
																								CNAG_01754
																								CNAG_01761
																								CNAG_01769
																								CNAG_01770
																								CNAG_01772
																								CNAG_01777
																								CNAG_01780
																								CNAG_01788
																								CNAG_01789
																								CNAG_01790
																								CNAG_01797
																								CNAG_01798
																								CNAG_01799
																								CNAG_01802
																								CNAG_01807
																								CNAG_01809
																								CNAG_01811
																								CNAG_01813
																								CNAG_01815
																								CNAG_01817
																								CNAG_01818
																								CNAG_01819
																								CNAG_01833
																								CNAG_01834
																								CNAG_01837
																								CNAG_01840
																								CNAG_01843
																								CNAG_01845
																								CNAG_01846
																								CNAG_01850
																								CNAG_01852
																								CNAG_01863
																								CNAG_01864
																								CNAG_01867
																								CNAG_01868
																								CNAG_01870
																								CNAG_01871
																								CNAG_01877
																								CNAG_01880
																								CNAG_01881
																								CNAG_01894
																								CNAG_01897
																								CNAG_01900
																								CNAG_01902
																								CNAG_01908
																								CNAG_01914
																								CNAG_01919
																								CNAG_01923
																								CNAG_01938
																								CNAG_01949
																								CNAG_01957
																								CNAG_01962
																								CNAG_01963
																								CNAG_01970
																								CNAG_01973
																								CNAG_01988
																								CNAG_02000
																								CNAG_02002
																								CNAG_02004
																								CNAG_02006
																								CNAG_02021
																								CNAG_02022
																								CNAG_02028
																								CNAG_02033
																								CNAG_02034
																								CNAG_02037
																								CNAG_02038
																								CNAG_02041
																								CNAG_02046
																								CNAG_02048
																								CNAG_02049
																								CNAG_02054
																								CNAG_02056
																								CNAG_02059
																								CNAG_02072
																								CNAG_02074
																								CNAG_02075
																								CNAG_02078
																								CNAG_02079
																								CNAG_02080
																								CNAG_02081
																								CNAG_02084
																								CNAG_02088
																								CNAG_02091
																								CNAG_02092
																								CNAG_02094
																								CNAG_02097
																								CNAG_02101
																								CNAG_02106
																								CNAG_02110
																								CNAG_02115
																								CNAG_02120
																								CNAG_02121
																								CNAG_02128
																								CNAG_02130
																								CNAG_02131
																								CNAG_02134
																								CNAG_02140
																								CNAG_02145
																								CNAG_02147
																								CNAG_02149
																								CNAG_02161
																								CNAG_02166
																								CNAG_02174
																								CNAG_02177
																								CNAG_02178
																								CNAG_02179
																								CNAG_02181
																								CNAG_02189
																								CNAG_02196
																								CNAG_02197
																								CNAG_02202
																								CNAG_02203
																								CNAG_02208
																								CNAG_02210
																								CNAG_02213
																								CNAG_02216
																								CNAG_02222
																								CNAG_02224
																								CNAG_02226
																								CNAG_02230
																								CNAG_02237
																								CNAG_02239
																								CNAG_02260
																								CNAG_02261
																								CNAG_02262
																								CNAG_02263
																								CNAG_02266
																								CNAG_02269
																								CNAG_02270
																								CNAG_02280
																								CNAG_02290
																								CNAG_02308
																								CNAG_02310
																								CNAG_02313
																								CNAG_02316
																								CNAG_02317
																								CNAG_02332
																								CNAG_02340
																								CNAG_02341
																								CNAG_02348
																								CNAG_02354
																								CNAG_02357
																								CNAG_02358
																								CNAG_02360
																								CNAG_02362
																								CNAG_02366
																								CNAG_02372
																								CNAG_02382
																								CNAG_02385
																								CNAG_02389
																								CNAG_02394
																								CNAG_02395
																								CNAG_02400
																								CNAG_02403
																								CNAG_02404
																								CNAG_02407
																								CNAG_02415
																								CNAG_02421
																								CNAG_02426
																								CNAG_02431
																								CNAG_02434
																								CNAG_02437
																								CNAG_02440
																								CNAG_02449
																								CNAG_02459
																								CNAG_02464
																								CNAG_02467
																								CNAG_02469
																								CNAG_02471
																								CNAG_02473
																								CNAG_02475
																								CNAG_02482
																								CNAG_02486
																								CNAG_02492
																								CNAG_02496
																								CNAG_02502
																								CNAG_02506
																								CNAG_02507
																								CNAG_02508
																								CNAG_02522
																								CNAG_02529
																								CNAG_02534
																								CNAG_02541
																								CNAG_02546
																								CNAG_02547
																								CNAG_02565
																								CNAG_02575
																								CNAG_02577
																								CNAG_02581
																								CNAG_02591
																								CNAG_02597
																								CNAG_02609
																								CNAG_02656
																								CNAG_02657
																								CNAG_02664
																								CNAG_02671
																								CNAG_02672
																								CNAG_02677
																								CNAG_02686
																								CNAG_02687
																								CNAG_02690
																								CNAG_02695
																								CNAG_02696
																								CNAG_02709
																								CNAG_02710
																								CNAG_02712
																								CNAG_02717
																								CNAG_02718
																								CNAG_02720
																								CNAG_02726
																								CNAG_02730
																								CNAG_02736
																								CNAG_02739
																								CNAG_02741
																								CNAG_02745
																								CNAG_02752
																								CNAG_02753
																								CNAG_02760
																								CNAG_02762
																								CNAG_02763
																								CNAG_02764
																								CNAG_02773
																								CNAG_02780
																								CNAG_02782
																								CNAG_02785
																								CNAG_02786
																								CNAG_02787
																								CNAG_02788
																								CNAG_02792
																								CNAG_02793
																								CNAG_02794
																								CNAG_02796
																								CNAG_02806
																								CNAG_02810
																								CNAG_02814
																								CNAG_02815
																								CNAG_02816
																								CNAG_02817
																								CNAG_02824
																								CNAG_02826
																								CNAG_02829
																								CNAG_02830
																								CNAG_02833
																								CNAG_02838
																								CNAG_02845
																								CNAG_02847
																								CNAG_02851
																								CNAG_02853
																								CNAG_02854
																								CNAG_02855
																								CNAG_02857
																								CNAG_02859
																								CNAG_02861
																								CNAG_02866
																								CNAG_02870
																								CNAG_02877
																								CNAG_02878
																								CNAG_02883
																								CNAG_02885
																								CNAG_02890
																								CNAG_02895
																								CNAG_02906
																								CNAG_02912
																								CNAG_02914
																								CNAG_02916
																								CNAG_02917
																								CNAG_02923
																								CNAG_02924
																								CNAG_02925
																								CNAG_02926
																								CNAG_02927
																								CNAG_02933
																								CNAG_02935
																								CNAG_02936
																								CNAG_02937
																								CNAG_02939
																								CNAG_02941
																								CNAG_02943
																								CNAG_02948
																								CNAG_02950
																								CNAG_02952
																								CNAG_02956
																								CNAG_02969
																								CNAG_02977
																								CNAG_02981
																								CNAG_02982
																								CNAG_02983
																								CNAG_02986
																								CNAG_02988
																								CNAG_02992
																								CNAG_02995
																								CNAG_03000
																								CNAG_03016
																								CNAG_03019
																								CNAG_03025
																								CNAG_03027
																								CNAG_03032
																								CNAG_03033
																								CNAG_03038
																								CNAG_03039
																								CNAG_03045
																								CNAG_03046
																								CNAG_03048
																								CNAG_03052
																								CNAG_03063
																								CNAG_03067
																								CNAG_03081
																								CNAG_03096
																								CNAG_03098
																								CNAG_03100
																								CNAG_03106
																								CNAG_03109
																								CNAG_03113
																								CNAG_03124
																								CNAG_03127
																								CNAG_03128
																								CNAG_03130
																								CNAG_03152
																								CNAG_03153
																								CNAG_03155
																								CNAG_03156
																								CNAG_03159
																								CNAG_03165
																								CNAG_03172
																								CNAG_03173
																								CNAG_03176
																								CNAG_03182
																								CNAG_03183
																								CNAG_03185
																								CNAG_03186
																								CNAG_03187
																								CNAG_03190
																								CNAG_03220
																								CNAG_03228
																								CNAG_03240
																								CNAG_03243
																								CNAG_03260
																								CNAG_03261
																								CNAG_03262
																								CNAG_03264
																								CNAG_03267
																								CNAG_03271
																								CNAG_03274
																								CNAG_03285
																								CNAG_03286
																								CNAG_03289
																								CNAG_03291
																								CNAG_03293
																								CNAG_03300
																								CNAG_03305
																								CNAG_03309
																								CNAG_03310
																								CNAG_03317
																								CNAG_03319
																								CNAG_03320
																								CNAG_03325
																								CNAG_03331
																								CNAG_03332
																								CNAG_03335
																								CNAG_03337
																								CNAG_03341
																								CNAG_03342
																								CNAG_03347
																								CNAG_03349
																								CNAG_03353
																								CNAG_03355
																								CNAG_03360
																								CNAG_03363
																								CNAG_03367
																								CNAG_03368
																								CNAG_03370
																								CNAG_03372
																								CNAG_03390
																								CNAG_03395
																								CNAG_03403
																								CNAG_03408
																								CNAG_03410
																								CNAG_03416
																								CNAG_03418
																								CNAG_03419
																								CNAG_03420
																								CNAG_03425
																								CNAG_03435
																								CNAG_03436
																								CNAG_03439
																								CNAG_03441
																								CNAG_03448
																								CNAG_03450
																								CNAG_03452
																								CNAG_03456
																								CNAG_03459
																								CNAG_03463
																								CNAG_03473
																								CNAG_03487
																								CNAG_03489
																								CNAG_03495
																								CNAG_03497
																								CNAG_03502
																								CNAG_03509
																								CNAG_03512
																								CNAG_03517
																								CNAG_03527
																								CNAG_03528
																								CNAG_03541
																								CNAG_03542
																								CNAG_03544
																								CNAG_03553
																								CNAG_03562
																								CNAG_03563
																								CNAG_03564
																								CNAG_03565
																								CNAG_03567
																								CNAG_03582
																								CNAG_03584
																								CNAG_03589
																								CNAG_03590
																								CNAG_03591
																								CNAG_03592
																								CNAG_03603
																								CNAG_03610
																								CNAG_03623
																								CNAG_03626
																								CNAG_03628
																								CNAG_03634
																								CNAG_03636
																								CNAG_03641
																								CNAG_03645
																								CNAG_03646
																								CNAG_03648
																								CNAG_03651
																								CNAG_03653
																								CNAG_03662
																								CNAG_03666
																								CNAG_03669
																								CNAG_03672
																								CNAG_03673
																								CNAG_03675
																								CNAG_03677
																								CNAG_03678
																								CNAG_03679
																								CNAG_03681
																								CNAG_03683
																								CNAG_03684
																								CNAG_03685
																								CNAG_03689
																								CNAG_03693
																								CNAG_03699
																								CNAG_03701
																								CNAG_03708
																								CNAG_03720
																								CNAG_03721
																								CNAG_03723
																								CNAG_03724
																								CNAG_03726
																								CNAG_03742
																								CNAG_03748
																								CNAG_03753
																								CNAG_03755
																								CNAG_03759
																								CNAG_03760
																								CNAG_03761
																								CNAG_03766
																								CNAG_03767
																								CNAG_03773
																								CNAG_03779
																								CNAG_03781
																								CNAG_03785
																								CNAG_03789
																								CNAG_03790
																								CNAG_03791
																								CNAG_03792
																								CNAG_03793
																								CNAG_03796
																								CNAG_03810
																								CNAG_03814
																								CNAG_03817
																								CNAG_03818
																								CNAG_03819
																								CNAG_03822
																								CNAG_03824
																								CNAG_03839
																								CNAG_03853
																								CNAG_03854
																								CNAG_03861
																								CNAG_03864
																								CNAG_03871
																								CNAG_03876
																								CNAG_03877
																								CNAG_03885
																								CNAG_03886
																								CNAG_03888
																								CNAG_03890
																								CNAG_03897
																								CNAG_03898
																								CNAG_03899
																								CNAG_03900
																								CNAG_03902
																								CNAG_03917
																								CNAG_03921
																								CNAG_03924
																								CNAG_03926
																								CNAG_03928
																								CNAG_03939
																								CNAG_03940
																								CNAG_03942
																								CNAG_03946
																								CNAG_03950
																								CNAG_03953
																								CNAG_03956
																								CNAG_03957
																								CNAG_03958
																								CNAG_03961
																								CNAG_03962
																								CNAG_03965
																								CNAG_03968
																								CNAG_03974
																								CNAG_03984
																								CNAG_03985
																								CNAG_03986
																								CNAG_03987
																								CNAG_03993
																								CNAG_03994
																								CNAG_04000
																								CNAG_04002
																								CNAG_04005
																								CNAG_04010
																								CNAG_04023
																								CNAG_04027
																								CNAG_04032
																								CNAG_04033
																								CNAG_04035
																								CNAG_04044
																								CNAG_04045
																								CNAG_04050
																								CNAG_04052
																								CNAG_04054
																								CNAG_04067
																								CNAG_04069
																								CNAG_04070
																								CNAG_04072
																								CNAG_04079
																								CNAG_04081
																								CNAG_04090
																								CNAG_04108
																								CNAG_04110
																								CNAG_04112
																								CNAG_04119
																								CNAG_04122
																								CNAG_04128
																								CNAG_04131
																								CNAG_04132
																								CNAG_04136
																								CNAG_04141
																								CNAG_04149
																								CNAG_04151
																								CNAG_04158
																								CNAG_04166
																								CNAG_04168
																								CNAG_04173
																								CNAG_04177
																								CNAG_04180
																								CNAG_04182
																								CNAG_04188
																								CNAG_04190
																								CNAG_04191
																								CNAG_04193
																								CNAG_04194
																								CNAG_04195
																								CNAG_04196
																								CNAG_04197
																								CNAG_04202
																								CNAG_04203
																								CNAG_04206
																								CNAG_04207
																								CNAG_04209
																								CNAG_04211
																								CNAG_04212
																								CNAG_04221
																								CNAG_04224
																								CNAG_04228
																								CNAG_04230
																								CNAG_04234
																								CNAG_04235
																								CNAG_04236
																								CNAG_04248
																								CNAG_04258
																								CNAG_04259
																								CNAG_04260
																								CNAG_04264
																								CNAG_04265
																								CNAG_04267
																								CNAG_04272
																								CNAG_04279
																								CNAG_04281
																								CNAG_04284
																								CNAG_04287
																								CNAG_04288
																								CNAG_04289
																								CNAG_04292
																								CNAG_04307
																								CNAG_04310
																								CNAG_04312
																								CNAG_04315
																								CNAG_04320
																								CNAG_04321
																								CNAG_04326
																								CNAG_04328
																								CNAG_04334
																								CNAG_04340
																								CNAG_04341
																								CNAG_04347
																								CNAG_04349
																								CNAG_04356
																								CNAG_04358
																								CNAG_04360
																								CNAG_04361
																								CNAG_04362
																								CNAG_04364
																								CNAG_04368
																								CNAG_04370
																								CNAG_04375
																								CNAG_04378
																								CNAG_04383
																								CNAG_04384
																								CNAG_04400
																								CNAG_04401
																								CNAG_04402
																								CNAG_04408
																								CNAG_04437
																								CNAG_04438
																								CNAG_04444
																								CNAG_04447
																								CNAG_04448
																								CNAG_04460
																								CNAG_04465
																								CNAG_04475
																								CNAG_04478
																								CNAG_04484
																								CNAG_04485
																								CNAG_04488
																								CNAG_04499
																								CNAG_04505
																								CNAG_04510
																								CNAG_04513
																								CNAG_04514
																								CNAG_04523
																								CNAG_04530
																								CNAG_04565
																								CNAG_04570
																								CNAG_04571
																								CNAG_04580
																								CNAG_04583
																								CNAG_04586
																								CNAG_04587
																								CNAG_04588
																								CNAG_04599
																								CNAG_04604
																								CNAG_04605
																								CNAG_04611
																								CNAG_04612
																								CNAG_04613
																								CNAG_04621
																								CNAG_04629
																								CNAG_04630
																								CNAG_04631
																								CNAG_04636
																								CNAG_04639
																								CNAG_04647
																								CNAG_04666
																								CNAG_04668
																								CNAG_04669
																								CNAG_04670
																								CNAG_04678
																								CNAG_04679
																								CNAG_04680
																								CNAG_04683
																								CNAG_04684
																								CNAG_04687
																								CNAG_04698
																								CNAG_04709
																								CNAG_04713
																								CNAG_04720
																								CNAG_04721
																								CNAG_04733
																								CNAG_04734
																								CNAG_04737
																								CNAG_04743
																								CNAG_04746
																								CNAG_04750
																								CNAG_04757
																								CNAG_04760
																								CNAG_04763
																								CNAG_04764
																								CNAG_04765
																								CNAG_04770
																								CNAG_04771
																								CNAG_04772
																								CNAG_04786
																								CNAG_04789
																								CNAG_04797
																								CNAG_04800
																								CNAG_04803
																								CNAG_04805
																								CNAG_04806
																								CNAG_04808
																								CNAG_04821
																								CNAG_04824
																								CNAG_04828
																								CNAG_04839
																								CNAG_04860
																								CNAG_04862
																								CNAG_04864
																								CNAG_04884
																								CNAG_04895
																								CNAG_04896
																								CNAG_04900
																								CNAG_04902
																								CNAG_04906
																								CNAG_04913
																								CNAG_04914
																								CNAG_04934
																								CNAG_04938
																								CNAG_04948
																								CNAG_04951
																								CNAG_04957
																								CNAG_04962
																								CNAG_04973
																								CNAG_04976
																								CNAG_04980
																								CNAG_04984
																								CNAG_04990
																								CNAG_04994
																								CNAG_05007
																								CNAG_05011
																								CNAG_05020
																								CNAG_05030
																								CNAG_05035
																								CNAG_05036
																								CNAG_05041
																								CNAG_05042
																								CNAG_05059
																								CNAG_05062
																								CNAG_05069
																								CNAG_05077
																								CNAG_05082
																								CNAG_05083
																								CNAG_05085
																								CNAG_05086
																								CNAG_05090
																								CNAG_05091
																								CNAG_05095
																								CNAG_05098
																								CNAG_05105
																								CNAG_05107
																								CNAG_05109
																								CNAG_05110
																								CNAG_05111
																								CNAG_05117
																								CNAG_05120
																								CNAG_05122
																								CNAG_05124
																								CNAG_05131
																								CNAG_05132
																								CNAG_05136
																								CNAG_05139
																								CNAG_05140
																								CNAG_05150
																								CNAG_05154
																								CNAG_05155
																								CNAG_05163
																								CNAG_05171
																								CNAG_05172
																								CNAG_05178
																								CNAG_05193
																								CNAG_05194
																								CNAG_05195
																								CNAG_05196
																								CNAG_05197
																								CNAG_05199
																								CNAG_05215
																								CNAG_05221
																								CNAG_05225
																								CNAG_05226
																								CNAG_05229
																								CNAG_05233
																								CNAG_05234
																								CNAG_05236
																								CNAG_05240
																								CNAG_05241
																								CNAG_05247
																								CNAG_05248
																								CNAG_05250
																								CNAG_05251
																								CNAG_05252
																								CNAG_05270
																								CNAG_05271
																								CNAG_05277
																								CNAG_05293
																								CNAG_05307
																								CNAG_05309
																								CNAG_05311
																								CNAG_05348
																								CNAG_05353
																								CNAG_05355
																								CNAG_05365
																								CNAG_05367
																								CNAG_05373
																								CNAG_05383
																								CNAG_05384
																								CNAG_05386
																								CNAG_05389
																								CNAG_05396
																								CNAG_05401
																								CNAG_05416
																								CNAG_05420
																								CNAG_05434
																								CNAG_05442
																								CNAG_05455
																								CNAG_05457
																								CNAG_05460
																								CNAG_05463
																								CNAG_05477
																								CNAG_05478
																								CNAG_05485
																								CNAG_05486
																								CNAG_05497
																								CNAG_05498
																								CNAG_05504
																								CNAG_05507
																								CNAG_05511
																								CNAG_05512
																								CNAG_05518
																								CNAG_05532
																								CNAG_05541
																								CNAG_05552
																								CNAG_05554
																								CNAG_05559
																								CNAG_05562
																								CNAG_05567
																								CNAG_05569
																								CNAG_05570
																								CNAG_05575
																								CNAG_05579
																								CNAG_05584
																								CNAG_05587
																								CNAG_05590
																								CNAG_05592
																								CNAG_05597
																								CNAG_05600
																								CNAG_05607
																								CNAG_05611
																								CNAG_05618
																								CNAG_05619
																								CNAG_05626
																								CNAG_05631
																								CNAG_05634
																								CNAG_05635
																								CNAG_05642
																								CNAG_05645
																								CNAG_05652
																								CNAG_05655
																								CNAG_05661
																								CNAG_05662
																								CNAG_05671
																								CNAG_05675
																								CNAG_05689
																								CNAG_05690
																								CNAG_05695
																								CNAG_05700
																								CNAG_05701
																								CNAG_05702
																								CNAG_05703
																								CNAG_05708
																								CNAG_05713
																								CNAG_05716
																								CNAG_05720
																								CNAG_05723
																								CNAG_05734
																								CNAG_05741
																								CNAG_05745
																								CNAG_05747
																								CNAG_05751
																								CNAG_05764
																								CNAG_05767
																								CNAG_05768
																								CNAG_05774
																								CNAG_05776
																								CNAG_05782
																								CNAG_05787
																								CNAG_05792
																								CNAG_05798
																								CNAG_05800
																								CNAG_05804
																								CNAG_05805
																								CNAG_05808
																								CNAG_05809
																								CNAG_05811
																								CNAG_05820
																								CNAG_05825
																								CNAG_05827
																								CNAG_05828
																								CNAG_05829
																								CNAG_05838
																								CNAG_05843
																								CNAG_05845
																								CNAG_05848
																								CNAG_05852
																								CNAG_05854
																								CNAG_05875
																								CNAG_05880
																								CNAG_05881
																								CNAG_05882
																								CNAG_05884
																								CNAG_05887
																								CNAG_05889
																								CNAG_05894
																								CNAG_05895
																								CNAG_05896
																								CNAG_05898
																								CNAG_05899
																								CNAG_05909
																								CNAG_05913
																								CNAG_05917
																								CNAG_05925
																								CNAG_05933
																								CNAG_05934
																								CNAG_05940
																								CNAG_05970
																								CNAG_05976
																								CNAG_05977
																								CNAG_05980
																								CNAG_05997
																								CNAG_05999
																								CNAG_06001
																								CNAG_06009
																								CNAG_06012
																								CNAG_06024
																								CNAG_06028
																								CNAG_06036
																								CNAG_06049
																								CNAG_06051
																								CNAG_06060
																								CNAG_06061
																								CNAG_06063
																								CNAG_06064
																								CNAG_06072
																								CNAG_06074
																								CNAG_06076
																								CNAG_06080
																								CNAG_06090
																								CNAG_06093
																								CNAG_06096
																								CNAG_06102
																								CNAG_06103
																								CNAG_06107
																								CNAG_06114
																								CNAG_06116
																								CNAG_06121
																								CNAG_06127
																								CNAG_06147
																								CNAG_06151
																								CNAG_06153
																								CNAG_06155
																								CNAG_06169
																								CNAG_06175
																								CNAG_06180
																								CNAG_06182
																								CNAG_06185
																								CNAG_06190
																								CNAG_06191
																								CNAG_06195
																								CNAG_06196
																								CNAG_06215
																								CNAG_06219
																								CNAG_06226
																								CNAG_06235
																								CNAG_06244
																								CNAG_06248
																								CNAG_06272
																								CNAG_06273
																								CNAG_06277
																								CNAG_06279
																								CNAG_06282
																								CNAG_06288
																								CNAG_06289
																								CNAG_06295
																								CNAG_06300
																								CNAG_06301
																								CNAG_06318
																								CNAG_06327
																								CNAG_06328
																								CNAG_06333
																								CNAG_06340
																								CNAG_06342
																								CNAG_06344
																								CNAG_06351
																								CNAG_06352
																								CNAG_06356
																								CNAG_06361
																								CNAG_06374
																								CNAG_06376
																								CNAG_06379
																								CNAG_06381
																								CNAG_06386
																								CNAG_06387
																								CNAG_06406
																								CNAG_06418
																								CNAG_06420
																								CNAG_06439
																								CNAG_06441
																								CNAG_06443
																								CNAG_06446
																								CNAG_06453
																								CNAG_06456
																								CNAG_06464
																								CNAG_06465
																								CNAG_06467
																								CNAG_06468
																								CNAG_06469
																								CNAG_06471
																								CNAG_06472
																								CNAG_06473
																								CNAG_06486
																								CNAG_06494
																								CNAG_06512
																								CNAG_06526
																								CNAG_06529
																								CNAG_06534
																								CNAG_06535
																								CNAG_06542
																								CNAG_06545
																								CNAG_06548
																								CNAG_06552
																								CNAG_06554
																								CNAG_06555
																								CNAG_06564
																								CNAG_06574
																								CNAG_06577
																								CNAG_06578
																								CNAG_06585
																								CNAG_06592
																								CNAG_06599
																								CNAG_06602
																								CNAG_06606
																								CNAG_06611
																								CNAG_06613
																								CNAG_06617
																								CNAG_06620
																								CNAG_06621
																								CNAG_06624
																								CNAG_06626
																								CNAG_06627
																								CNAG_06631
																								CNAG_06632
																								CNAG_06635
																								CNAG_06638
																								CNAG_06642
																								CNAG_06644
																								CNAG_06646
																								CNAG_06647
																								CNAG_06656
																								CNAG_06663
																								CNAG_06664
																								CNAG_06668
																								CNAG_06670
																								CNAG_06673
																								CNAG_06675
																								CNAG_06678
																								CNAG_06679
																								CNAG_06680
																								CNAG_06684
																								CNAG_06686
																								CNAG_06688
																								CNAG_06689
																								CNAG_06690
																								CNAG_06696
																								CNAG_06711
																								CNAG_06713
																								CNAG_06714
																								CNAG_06716
																								CNAG_06723
																								CNAG_06728
																								CNAG_06738
																								CNAG_06740
																								CNAG_06744
																								CNAG_06748
																								CNAG_06753
																								CNAG_06756
																								CNAG_06763
																								CNAG_06772
																								CNAG_06774
																								CNAG_06778
																								CNAG_06781
																								CNAG_06794
																								CNAG_06806
																								CNAG_06813
																								CNAG_06828
																								CNAG_06829
																								CNAG_06834
																								CNAG_06838
																								CNAG_06839
																								CNAG_06840
																								CNAG_06860
																								CNAG_06864
																								CNAG_06880
																								CNAG_06881
																								CNAG_06891
																								CNAG_06892
																								CNAG_06896
																								CNAG_06897
																								CNAG_06899
																								CNAG_06914
																								CNAG_06917
																								CNAG_06919
																								CNAG_06920
																								CNAG_06930
																								CNAG_06948
																								CNAG_06949
																								CNAG_06971
																								CNAG_06997
																								CNAG_06998
																								CNAG_07000
																								CNAG_07028
																								CNAG_07029
																								CNAG_07033
																								CNAG_07108
																								CNAG_07163
																								CNAG_07164
																								CNAG_07177
																								CNAG_07309
																								CNAG_07310
																								CNAG_07317
																								CNAG_07318
																								CNAG_07322
																								CNAG_07323
																								CNAG_07329
																								CNAG_07333
																								CNAG_07334
																								CNAG_07342
																								CNAG_07346
																								CNAG_07347
																								CNAG_07352
																								CNAG_07359
																								CNAG_07371
																								CNAG_07372
																								CNAG_07377
																								CNAG_07382
																								CNAG_07408
																								CNAG_07409
																								CNAG_07410
																								CNAG_07414
																								CNAG_07416
																								CNAG_07418
																								CNAG_07429
																								CNAG_07439
																								CNAG_07440
																								CNAG_07441
																								CNAG_07464
																								CNAG_07474
																								CNAG_07487
																								CNAG_07488
																								CNAG_07502
																								CNAG_07509
																								CNAG_07510
																								CNAG_07511
																								CNAG_07514
																								CNAG_07517
																								CNAG_07524
																								CNAG_07529
																								CNAG_07532
																								CNAG_07533
																								CNAG_07535
																								CNAG_07551
																								CNAG_07554
																								CNAG_07556
																								CNAG_07563
																								CNAG_07591
																								CNAG_07593
																								CNAG_07594
																								CNAG_07598
																								CNAG_07622
																								CNAG_07625
																								CNAG_07627
																								CNAG_07628
																								CNAG_07630
																								CNAG_07631
																								CNAG_07636
																								CNAG_07637
																								CNAG_07639
																								CNAG_07660
																								CNAG_07664
																								CNAG_07665
																								CNAG_07667
																								CNAG_07669
																								CNAG_07676
																								CNAG_07679
																								CNAG_07694
																								CNAG_07717
																								CNAG_07719
																								CNAG_07720
																								CNAG_07735
																								CNAG_07741
																								CNAG_07744
																								CNAG_07747
																								CNAG_07752
																								CNAG_07769
																								CNAG_07771
																								CNAG_07778
																								CNAG_07797
																								CNAG_07800
																								CNAG_07805
																								CNAG_07810
																								CNAG_07814
																								CNAG_07838
																								CNAG_07846
																								CNAG_07857
																								CNAG_07859
																								CNAG_07860
																								CNAG_07863
																								CNAG_07884
																								CNAG_07887
																								CNAG_07902
																								CNAG_07908
																								CNAG_07914
																								CNAG_07925
																								CNAG_07926
																								CNAG_07927
																								CNAG_07937
																								CNAG_09003
