# Supplementary material for: Cryptococcus neoformans resists to drastic conditions by switching to viable but non-culturable cell phenotype
Source: PLoS Pathog. 2019 Jul 29;15(7):e1007945. doi: 10.1371/journal.ppat.1007945 (PMC6687208; doi:10.1371/journal.ppat.1007945)
Supplement: S4 Table — (XLSX) [file ppat.1007945.s004.xlsx]

## Sheet: secreted
STAT secreted	D8 hypoxia secreted	D8 normoxia secreted	STAT secreted|D8 hypoxia secreted	STAT secreted|D8 normoxia secreted	D8 D8 hypoxia secreted|D8 D8 normoxia secreted	STAT secreted|D8 hypoxia secreted|D8 normoxia secreted
CNAG_00086	CNAG_00130	CNAG_00026	CNAG_00021	CNAG_00057	CNAG_00261	CNAG_00034
CNAG_00121	CNAG_01031	CNAG_00038	CNAG_00279	CNAG_00061	CNAG_00264	CNAG_00072
CNAG_00250	CNAG_01051	CNAG_00064	CNAG_01985	CNAG_00122	CNAG_00290	CNAG_00091
CNAG_00275	CNAG_01088	CNAG_00075	CNAG_02351	CNAG_00136	CNAG_00293	CNAG_00115
CNAG_00359	CNAG_01089	CNAG_00094	CNAG_03283	CNAG_00176	CNAG_00301	CNAG_00116
CNAG_00386	CNAG_01233	CNAG_00111	CNAG_03345	CNAG_00189	CNAG_00596	CNAG_00139
CNAG_00666	CNAG_01402	CNAG_00126	CNAG_03433	CNAG_00237	CNAG_00730	CNAG_00147
CNAG_00678	CNAG_01943	CNAG_00164	CNAG_03960	CNAG_00280	CNAG_01265	CNAG_00150
CNAG_00747	CNAG_02458	CNAG_00238	CNAG_04064	CNAG_00305	CNAG_01417	CNAG_00165
CNAG_00891	CNAG_02501	CNAG_00247	CNAG_04470	CNAG_00311	CNAG_01879	CNAG_00232
CNAG_00988	CNAG_03438	CNAG_00251	CNAG_05803	CNAG_00356	CNAG_02103	CNAG_00256
CNAG_01144	CNAG_04642	CNAG_00308	CNAG_06079	CNAG_00385	CNAG_02298	CNAG_00334
CNAG_01211	CNAG_04876	CNAG_00345	CNAG_06205	CNAG_00402	CNAG_02905	CNAG_00373
CNAG_01216	CNAG_05296	CNAG_00393		CNAG_00418	CNAG_02966	CNAG_00407
CNAG_01275	CNAG_06835	CNAG_00409		CNAG_00441	CNAG_02967	CNAG_00417
CNAG_01375	CNAG_07638	CNAG_00452		CNAG_00450	CNAG_02984	CNAG_00475
CNAG_01404	CNAG_09012	CNAG_00464		CNAG_00457	CNAG_03002	CNAG_00581
CNAG_01492		CNAG_00490		CNAG_00601	CNAG_03120	CNAG_00584
CNAG_01745		CNAG_00499		CNAG_00649	CNAG_03315	CNAG_00586
CNAG_01860		CNAG_00524		CNAG_00684	CNAG_03413	CNAG_00587
CNAG_01878		CNAG_00537		CNAG_00700	CNAG_03948	CNAG_00588
CNAG_01976		CNAG_00543		CNAG_00735	CNAG_04043	CNAG_00626
CNAG_01991		CNAG_00570		CNAG_00774	CNAG_04066	CNAG_00640
CNAG_02301		CNAG_00575		CNAG_00779	CNAG_04237	CNAG_00656
CNAG_02422		CNAG_00593		CNAG_00797	CNAG_04327	CNAG_00662
CNAG_02444		CNAG_00641		CNAG_00874	CNAG_04406	CNAG_00672
CNAG_02445		CNAG_00701		CNAG_00933	CNAG_04735	CNAG_00699
CNAG_02457		CNAG_00734		CNAG_00935	CNAG_04785	CNAG_00703
CNAG_02880		CNAG_00743		CNAG_00982	CNAG_04869	CNAG_00741
CNAG_02903		CNAG_00806		CNAG_00984	CNAG_04874	CNAG_00754
CNAG_03015		CNAG_00808		CNAG_00995	CNAG_04967	CNAG_00776
CNAG_03196		CNAG_00816		CNAG_01021	CNAG_05267	CNAG_00785
CNAG_03226		CNAG_00826		CNAG_01027	CNAG_05458	CNAG_00799
CNAG_03303		CNAG_00879		CNAG_01035	CNAG_05496	CNAG_00821
CNAG_03405		CNAG_00893		CNAG_01060	CNAG_05573	CNAG_00848
CNAG_03588		CNAG_00979		CNAG_01102	CNAG_05595	CNAG_00886
CNAG_03629		CNAG_01000		CNAG_01112	CNAG_05615	CNAG_00897
CNAG_03706		CNAG_01040		CNAG_01128	CNAG_05664	CNAG_00914
CNAG_03722		CNAG_01116		CNAG_01130	CNAG_05683	CNAG_00919
CNAG_03765		CNAG_01151		CNAG_01168	CNAG_05731	CNAG_00930
CNAG_03812		CNAG_01169		CNAG_01170	CNAG_05831	CNAG_00934
CNAG_03873		CNAG_01220		CNAG_01182	CNAG_05839	CNAG_00992
CNAG_03904		CNAG_01257		CNAG_01228	CNAG_06000	CNAG_01019
CNAG_03959		CNAG_01287		CNAG_01274	CNAG_06238	CNAG_01046
CNAG_04048		CNAG_01331		CNAG_01332	CNAG_06302	CNAG_01047
CNAG_04082		CNAG_01364		CNAG_01339	CNAG_06411	CNAG_01052
CNAG_04215		CNAG_01416		CNAG_01341	CNAG_06533	CNAG_01117
CNAG_04313		CNAG_01446		CNAG_01348	CNAG_06640	CNAG_01120
CNAG_04628		CNAG_01498		CNAG_01361	CNAG_06893	CNAG_01152
CNAG_04716		CNAG_01510		CNAG_01395	CNAG_07469	CNAG_01153
CNAG_05219		CNAG_01519		CNAG_01405	CNAG_07600	CNAG_01224
CNAG_05260		CNAG_01537		CNAG_01413		CNAG_01230
CNAG_05265		CNAG_01540		CNAG_01435		CNAG_01239
CNAG_05415		CNAG_01542		CNAG_01557		CNAG_01291
CNAG_05437		CNAG_01547		CNAG_01594		CNAG_01314
CNAG_05501		CNAG_01584		CNAG_01686		CNAG_01400
CNAG_05556		CNAG_01600		CNAG_01733		CNAG_01428
CNAG_05904		CNAG_01607		CNAG_01744		CNAG_01464
CNAG_06316		CNAG_01627		CNAG_01750		CNAG_01480
CNAG_06353		CNAG_01636		CNAG_01753		CNAG_01486
CNAG_06563		CNAG_01657		CNAG_01839		CNAG_01512
CNAG_06566		CNAG_01721		CNAG_01892		CNAG_01539
CNAG_06908		CNAG_01735		CNAG_01893		CNAG_01558
CNAG_07032		CNAG_01776		CNAG_01981		CNAG_01562
CNAG_07362		CNAG_01794		CNAG_01990		CNAG_01577
CNAG_07571		CNAG_01823		CNAG_02007		CNAG_01585
		CNAG_01824		CNAG_02047		CNAG_01628
		CNAG_01889		CNAG_02099		CNAG_01653
		CNAG_01912		CNAG_02133		CNAG_01727
		CNAG_01928		CNAG_02267		CNAG_01820
		CNAG_01958		CNAG_02285		CNAG_01854
		CNAG_01997		CNAG_02296		CNAG_01884
		CNAG_02045		CNAG_02309		CNAG_01890
		CNAG_02117		CNAG_02327		CNAG_01910
		CNAG_02118		CNAG_02335		CNAG_01920
		CNAG_02139		CNAG_02359		CNAG_01930
		CNAG_02153		CNAG_02367		CNAG_01951
		CNAG_02209		CNAG_02377		CNAG_01961
		CNAG_02212		CNAG_02460		CNAG_01984
		CNAG_02223		CNAG_02485		CNAG_02030
		CNAG_02288		CNAG_02500		CNAG_02035
		CNAG_02294		CNAG_02542		CNAG_02076
		CNAG_02295		CNAG_02550		CNAG_02100
		CNAG_02326		CNAG_02568		CNAG_02129
		CNAG_02337		CNAG_02655		CNAG_02144
		CNAG_02378		CNAG_02722		CNAG_02182
		CNAG_02418		CNAG_02725		CNAG_02225
		CNAG_02442		CNAG_02751		CNAG_02234
		CNAG_02470		CNAG_02799		CNAG_02257
		CNAG_02489		CNAG_02811		CNAG_02300
		CNAG_02494		CNAG_02812		CNAG_02315
		CNAG_02503		CNAG_02825		CNAG_02330
		CNAG_02532		CNAG_02886		CNAG_02331
		CNAG_02592		CNAG_02896		CNAG_02338
		CNAG_02685		CNAG_02918		CNAG_02399
		CNAG_02692		CNAG_03004		CNAG_02526
		CNAG_02694		CNAG_03040		CNAG_02545
		CNAG_02779		CNAG_03053		CNAG_02585
		CNAG_02795		CNAG_03143		CNAG_02673
		CNAG_02818		CNAG_03144		CNAG_02714
		CNAG_02891		CNAG_03232		CNAG_02748
		CNAG_02976		CNAG_03245		CNAG_02754
		CNAG_02998		CNAG_03249		CNAG_02775
		CNAG_03007		CNAG_03266		CNAG_02801
		CNAG_03010		CNAG_03270		CNAG_02843
		CNAG_03049		CNAG_03297		CNAG_02850
		CNAG_03082		CNAG_03375		CNAG_02852
		CNAG_03134		CNAG_03396		CNAG_02858
		CNAG_03168		CNAG_03457		CNAG_02860
		CNAG_03238		CNAG_03554		CNAG_02864
		CNAG_03263		CNAG_03612		CNAG_02920
		CNAG_03275		CNAG_03621		CNAG_02928
		CNAG_03299		CNAG_03688		CNAG_02944
		CNAG_03308		CNAG_03705		CNAG_02974
		CNAG_03393		CNAG_03725		CNAG_02991
		CNAG_03412		CNAG_03747		CNAG_02994
		CNAG_03596		CNAG_03769		CNAG_03058
		CNAG_03598		CNAG_03787		CNAG_03072
		CNAG_03599		CNAG_03816		CNAG_03084
		CNAG_03602		CNAG_03863		CNAG_03114
		CNAG_03618		CNAG_03882		CNAG_03142
		CNAG_03638		CNAG_03916		CNAG_03146
		CNAG_03663		CNAG_03920		CNAG_03198
		CNAG_03667		CNAG_03941		CNAG_03223
		CNAG_03674		CNAG_03996		CNAG_03225
		CNAG_03702		CNAG_04001		CNAG_03281
		CNAG_03738		CNAG_04028		CNAG_03311
		CNAG_03829		CNAG_04068		CNAG_03316
		CNAG_03832		CNAG_04071		CNAG_03322
		CNAG_03837		CNAG_04074		CNAG_03358
		CNAG_03865		CNAG_04080		CNAG_03454
		CNAG_03922		CNAG_04163		CNAG_03476
		CNAG_03931		CNAG_04179		CNAG_03482
		CNAG_03936		CNAG_04192		CNAG_03486
		CNAG_03937		CNAG_04346		CNAG_03492
		CNAG_03967		CNAG_04388		CNAG_03507
		CNAG_04017		CNAG_04399		CNAG_03510
		CNAG_04111		CNAG_04439		CNAG_03524
		CNAG_04156		CNAG_04443		CNAG_03577
		CNAG_04186		CNAG_04566		CNAG_03606
		CNAG_04257		CNAG_04584		CNAG_03627
		CNAG_04299		CNAG_04637		CNAG_03682
		CNAG_04308		CNAG_04640		CNAG_03739
		CNAG_04344		CNAG_04652		CNAG_03771
		CNAG_04351		CNAG_04657		CNAG_03780
		CNAG_04354		CNAG_04676		CNAG_03856
		CNAG_04387		CNAG_04749		CNAG_03891
		CNAG_04392		CNAG_04799		CNAG_03892
		CNAG_04467		CNAG_04848		CNAG_03935
		CNAG_04501		CNAG_04851		CNAG_03944
		CNAG_04531		CNAG_04861		CNAG_03983
		CNAG_04541		CNAG_04879		CNAG_04004
		CNAG_04577		CNAG_04883		CNAG_04009
		CNAG_04677		CNAG_04961		CNAG_04011
		CNAG_04688		CNAG_04985		CNAG_04021
		CNAG_04690		CNAG_05023		CNAG_04105
		CNAG_04715		CNAG_05068		CNAG_04106
		CNAG_04738		CNAG_05070		CNAG_04114
		CNAG_04744		CNAG_05097		CNAG_04171
		CNAG_04801		CNAG_05115		CNAG_04189
		CNAG_04823		CNAG_05125		CNAG_04217
		CNAG_04840		CNAG_05144		CNAG_04219
		CNAG_04954		CNAG_05167		CNAG_04245
		CNAG_04955		CNAG_05246		CNAG_04269
		CNAG_05001		CNAG_05256		CNAG_04291
		CNAG_05013		CNAG_05269		CNAG_04322
		CNAG_05050		CNAG_05301		CNAG_04373
		CNAG_05084		CNAG_05351		CNAG_04380
		CNAG_05100		CNAG_05366		CNAG_04441
		CNAG_05113		CNAG_05379		CNAG_04445
		CNAG_05148		CNAG_05398		CNAG_04609
		CNAG_05218		CNAG_05425		CNAG_04625
		CNAG_05273		CNAG_05446		CNAG_04635
		CNAG_05279		CNAG_05464		CNAG_04659
		CNAG_05285		CNAG_05475		CNAG_04726
		CNAG_05292		CNAG_05521		CNAG_04753
		CNAG_05299		CNAG_05525		CNAG_04762
		CNAG_05303		CNAG_05596		CNAG_04776
		CNAG_05449		CNAG_05623		CNAG_04891
		CNAG_05471		CNAG_05638		CNAG_04904
		CNAG_05499		CNAG_05653		CNAG_04963
		CNAG_05509		CNAG_05711		CNAG_04969
		CNAG_05534		CNAG_05722		CNAG_04981
		CNAG_05540		CNAG_05725		CNAG_05031
		CNAG_05599		CNAG_05762		CNAG_05134
		CNAG_05614		CNAG_05865		CNAG_05138
		CNAG_05629		CNAG_05900		CNAG_05179
		CNAG_05644		CNAG_05907		CNAG_05232
		CNAG_05650		CNAG_05932		CNAG_05235
		CNAG_05657		CNAG_05935		CNAG_05258
		CNAG_05679		CNAG_06067		CNAG_05264
		CNAG_05694		CNAG_06098		CNAG_05312
		CNAG_05696		CNAG_06112		CNAG_05314
		CNAG_05721		CNAG_06123		CNAG_05462
		CNAG_05727		CNAG_06144		CNAG_05465
		CNAG_05730		CNAG_06168		CNAG_05480
		CNAG_05739		CNAG_06170		CNAG_05502
		CNAG_05753		CNAG_06208		CNAG_05555
		CNAG_05761		CNAG_06222		CNAG_05602
		CNAG_05770		CNAG_06231		CNAG_05724
		CNAG_05781		CNAG_06240		CNAG_05759
		CNAG_05878		CNAG_06287		CNAG_05799
		CNAG_05886		CNAG_06294		CNAG_05814
		CNAG_05892		CNAG_06314		CNAG_05826
		CNAG_05978		CNAG_06347		CNAG_05847
		CNAG_06056		CNAG_06371		CNAG_05872
		CNAG_06106		CNAG_06399		CNAG_05893
		CNAG_06122		CNAG_06404		CNAG_05918
		CNAG_06140		CNAG_06432		CNAG_05939
		CNAG_06141		CNAG_06475		CNAG_06026
		CNAG_06199		CNAG_06489		CNAG_06077
		CNAG_06229		CNAG_06633		CNAG_06081
		CNAG_06312		CNAG_06645		CNAG_06085
		CNAG_06336		CNAG_06666		CNAG_06088
		CNAG_06370		CNAG_06745		CNAG_06095
		CNAG_06410		CNAG_06747		CNAG_06101
		CNAG_06431		CNAG_06767		CNAG_06104
		CNAG_06433		CNAG_06779		CNAG_06109
		CNAG_06448		CNAG_06799		CNAG_06113
		CNAG_06474		CNAG_06847		CNAG_06125
		CNAG_06544		CNAG_06849		CNAG_06150
		CNAG_06549		CNAG_06905		CNAG_06216
		CNAG_06551		CNAG_07354		CNAG_06220
		CNAG_06589		CNAG_07363		CNAG_06267
		CNAG_06594		CNAG_07373		CNAG_06291
		CNAG_06625		CNAG_07400		CNAG_06313
		CNAG_06628		CNAG_07422		CNAG_06377
		CNAG_06672		CNAG_07445		CNAG_06400
		CNAG_06694		CNAG_07558		CNAG_06422
		CNAG_06710		CNAG_07740		CNAG_06447
		CNAG_06730		CNAG_07746		CNAG_06501
		CNAG_06737		CNAG_07765		CNAG_06508
		CNAG_06739		CNAG_07801		CNAG_06576
		CNAG_06746		CNAG_07839		CNAG_06605
		CNAG_06759				CNAG_06699
		CNAG_06764				CNAG_06755
		CNAG_06773				CNAG_06770
		CNAG_06782				CNAG_06811
		CNAG_06866				CNAG_06830
		CNAG_07316				CNAG_06900
		CNAG_07427				CNAG_06906
		CNAG_07473				CNAG_06923
		CNAG_07491				CNAG_06924
		CNAG_07547				CNAG_06946
		CNAG_07557				CNAG_07004
		CNAG_07570				CNAG_07442
		CNAG_07718				CNAG_07559
		CNAG_07782				CNAG_07736
		CNAG_07862				CNAG_07745
		CNAG_07871				CNAG_07808
						CNAG_07851
						CNAG_07856

## Sheet: cellular
STAT cellular	D8 hypoxia cellular	D8 normoxia cellular	STAT cellular|D8 hypoxia cellular	STAT cellular|D8 normoxia cellular	D8 hypoxia cellular|D8 normoxia cellular	STAT cellular|D8 hypoxia cellular|D8 normoxia cellular
CNAG_00018	CNAG_00066	CNAG_00045	CNAG_00083	CNAG_00056	CNAG_00019	CNAG_00006
CNAG_00249	CNAG_00098	CNAG_00094	CNAG_00106	CNAG_00131	CNAG_00195	CNAG_00007
CNAG_00250	CNAG_00167	CNAG_00117	CNAG_00187	CNAG_00141	CNAG_00252	CNAG_00009
CNAG_00294	CNAG_00360	CNAG_00181	CNAG_00236	CNAG_00390	CNAG_00288	CNAG_00011
CNAG_00309	CNAG_00536	CNAG_00253	CNAG_00257	CNAG_00408	CNAG_00327	CNAG_00020
CNAG_00347	CNAG_00633	CNAG_00270	CNAG_00272	CNAG_00456	CNAG_00398	CNAG_00021
CNAG_00374	CNAG_00668	CNAG_00369	CNAG_00377	CNAG_00643	CNAG_00467	CNAG_00022
CNAG_00383	CNAG_00752	CNAG_00371	CNAG_00426	CNAG_00720	CNAG_00486	CNAG_00026
CNAG_00438	CNAG_00778	CNAG_00397	CNAG_00439	CNAG_00986	CNAG_00538	CNAG_00034
CNAG_00460	CNAG_00824	CNAG_00452	CNAG_00563	CNAG_01157	CNAG_00592	CNAG_00036
CNAG_00525	CNAG_00873	CNAG_00474	CNAG_00567	CNAG_01239	CNAG_00593	CNAG_00038
CNAG_00558	CNAG_01024	CNAG_00645	CNAG_00580	CNAG_01671	CNAG_00613	CNAG_00040
CNAG_00572	CNAG_01082	CNAG_00652	CNAG_00583	CNAG_02025	CNAG_00624	CNAG_00044
CNAG_00590	CNAG_01135	CNAG_00732	CNAG_00607	CNAG_02057	CNAG_00638	CNAG_00046
CNAG_00634	CNAG_01140	CNAG_00827	CNAG_00623	CNAG_02070	CNAG_00639	CNAG_00047
CNAG_00680	CNAG_01171	CNAG_00922	CNAG_00635	CNAG_02265	CNAG_00831	CNAG_00050
CNAG_00719	CNAG_01174	CNAG_01015	CNAG_00661	CNAG_02298	CNAG_00875	CNAG_00054
CNAG_00820	CNAG_01221	CNAG_01056	CNAG_00683	CNAG_02373	CNAG_00894	CNAG_00055
CNAG_00852	CNAG_01228	CNAG_01075	CNAG_00689	CNAG_02424	CNAG_00921	CNAG_00057
CNAG_00876	CNAG_01281	CNAG_01116	CNAG_00712	CNAG_02442	CNAG_00929	CNAG_00058
CNAG_00936	CNAG_01310	CNAG_01195	CNAG_00736	CNAG_02576	CNAG_00972	CNAG_00060
CNAG_00961	CNAG_01440	CNAG_01378	CNAG_00753	CNAG_02947	CNAG_01161	CNAG_00061
CNAG_00991	CNAG_01448	CNAG_01489	CNAG_00853	CNAG_02975	CNAG_01162	CNAG_00062
CNAG_01045	CNAG_01483	CNAG_01512	CNAG_00906	CNAG_03167	CNAG_01186	CNAG_00064
CNAG_01054	CNAG_01507	CNAG_01653	CNAG_01017	CNAG_03246	CNAG_01200	CNAG_00065
CNAG_01094	CNAG_01587	CNAG_01680	CNAG_01023	CNAG_03247	CNAG_01201	CNAG_00072
CNAG_01172	CNAG_01974	CNAG_01796	CNAG_01099	CNAG_03348	CNAG_01220	CNAG_00073
CNAG_01188	CNAG_02009	CNAG_01952	CNAG_01115	CNAG_03393	CNAG_01253	CNAG_00075
CNAG_01196	CNAG_02136	CNAG_02043	CNAG_01125	CNAG_03756	CNAG_01263	CNAG_00078
CNAG_01365	CNAG_02180	CNAG_02055	CNAG_01132	CNAG_03809	CNAG_01307	CNAG_00082
CNAG_01408	CNAG_02188	CNAG_02173	CNAG_01178	CNAG_03874	CNAG_01325	CNAG_00084
CNAG_01415	CNAG_02343	CNAG_02229	CNAG_01184	CNAG_04161	CNAG_01331	CNAG_00086
CNAG_01532	CNAG_02510	CNAG_02295	CNAG_01197	CNAG_04313	CNAG_01351	CNAG_00087
CNAG_01533	CNAG_02579	CNAG_02350	CNAG_01203	CNAG_04406	CNAG_01381	CNAG_00088
CNAG_01631	CNAG_02767	CNAG_02384	CNAG_01232	CNAG_04502	CNAG_01396	CNAG_00089
CNAG_01712	CNAG_02789	CNAG_02386	CNAG_01282	CNAG_04581	CNAG_01403	CNAG_00091
CNAG_01726	CNAG_02915	CNAG_02498	CNAG_01318	CNAG_04620	CNAG_01420	CNAG_00093
CNAG_01755	CNAG_02940	CNAG_02562	CNAG_01377	CNAG_04651	CNAG_01436	CNAG_00099
CNAG_01826	CNAG_03017	CNAG_02590	CNAG_01412	CNAG_04795	CNAG_01444	CNAG_00100
CNAG_01911	CNAG_03024	CNAG_02592	CNAG_01478	CNAG_04809	CNAG_01546	CNAG_00104
CNAG_01918	CNAG_03171	CNAG_02688	CNAG_01502	CNAG_04905	CNAG_01576	CNAG_00107
CNAG_02029	CNAG_03203	CNAG_02694	CNAG_01508	CNAG_05169	CNAG_01590	CNAG_00108
CNAG_02064	CNAG_03221	CNAG_02765	CNAG_01634	CNAG_05243	CNAG_01607	CNAG_00111
CNAG_02065	CNAG_03298	CNAG_02769	CNAG_01646	CNAG_05632	CNAG_01615	CNAG_00115
CNAG_02071	CNAG_03362	CNAG_02819	CNAG_01941	CNAG_05648	CNAG_01629	CNAG_00116
CNAG_02135	CNAG_03400	CNAG_02959	CNAG_02086	CNAG_05795	CNAG_01638	CNAG_00120
CNAG_02194	CNAG_03466	CNAG_02966	CNAG_02090	CNAG_05840	CNAG_01675	CNAG_00121
CNAG_02205	CNAG_03520	CNAG_03103	CNAG_02165	CNAG_06000	CNAG_01717	CNAG_00126
CNAG_02231	CNAG_03531	CNAG_03242	CNAG_02167	CNAG_06022	CNAG_01771	CNAG_00130
CNAG_02281	CNAG_03598	CNAG_03287	CNAG_02232	CNAG_06068	CNAG_01776	CNAG_00135
CNAG_02282	CNAG_03668	CNAG_03373	CNAG_02303	CNAG_06085	CNAG_01808	CNAG_00136
CNAG_02300	CNAG_03727	CNAG_03483	CNAG_02328	CNAG_06242	CNAG_01810	CNAG_00138
CNAG_02365	CNAG_03836	CNAG_03523	CNAG_02409	CNAG_06345	CNAG_01821	CNAG_00139
CNAG_02376	CNAG_03843	CNAG_03525	CNAG_02433	CNAG_06350	CNAG_01832	CNAG_00140
CNAG_02401	CNAG_03979	CNAG_03540	CNAG_02453	CNAG_06360	CNAG_01861	CNAG_00143
CNAG_02419	CNAG_04065	CNAG_03572	CNAG_02468	CNAG_06415	CNAG_01895	CNAG_00145
CNAG_02423	CNAG_04159	CNAG_03772	CNAG_02520	CNAG_06450	CNAG_02093	CNAG_00146
CNAG_02428	CNAG_04240	CNAG_03862	CNAG_02530	CNAG_06825	CNAG_02104	CNAG_00147
CNAG_02536	CNAG_04290	CNAG_03910	CNAG_02654	CNAG_07546	CNAG_02123	CNAG_00148
CNAG_02944	CNAG_04302	CNAG_03949	CNAG_02670	CNAG_07608	CNAG_02148	CNAG_00150
CNAG_02953	CNAG_04332	CNAG_04063	CNAG_02700	CNAG_07701	CNAG_02186	CNAG_00151
CNAG_02962	CNAG_04348	CNAG_04157	CNAG_02800		CNAG_02190	CNAG_00154
CNAG_02985	CNAG_04353	CNAG_04204	CNAG_02809		CNAG_02191	CNAG_00156
CNAG_02997	CNAG_04433	CNAG_04519	CNAG_02879		CNAG_02198	CNAG_00162
CNAG_03138	CNAG_04498	CNAG_04521	CNAG_02967		CNAG_02204	CNAG_00165
CNAG_03148	CNAG_04539	CNAG_04712	CNAG_02996		CNAG_02215	CNAG_00176
CNAG_03357	CNAG_04575	CNAG_04752	CNAG_03001		CNAG_02227	CNAG_00180
CNAG_03361	CNAG_04662	CNAG_04986	CNAG_03070		CNAG_02238	CNAG_00182
CNAG_03388	CNAG_04681	CNAG_05200	CNAG_03157		CNAG_02240	CNAG_00184
CNAG_03409	CNAG_04735	CNAG_05299	CNAG_03273		CNAG_02306	CNAG_00185
CNAG_03479	CNAG_04983	CNAG_05391	CNAG_03276		CNAG_02344	CNAG_00189
CNAG_03484	CNAG_05038	CNAG_05471	CNAG_03314		CNAG_02427	CNAG_00190
CNAG_03485	CNAG_05189	CNAG_05678	CNAG_03376		CNAG_02439	CNAG_00193
CNAG_03533	CNAG_05297	CNAG_05682	CNAG_03433		CNAG_02443	CNAG_00232
CNAG_03649	CNAG_05404	CNAG_05769	CNAG_03494		CNAG_02446	CNAG_00235
CNAG_03665	CNAG_05419	CNAG_05831	CNAG_03655		CNAG_02567	CNAG_00237
CNAG_03700	CNAG_05473	CNAG_06016	CNAG_03670		CNAG_02578	CNAG_00238
CNAG_03735	CNAG_05515	CNAG_06138	CNAG_03786		CNAG_02704	CNAG_00239
CNAG_03811	CNAG_05546	CNAG_06437	CNAG_03945		CNAG_02783	CNAG_00246
CNAG_03868	CNAG_05591	CNAG_06515	CNAG_03975		CNAG_02798	CNAG_00247
CNAG_03884	CNAG_05807	CNAG_06672	CNAG_03978		CNAG_02842	CNAG_00254
CNAG_04041	CNAG_05844	CNAG_06931	CNAG_04098		CNAG_02898	CNAG_00256
CNAG_04049	CNAG_05872	CNAG_07422	CNAG_04137		CNAG_02901	CNAG_00259
CNAG_04051	CNAG_06023	CNAG_07435	CNAG_04152		CNAG_02905	CNAG_00260
CNAG_04073	CNAG_06178	CNAG_07531	CNAG_04208		CNAG_02938	CNAG_00264
CNAG_04170	CNAG_06293	CNAG_07600	CNAG_04213		CNAG_02990	CNAG_00265
CNAG_04242	CNAG_06359	CNAG_07626	CNAG_04226		CNAG_03010	CNAG_00266
CNAG_04243	CNAG_06367	CNAG_07640	CNAG_04244		CNAG_03020	CNAG_00269
CNAG_04263	CNAG_06409	CNAG_07674	CNAG_04270		CNAG_03069	CNAG_00271
CNAG_04266	CNAG_06426	CNAG_07944	CNAG_04316		CNAG_03104	CNAG_00275
CNAG_04282	CNAG_06550		CNAG_04359		CNAG_03123	CNAG_00278
CNAG_04303	CNAG_06553		CNAG_04397		CNAG_03134	CNAG_00279
CNAG_04311	CNAG_06750		CNAG_04398		CNAG_03151	CNAG_00280
CNAG_04335	CNAG_06797		CNAG_04407		CNAG_03233	CNAG_00286
CNAG_04352	CNAG_06993		CNAG_04522		CNAG_03306	CNAG_00287
CNAG_04403	CNAG_07027		CNAG_04694		CNAG_03352	CNAG_00289
CNAG_04450	CNAG_07327		CNAG_04723		CNAG_03364	CNAG_00290
CNAG_04708	CNAG_07424		CNAG_04729		CNAG_03379	CNAG_00292
CNAG_04742	CNAG_07453		CNAG_04755		CNAG_03386	CNAG_00293
CNAG_04748	CNAG_07498		CNAG_04758		CNAG_03445	CNAG_00305
CNAG_04802	CNAG_07506		CNAG_04774		CNAG_03557	CNAG_00308
CNAG_04989	CNAG_07512		CNAG_04838		CNAG_03558	CNAG_00311
CNAG_05055	CNAG_07522		CNAG_04861		CNAG_03609	CNAG_00315
CNAG_05102	CNAG_07775		CNAG_04899		CNAG_03624	CNAG_00316
CNAG_05106	CNAG_07794		CNAG_04963		CNAG_03647	CNAG_00318
CNAG_05228	CNAG_07825		CNAG_04978		CNAG_03660	CNAG_00322
CNAG_05242	CNAG_07886		CNAG_05005		CNAG_03730	CNAG_00326
CNAG_05255			CNAG_05063		CNAG_03813	CNAG_00329
CNAG_05282			CNAG_05135		CNAG_03837	CNAG_00334
CNAG_05290			CNAG_05183		CNAG_03887	CNAG_00335
CNAG_05428			CNAG_05296		CNAG_03919	CNAG_00337
CNAG_05446			CNAG_05363		CNAG_03922	CNAG_00345
CNAG_05468			CNAG_05388		CNAG_03937	CNAG_00354
CNAG_05484			CNAG_05531		CNAG_03999	CNAG_00356
CNAG_05524			CNAG_05613		CNAG_04014	CNAG_00361
CNAG_05549			CNAG_05617		CNAG_04025	CNAG_00363
CNAG_05568			CNAG_05658		CNAG_04039	CNAG_00364
CNAG_05571			CNAG_05665		CNAG_04066	CNAG_00368
CNAG_05588			CNAG_05706		CNAG_04155	CNAG_00370
CNAG_05616			CNAG_05789		CNAG_04237	CNAG_00385
CNAG_05663			CNAG_05921		CNAG_04238	CNAG_00386
CNAG_05674			CNAG_05936		CNAG_04273	CNAG_00389
CNAG_05775			CNAG_06065		CNAG_04299	CNAG_00393
CNAG_05791			CNAG_06142		CNAG_04319	CNAG_00394
CNAG_05862			CNAG_06192		CNAG_04392	CNAG_00396
CNAG_05920			CNAG_06236		CNAG_04417	CNAG_00400
CNAG_05975			CNAG_06455		CNAG_04452	CNAG_00402
CNAG_05995			CNAG_06505		CNAG_04503	CNAG_00403
CNAG_06021			CNAG_06565		CNAG_04657	CNAG_00407
CNAG_06158			CNAG_06604		CNAG_04792	CNAG_00409
CNAG_06197			CNAG_06607		CNAG_04817	CNAG_00410
CNAG_06218			CNAG_06648		CNAG_04822	CNAG_00411
CNAG_06290			CNAG_06676		CNAG_04859	CNAG_00413
CNAG_06435			CNAG_06732		CNAG_04872	CNAG_00417
CNAG_06495			CNAG_06790		CNAG_05164	CNAG_00418
CNAG_06516			CNAG_06819		CNAG_05222	CNAG_00424
CNAG_06661			CNAG_06837		CNAG_05239	CNAG_00427
CNAG_06687			CNAG_06922		CNAG_05310	CNAG_00434
CNAG_06741			CNAG_06983		CNAG_05409	CNAG_00441
CNAG_06824			CNAG_07360		CNAG_05440	CNAG_00445
CNAG_06888			CNAG_07374		CNAG_05499	CNAG_00447
CNAG_06903			CNAG_07375		CNAG_05505	CNAG_00448
CNAG_07005			CNAG_07430		CNAG_05513	CNAG_00449
CNAG_07365			CNAG_07530		CNAG_05530	CNAG_00450
CNAG_07411			CNAG_07534		CNAG_05585	CNAG_00453
CNAG_07420			CNAG_07539		CNAG_05596	CNAG_00457
CNAG_07437			CNAG_07607		CNAG_05598	CNAG_00458
CNAG_07451			CNAG_07629		CNAG_05610	CNAG_00461
CNAG_07482			CNAG_07657		CNAG_05686	CNAG_00462
CNAG_07572			CNAG_07903		CNAG_05715	CNAG_00464
CNAG_07635			CNAG_07941		CNAG_05756	CNAG_00465
CNAG_07756					CNAG_05781	CNAG_00466
CNAG_07776					CNAG_05788	CNAG_00468
CNAG_07802					CNAG_05794	CNAG_00470
					CNAG_05858	CNAG_00471
					CNAG_05906	CNAG_00475
					CNAG_05926	CNAG_00482
					CNAG_05927	CNAG_00483
					CNAG_05979	CNAG_00484
					CNAG_06059	CNAG_00485
					CNAG_06078	CNAG_00490
					CNAG_06094	CNAG_00491
					CNAG_06173	CNAG_00497
					CNAG_06224	CNAG_00499
					CNAG_06267	CNAG_00500
					CNAG_06347	CNAG_00502
					CNAG_06355	CNAG_00504
					CNAG_06414	CNAG_00508
					CNAG_06454	CNAG_00509
					CNAG_06502	CNAG_00512
					CNAG_06589	CNAG_00513
					CNAG_06612	CNAG_00520
					CNAG_06649	CNAG_00522
					CNAG_06669	CNAG_00524
					CNAG_06879	CNAG_00527
					CNAG_06882	CNAG_00531
					CNAG_06912	CNAG_00533
					CNAG_07253	CNAG_00534
					CNAG_07319	CNAG_00535
					CNAG_07353	CNAG_00537
					CNAG_07361	CNAG_00539
					CNAG_07541	CNAG_00543
					CNAG_07615	CNAG_00551
					CNAG_07689	CNAG_00554
					CNAG_07777	CNAG_00556
					CNAG_07780	CNAG_00557
					CNAG_07804	CNAG_00560
					CNAG_07822	CNAG_00561
						CNAG_00562
						CNAG_00565
						CNAG_00569
						CNAG_00570
						CNAG_00573
						CNAG_00575
						CNAG_00576
						CNAG_00577
						CNAG_00581
						CNAG_00584
						CNAG_00586
						CNAG_00587
						CNAG_00588
						CNAG_00589
						CNAG_00600
						CNAG_00601
						CNAG_00602
						CNAG_00603
						CNAG_00605
						CNAG_00608
						CNAG_00622
						CNAG_00626
						CNAG_00637
						CNAG_00640
						CNAG_00641
						CNAG_00648
						CNAG_00649
						CNAG_00650
						CNAG_00655
						CNAG_00656
						CNAG_00662
						CNAG_00663
						CNAG_00665
						CNAG_00666
						CNAG_00671
						CNAG_00672
						CNAG_00673
						CNAG_00678
						CNAG_00682
						CNAG_00684
						CNAG_00685
						CNAG_00686
						CNAG_00688
						CNAG_00690
						CNAG_00691
						CNAG_00692
						CNAG_00694
						CNAG_00696
						CNAG_00697
						CNAG_00699
						CNAG_00700
						CNAG_00701
						CNAG_00703
						CNAG_00705
						CNAG_00706
						CNAG_00708
						CNAG_00709
						CNAG_00710
						CNAG_00711
						CNAG_00713
						CNAG_00716
						CNAG_00717
						CNAG_00718
						CNAG_00721
						CNAG_00722
						CNAG_00727
						CNAG_00730
						CNAG_00734
						CNAG_00735
						CNAG_00739
						CNAG_00742
						CNAG_00743
						CNAG_00745
						CNAG_00746
						CNAG_00747
						CNAG_00754
						CNAG_00756
						CNAG_00757
						CNAG_00760
						CNAG_00761
						CNAG_00766
						CNAG_00768
						CNAG_00769
						CNAG_00770
						CNAG_00771
						CNAG_00772
						CNAG_00774
						CNAG_00775
						CNAG_00776
						CNAG_00777
						CNAG_00785
						CNAG_00788
						CNAG_00792
						CNAG_00793
						CNAG_00797
						CNAG_00799
						CNAG_00802
						CNAG_00804
						CNAG_00806
						CNAG_00808
						CNAG_00809
						CNAG_00811
						CNAG_00812
						CNAG_00816
						CNAG_00819
						CNAG_00821
						CNAG_00822
						CNAG_00826
						CNAG_00829
						CNAG_00832
						CNAG_00834
						CNAG_00836
						CNAG_00845
						CNAG_00848
						CNAG_00854
						CNAG_00866
						CNAG_00869
						CNAG_00874
						CNAG_00877
						CNAG_00879
						CNAG_00884
						CNAG_00886
						CNAG_00888
						CNAG_00891
						CNAG_00893
						CNAG_00897
						CNAG_00914
						CNAG_00916
						CNAG_00920
						CNAG_00930
						CNAG_00932
						CNAG_00933
						CNAG_00934
						CNAG_00935
						CNAG_00938
						CNAG_00940
						CNAG_00960
						CNAG_00966
						CNAG_00970
						CNAG_00973
						CNAG_00976
						CNAG_00977
						CNAG_00978
						CNAG_00979
						CNAG_00982
						CNAG_00984
						CNAG_00988
						CNAG_00989
						CNAG_00990
						CNAG_00992
						CNAG_00993
						CNAG_00994
						CNAG_00996
						CNAG_01000
						CNAG_01003
						CNAG_01005
						CNAG_01008
						CNAG_01010
						CNAG_01018
						CNAG_01019
						CNAG_01021
						CNAG_01025
						CNAG_01027
						CNAG_01029
						CNAG_01031
						CNAG_01033
						CNAG_01035
						CNAG_01039
						CNAG_01046
						CNAG_01047
						CNAG_01049
						CNAG_01050
						CNAG_01053
						CNAG_01058
						CNAG_01060
						CNAG_01063
						CNAG_01078
						CNAG_01083
						CNAG_01087
						CNAG_01089
						CNAG_01091
						CNAG_01092
						CNAG_01095
						CNAG_01097
						CNAG_01102
						CNAG_01103
						CNAG_01104
						CNAG_01106
						CNAG_01107
						CNAG_01108
						CNAG_01110
						CNAG_01111
						CNAG_01112
						CNAG_01113
						CNAG_01117
						CNAG_01119
						CNAG_01120
						CNAG_01123
						CNAG_01126
						CNAG_01128
						CNAG_01129
						CNAG_01130
						CNAG_01136
						CNAG_01137
						CNAG_01138
						CNAG_01141
						CNAG_01142
						CNAG_01144
						CNAG_01148
						CNAG_01149
						CNAG_01150
						CNAG_01151
						CNAG_01152
						CNAG_01153
						CNAG_01155
						CNAG_01156
						CNAG_01158
						CNAG_01159
						CNAG_01164
						CNAG_01167
						CNAG_01168
						CNAG_01169
						CNAG_01170
						CNAG_01173
						CNAG_01179
						CNAG_01181
						CNAG_01182
						CNAG_01183
						CNAG_01185
						CNAG_01187
						CNAG_01189
						CNAG_01190
						CNAG_01199
						CNAG_01202
						CNAG_01204
						CNAG_01211
						CNAG_01212
						CNAG_01213
						CNAG_01216
						CNAG_01217
						CNAG_01222
						CNAG_01224
						CNAG_01229
						CNAG_01230
						CNAG_01231
						CNAG_01235
						CNAG_01236
						CNAG_01238
						CNAG_01241
						CNAG_01250
						CNAG_01252
						CNAG_01257
						CNAG_01261
						CNAG_01262
						CNAG_01264
						CNAG_01265
						CNAG_01266
						CNAG_01267
						CNAG_01270
						CNAG_01271
						CNAG_01273
						CNAG_01274
						CNAG_01284
						CNAG_01287
						CNAG_01288
						CNAG_01290
						CNAG_01291
						CNAG_01295
						CNAG_01298
						CNAG_01300
						CNAG_01305
						CNAG_01309
						CNAG_01314
						CNAG_01315
						CNAG_01316
						CNAG_01317
						CNAG_01320
						CNAG_01321
						CNAG_01323
						CNAG_01330
						CNAG_01332
						CNAG_01337
						CNAG_01339
						CNAG_01341
						CNAG_01344
						CNAG_01345
						CNAG_01347
						CNAG_01348
						CNAG_01350
						CNAG_01355
						CNAG_01360
						CNAG_01361
						CNAG_01362
						CNAG_01363
						CNAG_01364
						CNAG_01372
						CNAG_01373
						CNAG_01375
						CNAG_01376
						CNAG_01380
						CNAG_01382
						CNAG_01390
						CNAG_01391
						CNAG_01395
						CNAG_01397
						CNAG_01398
						CNAG_01400
						CNAG_01402
						CNAG_01404
						CNAG_01405
						CNAG_01413
						CNAG_01414
						CNAG_01416
						CNAG_01417
						CNAG_01423
						CNAG_01426
						CNAG_01428
						CNAG_01430
						CNAG_01432
						CNAG_01435
						CNAG_01437
						CNAG_01438
						CNAG_01439
						CNAG_01442
						CNAG_01446
						CNAG_01455
						CNAG_01464
						CNAG_01470
						CNAG_01471
						CNAG_01475
						CNAG_01477
						CNAG_01480
						CNAG_01482
						CNAG_01485
						CNAG_01486
						CNAG_01491
						CNAG_01492
						CNAG_01495
						CNAG_01496
						CNAG_01510
						CNAG_01518
						CNAG_01520
						CNAG_01521
						CNAG_01522
						CNAG_01523
						CNAG_01524
						CNAG_01526
						CNAG_01528
						CNAG_01536
						CNAG_01537
						CNAG_01539
						CNAG_01540
						CNAG_01542
						CNAG_01544
						CNAG_01547
						CNAG_01548
						CNAG_01549
						CNAG_01553
						CNAG_01554
						CNAG_01556
						CNAG_01557
						CNAG_01558
						CNAG_01561
						CNAG_01562
						CNAG_01563
						CNAG_01564
						CNAG_01565
						CNAG_01567
						CNAG_01568
						CNAG_01569
						CNAG_01575
						CNAG_01577
						CNAG_01583
						CNAG_01584
						CNAG_01585
						CNAG_01586
						CNAG_01594
						CNAG_01596
						CNAG_01597
						CNAG_01598
						CNAG_01599
						CNAG_01609
						CNAG_01610
						CNAG_01614
						CNAG_01621
						CNAG_01623
						CNAG_01627
						CNAG_01628
						CNAG_01630
						CNAG_01635
						CNAG_01636
						CNAG_01637
						CNAG_01639
						CNAG_01641
						CNAG_01644
						CNAG_01647
						CNAG_01649
						CNAG_01650
						CNAG_01655
						CNAG_01657
						CNAG_01659
						CNAG_01664
						CNAG_01669
						CNAG_01676
						CNAG_01679
						CNAG_01682
						CNAG_01683
						CNAG_01686
						CNAG_01688
						CNAG_01692
						CNAG_01693
						CNAG_01696
						CNAG_01704
						CNAG_01709
						CNAG_01711
						CNAG_01713
						CNAG_01720
						CNAG_01721
						CNAG_01722
						CNAG_01727
						CNAG_01728
						CNAG_01732
						CNAG_01733
						CNAG_01734
						CNAG_01735
						CNAG_01740
						CNAG_01743
						CNAG_01744
						CNAG_01745
						CNAG_01750
						CNAG_01752
						CNAG_01753
						CNAG_01754
						CNAG_01761
						CNAG_01769
						CNAG_01770
						CNAG_01772
						CNAG_01777
						CNAG_01780
						CNAG_01788
						CNAG_01789
						CNAG_01790
						CNAG_01794
						CNAG_01797
						CNAG_01798
						CNAG_01799
						CNAG_01802
						CNAG_01807
						CNAG_01809
						CNAG_01811
						CNAG_01813
						CNAG_01815
						CNAG_01817
						CNAG_01818
						CNAG_01819
						CNAG_01820
						CNAG_01823
						CNAG_01824
						CNAG_01833
						CNAG_01834
						CNAG_01837
						CNAG_01839
						CNAG_01840
						CNAG_01843
						CNAG_01845
						CNAG_01846
						CNAG_01850
						CNAG_01852
						CNAG_01854
						CNAG_01860
						CNAG_01863
						CNAG_01864
						CNAG_01867
						CNAG_01868
						CNAG_01870
						CNAG_01871
						CNAG_01877
						CNAG_01878
						CNAG_01879
						CNAG_01880
						CNAG_01881
						CNAG_01884
						CNAG_01889
						CNAG_01890
						CNAG_01892
						CNAG_01893
						CNAG_01894
						CNAG_01897
						CNAG_01900
						CNAG_01902
						CNAG_01908
						CNAG_01910
						CNAG_01912
						CNAG_01914
						CNAG_01919
						CNAG_01923
						CNAG_01928
						CNAG_01938
						CNAG_01943
						CNAG_01949
						CNAG_01951
						CNAG_01957
						CNAG_01958
						CNAG_01961
						CNAG_01962
						CNAG_01963
						CNAG_01970
						CNAG_01973
						CNAG_01976
						CNAG_01981
						CNAG_01984
						CNAG_01988
						CNAG_01991
						CNAG_01997
						CNAG_02000
						CNAG_02002
						CNAG_02004
						CNAG_02006
						CNAG_02007
						CNAG_02021
						CNAG_02022
						CNAG_02028
						CNAG_02030
						CNAG_02033
						CNAG_02034
						CNAG_02035
						CNAG_02037
						CNAG_02038
						CNAG_02041
						CNAG_02045
						CNAG_02046
						CNAG_02047
						CNAG_02048
						CNAG_02049
						CNAG_02054
						CNAG_02056
						CNAG_02059
						CNAG_02072
						CNAG_02074
						CNAG_02075
						CNAG_02076
						CNAG_02078
						CNAG_02079
						CNAG_02080
						CNAG_02081
						CNAG_02084
						CNAG_02088
						CNAG_02091
						CNAG_02092
						CNAG_02094
						CNAG_02097
						CNAG_02099
						CNAG_02100
						CNAG_02101
						CNAG_02106
						CNAG_02110
						CNAG_02115
						CNAG_02117
						CNAG_02118
						CNAG_02120
						CNAG_02121
						CNAG_02128
						CNAG_02129
						CNAG_02130
						CNAG_02131
						CNAG_02133
						CNAG_02134
						CNAG_02139
						CNAG_02140
						CNAG_02144
						CNAG_02145
						CNAG_02147
						CNAG_02149
						CNAG_02153
						CNAG_02161
						CNAG_02166
						CNAG_02174
						CNAG_02177
						CNAG_02178
						CNAG_02179
						CNAG_02181
						CNAG_02182
						CNAG_02189
						CNAG_02196
						CNAG_02197
						CNAG_02202
						CNAG_02203
						CNAG_02208
						CNAG_02209
						CNAG_02210
						CNAG_02212
						CNAG_02213
						CNAG_02216
						CNAG_02222
						CNAG_02223
						CNAG_02224
						CNAG_02225
						CNAG_02226
						CNAG_02230
						CNAG_02234
						CNAG_02237
						CNAG_02239
						CNAG_02257
						CNAG_02260
						CNAG_02261
						CNAG_02262
						CNAG_02263
						CNAG_02266
						CNAG_02267
						CNAG_02269
						CNAG_02270
						CNAG_02280
						CNAG_02285
						CNAG_02288
						CNAG_02290
						CNAG_02294
						CNAG_02296
						CNAG_02301
						CNAG_02308
						CNAG_02309
						CNAG_02310
						CNAG_02313
						CNAG_02315
						CNAG_02316
						CNAG_02317
						CNAG_02326
						CNAG_02327
						CNAG_02330
						CNAG_02331
						CNAG_02332
						CNAG_02335
						CNAG_02337
						CNAG_02338
						CNAG_02340
						CNAG_02341
						CNAG_02348
						CNAG_02354
						CNAG_02357
						CNAG_02358
						CNAG_02359
						CNAG_02360
						CNAG_02362
						CNAG_02366
						CNAG_02367
						CNAG_02372
						CNAG_02377
						CNAG_02378
						CNAG_02382
						CNAG_02385
						CNAG_02389
						CNAG_02394
						CNAG_02395
						CNAG_02399
						CNAG_02400
						CNAG_02403
						CNAG_02404
						CNAG_02407
						CNAG_02415
						CNAG_02418
						CNAG_02421
						CNAG_02422
						CNAG_02426
						CNAG_02431
						CNAG_02434
						CNAG_02437
						CNAG_02440
						CNAG_02444
						CNAG_02445
						CNAG_02449
						CNAG_02457
						CNAG_02458
						CNAG_02459
						CNAG_02460
						CNAG_02464
						CNAG_02467
						CNAG_02469
						CNAG_02471
						CNAG_02473
						CNAG_02475
						CNAG_02482
						CNAG_02485
						CNAG_02486
						CNAG_02489
						CNAG_02492
						CNAG_02496
						CNAG_02500
						CNAG_02501
						CNAG_02502
						CNAG_02503
						CNAG_02506
						CNAG_02507
						CNAG_02508
						CNAG_02522
						CNAG_02526
						CNAG_02529
						CNAG_02532
						CNAG_02534
						CNAG_02541
						CNAG_02542
						CNAG_02545
						CNAG_02546
						CNAG_02547
						CNAG_02550
						CNAG_02565
						CNAG_02568
						CNAG_02575
						CNAG_02577
						CNAG_02581
						CNAG_02585
						CNAG_02591
						CNAG_02597
						CNAG_02609
						CNAG_02655
						CNAG_02656
						CNAG_02657
						CNAG_02664
						CNAG_02671
						CNAG_02672
						CNAG_02673
						CNAG_02677
						CNAG_02685
						CNAG_02686
						CNAG_02687
						CNAG_02690
						CNAG_02692
						CNAG_02695
						CNAG_02696
						CNAG_02709
						CNAG_02710
						CNAG_02712
						CNAG_02714
						CNAG_02717
						CNAG_02718
						CNAG_02720
						CNAG_02722
						CNAG_02725
						CNAG_02726
						CNAG_02730
						CNAG_02736
						CNAG_02739
						CNAG_02741
						CNAG_02745
						CNAG_02748
						CNAG_02751
						CNAG_02752
						CNAG_02753
						CNAG_02754
						CNAG_02760
						CNAG_02762
						CNAG_02763
						CNAG_02764
						CNAG_02773
						CNAG_02775
						CNAG_02779
						CNAG_02780
						CNAG_02782
						CNAG_02785
						CNAG_02786
						CNAG_02787
						CNAG_02788
						CNAG_02792
						CNAG_02793
						CNAG_02794
						CNAG_02795
						CNAG_02796
						CNAG_02799
						CNAG_02801
						CNAG_02806
						CNAG_02810
						CNAG_02811
						CNAG_02812
						CNAG_02814
						CNAG_02815
						CNAG_02816
						CNAG_02817
						CNAG_02818
						CNAG_02824
						CNAG_02825
						CNAG_02826
						CNAG_02829
						CNAG_02830
						CNAG_02833
						CNAG_02838
						CNAG_02843
						CNAG_02845
						CNAG_02847
						CNAG_02850
						CNAG_02851
						CNAG_02852
						CNAG_02853
						CNAG_02854
						CNAG_02855
						CNAG_02857
						CNAG_02858
						CNAG_02859
						CNAG_02860
						CNAG_02861
						CNAG_02864
						CNAG_02866
						CNAG_02870
						CNAG_02877
						CNAG_02878
						CNAG_02880
						CNAG_02883
						CNAG_02885
						CNAG_02886
						CNAG_02890
						CNAG_02891
						CNAG_02895
						CNAG_02896
						CNAG_02903
						CNAG_02906
						CNAG_02912
						CNAG_02914
						CNAG_02916
						CNAG_02917
						CNAG_02918
						CNAG_02920
						CNAG_02923
						CNAG_02924
						CNAG_02925
						CNAG_02926
						CNAG_02927
						CNAG_02928
						CNAG_02933
						CNAG_02935
						CNAG_02936
						CNAG_02937
						CNAG_02939
						CNAG_02941
						CNAG_02943
						CNAG_02948
						CNAG_02950
						CNAG_02952
						CNAG_02956
						CNAG_02969
						CNAG_02974
						CNAG_02976
						CNAG_02977
						CNAG_02981
						CNAG_02982
						CNAG_02983
						CNAG_02984
						CNAG_02986
						CNAG_02988
						CNAG_02991
						CNAG_02992
						CNAG_02994
						CNAG_02995
						CNAG_02998
						CNAG_03000
						CNAG_03002
						CNAG_03004
						CNAG_03007
						CNAG_03015
						CNAG_03016
						CNAG_03019
						CNAG_03025
						CNAG_03027
						CNAG_03032
						CNAG_03033
						CNAG_03038
						CNAG_03039
						CNAG_03040
						CNAG_03045
						CNAG_03046
						CNAG_03048
						CNAG_03049
						CNAG_03052
						CNAG_03053
						CNAG_03058
						CNAG_03063
						CNAG_03067
						CNAG_03072
						CNAG_03081
						CNAG_03082
						CNAG_03084
						CNAG_03096
						CNAG_03098
						CNAG_03100
						CNAG_03106
						CNAG_03109
						CNAG_03113
						CNAG_03114
						CNAG_03120
						CNAG_03124
						CNAG_03127
						CNAG_03128
						CNAG_03130
						CNAG_03142
						CNAG_03143
						CNAG_03144
						CNAG_03146
						CNAG_03152
						CNAG_03153
						CNAG_03155
						CNAG_03156
						CNAG_03159
						CNAG_03165
						CNAG_03168
						CNAG_03172
						CNAG_03173
						CNAG_03176
						CNAG_03182
						CNAG_03183
						CNAG_03185
						CNAG_03186
						CNAG_03187
						CNAG_03190
						CNAG_03198
						CNAG_03220
						CNAG_03223
						CNAG_03225
						CNAG_03226
						CNAG_03228
						CNAG_03232
						CNAG_03240
						CNAG_03243
						CNAG_03245
						CNAG_03249
						CNAG_03260
						CNAG_03261
						CNAG_03262
						CNAG_03263
						CNAG_03264
						CNAG_03266
						CNAG_03267
						CNAG_03270
						CNAG_03271
						CNAG_03274
						CNAG_03275
						CNAG_03281
						CNAG_03283
						CNAG_03285
						CNAG_03286
						CNAG_03289
						CNAG_03291
						CNAG_03293
						CNAG_03297
						CNAG_03299
						CNAG_03300
						CNAG_03303
						CNAG_03305
						CNAG_03309
						CNAG_03310
						CNAG_03311
						CNAG_03315
						CNAG_03316
						CNAG_03317
						CNAG_03319
						CNAG_03320
						CNAG_03322
						CNAG_03325
						CNAG_03331
						CNAG_03332
						CNAG_03335
						CNAG_03337
						CNAG_03341
						CNAG_03342
						CNAG_03345
						CNAG_03347
						CNAG_03349
						CNAG_03353
						CNAG_03355
						CNAG_03358
						CNAG_03360
						CNAG_03363
						CNAG_03367
						CNAG_03368
						CNAG_03370
						CNAG_03372
						CNAG_03375
						CNAG_03390
						CNAG_03395
						CNAG_03396
						CNAG_03403
						CNAG_03408
						CNAG_03410
						CNAG_03412
						CNAG_03416
						CNAG_03418
						CNAG_03419
						CNAG_03420
						CNAG_03425
						CNAG_03435
						CNAG_03436
						CNAG_03438
						CNAG_03439
						CNAG_03441
						CNAG_03448
						CNAG_03450
						CNAG_03452
						CNAG_03454
						CNAG_03456
						CNAG_03457
						CNAG_03459
						CNAG_03463
						CNAG_03473
						CNAG_03482
						CNAG_03486
						CNAG_03487
						CNAG_03489
						CNAG_03492
						CNAG_03495
						CNAG_03497
						CNAG_03502
						CNAG_03507
						CNAG_03509
						CNAG_03510
						CNAG_03512
						CNAG_03517
						CNAG_03527
						CNAG_03528
						CNAG_03541
						CNAG_03542
						CNAG_03544
						CNAG_03553
						CNAG_03554
						CNAG_03562
						CNAG_03563
						CNAG_03564
						CNAG_03565
						CNAG_03567
						CNAG_03577
						CNAG_03582
						CNAG_03584
						CNAG_03588
						CNAG_03589
						CNAG_03590
						CNAG_03591
						CNAG_03592
						CNAG_03596
						CNAG_03599
						CNAG_03602
						CNAG_03603
						CNAG_03606
						CNAG_03610
						CNAG_03612
						CNAG_03618
						CNAG_03621
						CNAG_03623
						CNAG_03626
						CNAG_03627
						CNAG_03628
						CNAG_03629
						CNAG_03634
						CNAG_03636
						CNAG_03638
						CNAG_03641
						CNAG_03645
						CNAG_03646
						CNAG_03648
						CNAG_03651
						CNAG_03653
						CNAG_03662
						CNAG_03663
						CNAG_03666
						CNAG_03667
						CNAG_03669
						CNAG_03672
						CNAG_03673
						CNAG_03674
						CNAG_03675
						CNAG_03677
						CNAG_03678
						CNAG_03679
						CNAG_03681
						CNAG_03682
						CNAG_03683
						CNAG_03684
						CNAG_03685
						CNAG_03688
						CNAG_03689
						CNAG_03693
						CNAG_03699
						CNAG_03701
						CNAG_03702
						CNAG_03705
						CNAG_03706
						CNAG_03708
						CNAG_03720
						CNAG_03721
						CNAG_03722
						CNAG_03723
						CNAG_03724
						CNAG_03725
						CNAG_03726
						CNAG_03738
						CNAG_03739
						CNAG_03742
						CNAG_03747
						CNAG_03748
						CNAG_03753
						CNAG_03755
						CNAG_03759
						CNAG_03760
						CNAG_03761
						CNAG_03765
						CNAG_03766
						CNAG_03767
						CNAG_03771
						CNAG_03773
						CNAG_03779
						CNAG_03780
						CNAG_03781
						CNAG_03785
						CNAG_03787
						CNAG_03789
						CNAG_03790
						CNAG_03791
						CNAG_03792
						CNAG_03793
						CNAG_03796
						CNAG_03810
						CNAG_03812
						CNAG_03814
						CNAG_03816
						CNAG_03817
						CNAG_03818
						CNAG_03819
						CNAG_03822
						CNAG_03824
						CNAG_03829
						CNAG_03832
						CNAG_03839
						CNAG_03853
						CNAG_03854
						CNAG_03856
						CNAG_03861
						CNAG_03863
						CNAG_03864
						CNAG_03865
						CNAG_03871
						CNAG_03873
						CNAG_03876
						CNAG_03877
						CNAG_03882
						CNAG_03885
						CNAG_03886
						CNAG_03888
						CNAG_03890
						CNAG_03891
						CNAG_03892
						CNAG_03897
						CNAG_03898
						CNAG_03899
						CNAG_03900
						CNAG_03902
						CNAG_03904
						CNAG_03916
						CNAG_03917
						CNAG_03920
						CNAG_03921
						CNAG_03924
						CNAG_03926
						CNAG_03928
						CNAG_03931
						CNAG_03935
						CNAG_03936
						CNAG_03939
						CNAG_03940
						CNAG_03941
						CNAG_03942
						CNAG_03944
						CNAG_03946
						CNAG_03948
						CNAG_03950
						CNAG_03953
						CNAG_03956
						CNAG_03957
						CNAG_03958
						CNAG_03959
						CNAG_03960
						CNAG_03961
						CNAG_03962
						CNAG_03965
						CNAG_03967
						CNAG_03968
						CNAG_03974
						CNAG_03983
						CNAG_03984
						CNAG_03985
						CNAG_03986
						CNAG_03987
						CNAG_03993
						CNAG_03994
						CNAG_03996
						CNAG_04000
						CNAG_04001
						CNAG_04002
						CNAG_04004
						CNAG_04005
						CNAG_04009
						CNAG_04010
						CNAG_04011
						CNAG_04017
						CNAG_04021
						CNAG_04023
						CNAG_04027
						CNAG_04028
						CNAG_04032
						CNAG_04033
						CNAG_04035
						CNAG_04043
						CNAG_04044
						CNAG_04045
						CNAG_04048
						CNAG_04050
						CNAG_04052
						CNAG_04054
						CNAG_04064
						CNAG_04067
						CNAG_04068
						CNAG_04069
						CNAG_04070
						CNAG_04071
						CNAG_04072
						CNAG_04074
						CNAG_04079
						CNAG_04080
						CNAG_04081
						CNAG_04082
						CNAG_04090
						CNAG_04105
						CNAG_04106
						CNAG_04108
						CNAG_04110
						CNAG_04111
						CNAG_04112
						CNAG_04114
						CNAG_04119
						CNAG_04122
						CNAG_04128
						CNAG_04131
						CNAG_04132
						CNAG_04136
						CNAG_04141
						CNAG_04149
						CNAG_04151
						CNAG_04156
						CNAG_04158
						CNAG_04163
						CNAG_04166
						CNAG_04168
						CNAG_04171
						CNAG_04173
						CNAG_04177
						CNAG_04179
						CNAG_04180
						CNAG_04182
						CNAG_04186
						CNAG_04188
						CNAG_04189
						CNAG_04190
						CNAG_04191
						CNAG_04192
						CNAG_04193
						CNAG_04194
						CNAG_04195
						CNAG_04196
						CNAG_04197
						CNAG_04202
						CNAG_04203
						CNAG_04206
						CNAG_04207
						CNAG_04209
						CNAG_04211
						CNAG_04212
						CNAG_04215
						CNAG_04217
						CNAG_04219
						CNAG_04221
						CNAG_04224
						CNAG_04228
						CNAG_04230
						CNAG_04234
						CNAG_04235
						CNAG_04236
						CNAG_04245
						CNAG_04248
						CNAG_04257
						CNAG_04258
						CNAG_04259
						CNAG_04260
						CNAG_04264
						CNAG_04265
						CNAG_04267
						CNAG_04269
						CNAG_04272
						CNAG_04279
						CNAG_04281
						CNAG_04284
						CNAG_04287
						CNAG_04288
						CNAG_04289
						CNAG_04291
						CNAG_04292
						CNAG_04307
						CNAG_04308
						CNAG_04310
						CNAG_04312
						CNAG_04315
						CNAG_04320
						CNAG_04321
						CNAG_04322
						CNAG_04326
						CNAG_04327
						CNAG_04328
						CNAG_04334
						CNAG_04340
						CNAG_04341
						CNAG_04344
						CNAG_04346
						CNAG_04347
						CNAG_04349
						CNAG_04351
						CNAG_04354
						CNAG_04356
						CNAG_04358
						CNAG_04360
						CNAG_04361
						CNAG_04362
						CNAG_04364
						CNAG_04368
						CNAG_04370
						CNAG_04373
						CNAG_04375
						CNAG_04378
						CNAG_04380
						CNAG_04383
						CNAG_04384
						CNAG_04387
						CNAG_04388
						CNAG_04399
						CNAG_04400
						CNAG_04401
						CNAG_04402
						CNAG_04408
						CNAG_04437
						CNAG_04438
						CNAG_04439
						CNAG_04441
						CNAG_04443
						CNAG_04444
						CNAG_04445
						CNAG_04447
						CNAG_04448
						CNAG_04460
						CNAG_04465
						CNAG_04467
						CNAG_04475
						CNAG_04478
						CNAG_04484
						CNAG_04485
						CNAG_04488
						CNAG_04499
						CNAG_04501
						CNAG_04505
						CNAG_04510
						CNAG_04513
						CNAG_04514
						CNAG_04523
						CNAG_04530
						CNAG_04531
						CNAG_04541
						CNAG_04565
						CNAG_04566
						CNAG_04570
						CNAG_04571
						CNAG_04577
						CNAG_04580
						CNAG_04583
						CNAG_04584
						CNAG_04586
						CNAG_04587
						CNAG_04588
						CNAG_04599
						CNAG_04604
						CNAG_04605
						CNAG_04611
						CNAG_04612
						CNAG_04613
						CNAG_04621
						CNAG_04625
						CNAG_04628
						CNAG_04629
						CNAG_04630
						CNAG_04631
						CNAG_04636
						CNAG_04637
						CNAG_04639
						CNAG_04640
						CNAG_04642
						CNAG_04647
						CNAG_04652
						CNAG_04659
						CNAG_04666
						CNAG_04668
						CNAG_04669
						CNAG_04670
						CNAG_04676
						CNAG_04677
						CNAG_04678
						CNAG_04679
						CNAG_04680
						CNAG_04683
						CNAG_04684
						CNAG_04687
						CNAG_04688
						CNAG_04690
						CNAG_04698
						CNAG_04709
						CNAG_04713
						CNAG_04715
						CNAG_04716
						CNAG_04720
						CNAG_04721
						CNAG_04726
						CNAG_04733
						CNAG_04734
						CNAG_04737
						CNAG_04738
						CNAG_04743
						CNAG_04746
						CNAG_04749
						CNAG_04750
						CNAG_04753
						CNAG_04757
						CNAG_04760
						CNAG_04762
						CNAG_04763
						CNAG_04764
						CNAG_04765
						CNAG_04770
						CNAG_04771
						CNAG_04772
						CNAG_04776
						CNAG_04785
						CNAG_04786
						CNAG_04789
						CNAG_04797
						CNAG_04799
						CNAG_04800
						CNAG_04801
						CNAG_04803
						CNAG_04805
						CNAG_04806
						CNAG_04808
						CNAG_04821
						CNAG_04823
						CNAG_04824
						CNAG_04828
						CNAG_04839
						CNAG_04840
						CNAG_04848
						CNAG_04851
						CNAG_04860
						CNAG_04862
						CNAG_04864
						CNAG_04879
						CNAG_04883
						CNAG_04884
						CNAG_04891
						CNAG_04895
						CNAG_04896
						CNAG_04900
						CNAG_04902
						CNAG_04904
						CNAG_04906
						CNAG_04913
						CNAG_04914
						CNAG_04934
						CNAG_04938
						CNAG_04948
						CNAG_04951
						CNAG_04954
						CNAG_04955
						CNAG_04957
						CNAG_04961
						CNAG_04962
						CNAG_04969
						CNAG_04973
						CNAG_04976
						CNAG_04980
						CNAG_04981
						CNAG_04984
						CNAG_04985
						CNAG_04990
						CNAG_04994
						CNAG_05001
						CNAG_05007
						CNAG_05011
						CNAG_05013
						CNAG_05020
						CNAG_05023
						CNAG_05030
						CNAG_05031
						CNAG_05035
						CNAG_05036
						CNAG_05041
						CNAG_05042
						CNAG_05050
						CNAG_05059
						CNAG_05062
						CNAG_05069
						CNAG_05070
						CNAG_05077
						CNAG_05082
						CNAG_05083
						CNAG_05084
						CNAG_05085
						CNAG_05086
						CNAG_05090
						CNAG_05091
						CNAG_05095
						CNAG_05097
						CNAG_05098
						CNAG_05100
						CNAG_05105
						CNAG_05107
						CNAG_05109
						CNAG_05110
						CNAG_05111
						CNAG_05113
						CNAG_05115
						CNAG_05117
						CNAG_05120
						CNAG_05122
						CNAG_05124
						CNAG_05125
						CNAG_05131
						CNAG_05132
						CNAG_05134
						CNAG_05136
						CNAG_05138
						CNAG_05139
						CNAG_05140
						CNAG_05144
						CNAG_05148
						CNAG_05150
						CNAG_05154
						CNAG_05155
						CNAG_05163
						CNAG_05167
						CNAG_05171
						CNAG_05172
						CNAG_05178
						CNAG_05179
						CNAG_05193
						CNAG_05194
						CNAG_05195
						CNAG_05196
						CNAG_05197
						CNAG_05199
						CNAG_05215
						CNAG_05218
						CNAG_05219
						CNAG_05221
						CNAG_05225
						CNAG_05226
						CNAG_05229
						CNAG_05232
						CNAG_05233
						CNAG_05234
						CNAG_05235
						CNAG_05236
						CNAG_05240
						CNAG_05241
						CNAG_05246
						CNAG_05247
						CNAG_05248
						CNAG_05250
						CNAG_05251
						CNAG_05252
						CNAG_05258
						CNAG_05260
						CNAG_05265
						CNAG_05267
						CNAG_05269
						CNAG_05270
						CNAG_05271
						CNAG_05273
						CNAG_05277
						CNAG_05285
						CNAG_05292
						CNAG_05293
						CNAG_05301
						CNAG_05303
						CNAG_05307
						CNAG_05309
						CNAG_05311
						CNAG_05312
						CNAG_05314
						CNAG_05348
						CNAG_05351
						CNAG_05353
						CNAG_05355
						CNAG_05365
						CNAG_05366
						CNAG_05367
						CNAG_05373
						CNAG_05379
						CNAG_05383
						CNAG_05384
						CNAG_05386
						CNAG_05389
						CNAG_05396
						CNAG_05398
						CNAG_05401
						CNAG_05416
						CNAG_05420
						CNAG_05425
						CNAG_05434
						CNAG_05437
						CNAG_05442
						CNAG_05449
						CNAG_05455
						CNAG_05457
						CNAG_05460
						CNAG_05462
						CNAG_05463
						CNAG_05464
						CNAG_05465
						CNAG_05475
						CNAG_05477
						CNAG_05478
						CNAG_05480
						CNAG_05485
						CNAG_05486
						CNAG_05497
						CNAG_05498
						CNAG_05504
						CNAG_05507
						CNAG_05509
						CNAG_05511
						CNAG_05512
						CNAG_05518
						CNAG_05521
						CNAG_05525
						CNAG_05532
						CNAG_05534
						CNAG_05540
						CNAG_05541
						CNAG_05552
						CNAG_05554
						CNAG_05555
						CNAG_05556
						CNAG_05559
						CNAG_05562
						CNAG_05567
						CNAG_05569
						CNAG_05570
						CNAG_05573
						CNAG_05575
						CNAG_05579
						CNAG_05584
						CNAG_05587
						CNAG_05590
						CNAG_05592
						CNAG_05597
						CNAG_05599
						CNAG_05600
						CNAG_05602
						CNAG_05607
						CNAG_05611
						CNAG_05614
						CNAG_05615
						CNAG_05618
						CNAG_05619
						CNAG_05623
						CNAG_05626
						CNAG_05629
						CNAG_05631
						CNAG_05634
						CNAG_05635
						CNAG_05638
						CNAG_05642
						CNAG_05644
						CNAG_05645
						CNAG_05650
						CNAG_05652
						CNAG_05653
						CNAG_05655
						CNAG_05657
						CNAG_05661
						CNAG_05662
						CNAG_05664
						CNAG_05671
						CNAG_05675
						CNAG_05679
						CNAG_05683
						CNAG_05689
						CNAG_05690
						CNAG_05694
						CNAG_05695
						CNAG_05696
						CNAG_05700
						CNAG_05701
						CNAG_05702
						CNAG_05703
						CNAG_05708
						CNAG_05711
						CNAG_05713
						CNAG_05716
						CNAG_05720
						CNAG_05721
						CNAG_05722
						CNAG_05723
						CNAG_05725
						CNAG_05730
						CNAG_05734
						CNAG_05739
						CNAG_05741
						CNAG_05745
						CNAG_05747
						CNAG_05751
						CNAG_05753
						CNAG_05759
						CNAG_05761
						CNAG_05762
						CNAG_05764
						CNAG_05767
						CNAG_05768
						CNAG_05770
						CNAG_05774
						CNAG_05776
						CNAG_05782
						CNAG_05787
						CNAG_05792
						CNAG_05798
						CNAG_05799
						CNAG_05800
						CNAG_05804
						CNAG_05805
						CNAG_05808
						CNAG_05809
						CNAG_05811
						CNAG_05814
						CNAG_05820
						CNAG_05825
						CNAG_05826
						CNAG_05827
						CNAG_05828
						CNAG_05829
						CNAG_05838
						CNAG_05839
						CNAG_05843
						CNAG_05845
						CNAG_05847
						CNAG_05848
						CNAG_05852
						CNAG_05854
						CNAG_05865
						CNAG_05875
						CNAG_05878
						CNAG_05880
						CNAG_05881
						CNAG_05882
						CNAG_05884
						CNAG_05886
						CNAG_05887
						CNAG_05889
						CNAG_05892
						CNAG_05893
						CNAG_05894
						CNAG_05895
						CNAG_05896
						CNAG_05898
						CNAG_05899
						CNAG_05900
						CNAG_05904
						CNAG_05907
						CNAG_05909
						CNAG_05913
						CNAG_05917
						CNAG_05918
						CNAG_05925
						CNAG_05932
						CNAG_05933
						CNAG_05934
						CNAG_05935
						CNAG_05939
						CNAG_05940
						CNAG_05970
						CNAG_05976
						CNAG_05977
						CNAG_05978
						CNAG_05980
						CNAG_05997
						CNAG_05999
						CNAG_06001
						CNAG_06009
						CNAG_06012
						CNAG_06024
						CNAG_06026
						CNAG_06028
						CNAG_06036
						CNAG_06049
						CNAG_06051
						CNAG_06056
						CNAG_06060
						CNAG_06061
						CNAG_06063
						CNAG_06064
						CNAG_06067
						CNAG_06072
						CNAG_06074
						CNAG_06076
						CNAG_06077
						CNAG_06079
						CNAG_06080
[truncated: 409 more rows]
