# Supplementary material for: Cryptococcus neoformans resists to drastic conditions by switching to viable but non-culturable cell phenotype
Source: PLoS Pathog. 2019 Jul 29;15(7):e1007945. doi: 10.1371/journal.ppat.1007945 (PMC6687208; doi:10.1371/journal.ppat.1007945)
Supplement: S5 Table — (XLSX) [file ppat.1007945.s005.xlsx]

## Sheet: Secreted
Biological process
	D0	D4 normoxia	D6 normoxia	D8 normoxia	D4 hypoxia	D6 hypoxia	D8 hypoxia
translation	52.9	26.8	29.5		60	62.6	62.5
carbohydrate metabolic process	24.4	16	15.2	19	31	27.5	26.6
proteolysis involved in cellular protein catabolic process	9.2
pentose-phosphate shunt	5.9
glycolytic process	7.6	4.7			9	9.9	10.9
oxidation-reduction process		47.9	50.4	73.4
tricarboxylic acid cycle		4.7	4.9
proteolysis involved in cellular protein catabolic process				7.6
Molecular function
	D0	D4 normoxia	D6 normoxia	D8 normoxia	D4 hypoxia	D6 hypoxia	D8 hypoxia
structural constituent of ribosome	32.8	18.5	23.6	20	41.7	80.6	100
catalytic activity	40.1	33	39.3	36.2	48.5
threonine-type endopeptidase activity	6.2			4.5
endopeptidase activity	5.6			4.2
magnesium ion binding	7.9	5.2			9.8	19.4
oxidoreductase activity, acting on the CH-OH group of donors, NAD or NADP as acceptor	7.3	30	37.2	35.1
NAD binding		6.3
lyase activity		7
Cellular component
	D0	D4 normoxia	D6 normoxia	D8 normoxia	D4 hypoxia	D6 hypoxia	D8 hypoxia
ribosome	28.5	39.9	100	82.6	40.8	41.3	42.4
ribonucleoprotein complex	17.6	25.4			25.2	24.5	24.2
intracellular	23.1	34.8			34	34.3	33.3
proteasome core complex	5			17.4
cytoplasm	25.8
proteasome core complex

## Sheet: Cellular
Biological process
	D0	D4 normoxia	D6 normoxia	D8 normoxia	D4 hypoxia	D6 hypoxia	D8 hypoxia
translation	44.4089	24.0964	25.603	24.6503	24.0901	24.6914	24.5645
tRNA aminoacylation for protein translation	8.6262	4.64716	5.00928	4.72028	4.67938	4.7619	4.70383
cellular amino acid biosynthetic process	7.98722	4.30293	4.63822	4.37063	4.33276	4.40917	4.3554
protein folding	12.1406	6.54045	6.86456	6.64336	6.58579	6.70194	6.62021
oxidation-reduction process		43.8898	44.7124	43.5315	43.6742	42.8571	43.0314
obsolete GTP catabolic process	9.26518	4.99139	5.19481	4.72028	5.026	4.93827	5.05226
proteolysis involved in cellular protein catabolic process	4.47284	2.40964	2.5974	2.44755	2.42634	2.46914	2.43902
intracellular protein transport	13.099	7.0568		6.81818	7.10572	7.05467	7.14286
formation of translation preinitiation complex		2.0654	2.22635	2.22635	2.07972	2.1164	2.09059
translational elongation			3.15399
Molecular function
	D0	D4 normoxia	D6 normoxia	D8 normoxia	D4 hypoxia	D6 hypoxia	D8 hypoxia
structural constituent of ribosome	9.02192	9.32994	9.00083	7.85303	9.64602	9.5525	9.45946
nucleotide binding	26.5599	26.2087	22.7085	20.8934	27.4336	25.043	25.8446
RNA binding	6.82968	6.70059	5.78035	5.54755	7.07965	6.36833	6.6723
aminoacyl-tRNA ligase activity	2.44519	2.45971	2.39472	2.08934	2.56637	2.4957	2.44932
ATP binding	23.2715
GTPase activity	2.27656	2.29008	2.14699		2.38938	2.23752	2.28041
iron-sulfur cluster binding	1.85497	1.86599	1.65153			1.80723
isomerase activity	3.28836	3.56234	3.22048	2.88184	3.62832	3.35628	3.5473
threonine-type endopeptidase activity	1.18044	1.18745	1.15607	1.00865	1.23894	1.20482	1.18243
ligase activity	5.39629	5.85242	5.03716	4.82709		5.42169	5.48986
transferase activity	16.7791	17.8117		14.6254	18.4956	16.8675	17.2297
endopeptidase activity	1.09612		1.07349	0.936599	1.15044	1.11876	1.09797
catalytic activity		17.6421	16.2675	14.8415	18.2301	17.1256	17.1453
GTP binding		5.08906	4.62428	4.17867	5.48673	4.99139	5.15203
oxidoreductase activity			16.2675	14.8415
NAD binding			2.39472	2.16138
calcium ion binding			2.22956	2.08934	2.65487	2.40964	2.44932
translation elongation factor activity			1.32122	1.22478
lyase activity			2.72502
Cellular component
	D0	D4 normoxia	D6 normoxia	D8 normoxia	D4 hypoxia	D6 hypoxia	D8 hypoxia
cytoplasm	34.9398	32.5885	29.8725	30.5115	32.397	29.8587	31.5399
ribosome	22.8916	21.9739	21.1293	20.4586	21.9101	21.0247	22.2635
ribonucleoprotein complex	15.6627	14.7114	13.6612	13.933	14.794	13.7809	14.8423
intracellular	23.6948	22.905	21.1293	21.164	22.8464	21.3781	23.3766
proteasome core complex	2.81124	2.60708	2.55009	2.46914	2.62172	2.4735	2.5974
proteasome complex		5.21415	5.10018	5.11464	5.43071	5.12367	5.38033
eukaryotic translation initiation factor 3 complex			2.18579	2.1164		2.12014
eukaryotic 43S preinitiation complex			2.18579	2.1164		2.12014
eukaryotic 48S preinitiation complex			2.18579	2.1164		2.12014
