# Supplementary material for: Cryptococcus neoformans resists to drastic conditions by switching to viable but non-culturable cell phenotype
Source: PLoS Pathog. 2019 Jul 29;15(7):e1007945. doi: 10.1371/journal.ppat.1007945 (PMC6687208; doi:10.1371/journal.ppat.1007945)
Supplement: S6 Table — (XLSX) [file ppat.1007945.s006.xlsx]

## Sheet: cellular
in blue over expressed in normoxia, in red overexpressed in hypoxia
Genes	Protein name	log2 fold change	Mean Expression	p value	Adjusted p value
CNAG_02489	Alcohol dehydrogenase, propanol-preferring	-6.6	27.7	2.36e-13	7.27e-11
CNAG_04217	Phosphoenolpyruvate carboxykinase (ATP)	-3.3	31.3	6.26e-14	3.38e-11
CNAG_02288	Solute carrier family 25 (Mitochondrial citrate transporter), member 1	-3	30.4	2.67e-11	2.62e-09
CNAG_05303	Isocitrate lyase	-2.9	32.6	1.62e-11	1.94e-09
CNAG_00484	2-oxoisovalerate dehydrogenase E2 component (Dihydrolipoyl transacylase)	-2.6	26.9	1.57e-10	1.17e-08
CNAG_00826	Dihydroxyacetone kinase	-2.5	26.6	5.98e-10	3.35e-08
CNAG_06551	Carnitine O-acetyltransferase	-2.3	31	5.13e-10	3e-08
CNAG_05675	Trimethyllysine dioxygenase	-2.1	27.7	1.94e-14	3.37e-11
CNAG_02045	Acetoacetate-CoA ligase	-2.1	26.5	2.19e-07	3.84e-06
CNAG_06431	Acyl-CoA oxidase	-2	31.7	1.55e-11	1.94e-09
CNAG_03067	Hydroxymethylglutaryl-CoA lyase	-1.9	26.1	7.38e-10	3.7e-08
CNAG_04688	Acyl-CoA dehydrogenase	-1.9	27.6	3.48e-13	9.4e-11
CNAG_06628	Aldehyde dehydrogenase (NAD )	-1.9	32.9	2.03e-10	1.46e-08
CNAG_03454	Uncharacterized protein	-1.8	28.6	1.42e-08	4.31e-07
CNAG_05599	Uncharacterized protein	-1.8	30.2	5.86e-12	9.03e-10
CNAG_00047	Pyruvate dehydrogenase kinase	-1.7	29.4	2.44e-10	1.64e-08
CNAG_04351	Methylmalonate-semialdehyde dehydrogenase (Acylating)	-1.7	30.2	3.12e-14	3.37e-11
CNAG_02225	Glucan 1,3-beta-glucosidase	-1.7	31.5	2.26e-11	2.43e-09
CNAG_05721	Multifunctional beta-oxidation protein	-1.6	31.9	6.23e-11	5.6e-09
CNAG_03019	Long-chain acyl-CoA synthetase	-1.6	30.7	1.09e-13	4.7e-11
CNAG_00537	Carnitine O-acetyltransferase	-1.6	31	8.26e-10	3.99e-08
CNAG_03243	2-nitropropane dioxygenase	-1.5	28.6	3.56e-09	1.27e-07
CNAG_06501	1,3-beta-glucanosyltransferase (EC 2.4.1.-)	-1.5	27.4	2.35e-06	2.46e-05
CNAG_04677	Xylitol dehydrogenase	-1.5	29.2	2.7e-12	4.85e-10
CNAG_00499	Solute carrier family 25 (Mitochondrial carnitine/acylcarnitine transporter), member 20/29	-1.5	30	5.05e-08	1.17e-06
CNAG_03666	Acyl-CoA dehydrogenase	-1.5	29.9	3.86e-12	6.4e-10
CNAG_05464	Uncharacterized protein	-1.5	27.4	6.08e-08	1.38e-06
CNAG_00797	Acetyl-coenzyme A synthetase (EC 6.2.1.1)	-1.4	33	1.43e-13	5.13e-11
CNAG_00490	Acetyl-CoA acyltransferase	-1.4	30.6	1.14e-09	5.12e-08
CNAG_05644	2-nitropropane dioxygenase	-1.4	30.8	2.01e-11	2.29e-09
CNAG_07747	Acyl-coenzyme A oxidase	-1.4	29.1	1e-08	3.18e-07
CNAG_07316	Hydroxyacid-oxoacid transhydrogenase	-1.4	30.7	1.28e-11	1.73e-09
CNAG_04631	Ribitol kinase	-1.3	28.9	1.34e-09	5.89e-08
CNAG_01540	Dehydrogenase	-1.2	28.7	1.02e-08	3.2e-07
CNAG_01794	2-hydroxyacid dehydrogenase	-1.2	28	3.58e-09	1.27e-07
CNAG_04531	Enoyl-CoA hydratase	-1.2	31.5	5.44e-09	1.81e-07
CNAG_06710	Uncharacterized protein	-1.2	30.4	3.93e-10	2.42e-08
CNAG_05653	Malate synthase (EC 2.3.3.9)	-1.2	33.1	4.28e-11	4.02e-09
CNAG_04891	Uncharacterized protein	-1.2	30.8	7.83e-07	1.04e-05
CNAG_02532	D-amino-acid oxidase	-1.1	28.2	7.26e-11	6.26e-09
CNAG_02464	5-oxoprolinase (ATP-hydrolysing)	-1.1	27.9	1.82e-08	5.24e-07
CNAG_04785	Uncharacterized protein	-1.1	27.6	4.12e-07	6.21e-06
CNAG_02147	Cytochrome c peroxidase	-1.1	27.5	9.07e-06	7.16e-05
CNAG_06433	AMP-binding protein	-1.1	31.3	1.56e-12	3.37e-10
CNAG_00524	Acetyl-CoA acyltransferase 2	-1	30.6	1.79e-12	3.5e-10
CNAG_07862	Fumarate reductase	-1	31.3	6.23e-09	2.01e-07
CNAG_03705	Uncharacterized protein	-1	31.6	2.86e-06	2.87e-05
CNAG_01261	Myosin I binding protein	1	27.9	2.91e-06	2.89e-05
CNAG_01455	Large subunit ribosomal protein L39	1	29.8	3.08e-06	3.02e-05
CNAG_00848	Uncharacterized protein	1.1	32.1	1.83e-07	3.37e-06
CNAG_05311	Arsenite-resistant protein ASR2 (Arsenite-resistant protein ASR2, variant)	1.1	28.7	2.13e-08	5.9e-07
CNAG_04361	Uncharacterized protein	1.1	30.3	2.86e-08	7.35e-07
CNAG_06640	Cathepsin A (Carboxypeptidase C)	1.1	31	7.34e-10	3.7e-08
CNAG_05420	RNA polymerase II transcription factor	1.2	27.3	0.000209	0.000907
CNAG_00091	Uncharacterized protein	1.2	35.5	2.82e-06	2.87e-05
CNAG_02864	Uncharacterized protein	1.2	30.1	9.38e-06	7.22e-05
CNAG_07846	Ran-binding protein 3	1.2	29	2.56e-07	4.35e-06
CNAG_04064	Uncharacterized protein	1.3	31.5	1.69e-08	4.98e-07
CNAG_01148	FK506-binding protein (EC 5.2.1.8) (Peptidyl-prolyl cis-trans isomerase)	1.5	29.2	1.26e-11	1.73e-09
CNAG_00819	Small subunit ribosomal protein S30	1.5	31.1	2.53e-11	2.6e-09
CNAG_04962	Uncharacterized protein	1.6	29.5	3.64e-07	5.74e-06
CNAG_04570	Uncharacterized protein	1.7	28	9.12e-08	1.93e-06
CNAG_06079	Proliferating cell nuclear antigen	1.9	29.4	4.7e-14	3.38e-11

## Sheet: secreted
in blue over expressed in normoxia, in red overexpressed in hypoxia
Genes	Protein name	log2 fold change	Mean Expression	p value	Adjusted p value
CNAG_04217	Phosphoenolpyruvate carboxykinase (ATP)	-6.07	27.15	1.75e-11	3.58e-10
CNAG_01653	Cytokine inducing-glycoprotein	-5.32	31.59	6.94e-10	6.83e-09
CNAG_04981	Catalase (EC 1.11.1.6)	-3.43	29.21	5.09e-13	2.51e-11
CNAG_03627	Peptidyl-prolyl cis-trans isomerase (EC 5.2.1.8)	-3.36	31.42	1.98e-15	4.87e-13
CNAG_00139	Uncharacterized protein	-3.29	29.91	4.24e-12	1.49e-10
CNAG_07004	Dihydrolipoyl dehydrogenase (EC 1.8.1.4)	-3.27	30.15	4.24e-11	6.52e-10
CNAG_04609	Argonaute	-2.97	28.82	2.68e-13	2.2e-11
CNAG_07559	Glucose-6-phosphate 1-epimerase	-2.84	29.64	9.46e-13	3.88e-11
CNAG_06026	Aspartate aminotransferase (EC 2.6.1.1)	-2.79	27.58	4.01e-08	2.41e-07
CNAG_05847	Thioredoxin reductase (EC 1.8.1.9)	-2.72	29.38	1e-10	1.3e-09
CNAG_01400	Phospho-2-dehydro-3-deoxyheptonate aldolase (EC 2.5.1.54) (3-deoxy-D-arabino-heptulosonate 7-phosphate synthase) (DAHP synthase) (Phospho-2-keto-3-deoxyheptonate aldolase)	-2.67	28.28	5.26e-12	1.62e-10
CNAG_03358	Phosphoglycerate kinase (EC 2.7.2.3)	-2.65	30.31	6.83e-12	1.87e-10
CNAG_03482	Peroxiredoxin (Alkyl hydroperoxide reductase subunit C)	-2.51	30.64	3.57e-11	5.85e-10
CNAG_04291	Glycosyl-hydrolase	-2.45	31.16	3.39e-08	2.14e-07
CNAG_03682	FK506-binding protein 1 (FKBP) (EC 5.2.1.8) (Peptidyl-prolyl cis-trans isomerase) (PPIase) (Rapamycin-binding protein)	-2.37	31.55	5.06e-13	2.51e-11
CNAG_00992	Homocitrate synthase, mitochondrial	-2.34	27.37	1.45e-11	3.24e-10
CNAG_00897	Glucosidase	-2.28	30.91	9.57e-14	1.18e-11
CNAG_00256	Aspartate-semialdehyde dehydrogenase (EC 1.2.1.11)	-2.09	29.52	5.62e-09	3.84e-08
CNAG_00662	Carboxymethylenebutenolidase	-2.07	28.08	2.3e-11	4.03e-10
CNAG_04904	Clathrin heavy chain	-1.96	27.18	4.74e-07	2.01e-06
CNAG_01820	Pyruvate kinase (EC 2.7.1.40)	-1.93	29.84	4.52e-09	3.24e-08
CNAG_00072	Protein disulfide-isomerase	-1.91	26.22	1.23e-06	4.74e-06
CNAG_07808	Alanine-glyoxylate transaminase/serine-glyoxylate transaminase/serine-pyruvate transaminase	-1.91	29.16	1.08e-09	9.45e-09
CNAG_00165	Methylthioadenosine phosphorylase	-1.84	29.91	5.19e-10	5.32e-09
CNAG_06576	Allergen	-1.8	30.73	4.59e-07	2.01e-06
CNAG_00584	Profilin	-1.78	29.81	1.57e-10	1.94e-09
CNAG_04219	Lactoylglutathione lyase (EC 4.4.1.5) (Glyoxalase I)	-1.77	28.17	2.79e-10	3.02e-09
CNAG_06088	Aspartate aminotransferase (EC 2.6.1.1)	-1.76	28.64	9.71e-09	6.46e-08
CNAG_02673	NAD dependent epimerase/dehydratase	-1.74	28.65	1.22e-07	6.69e-07
CNAG_05134	Ornithine-oxo-acid transaminase	-1.7	29.04	1.55e-09	1.27e-08
CNAG_02852	4-aminobutyrate transaminase	-1.67	31.6	6.8e-11	9.85e-10
CNAG_06830	Histidinol dehydrogenase	-1.66	28.3	3.1e-06	1.06e-05
CNAG_03454	Uncharacterized protein	-1.59	27.12	1.9e-05	5.03e-05
CNAG_00417	Elongation factor 1-gamma	-1.55	28.85	1.9e-10	2.22e-09
CNAG_06077	mRNA export factor	-1.5	27.53	9.6e-10	8.75e-09
CNAG_01512	Uncharacterized protein	-1.47	30.22	0.00157332	0.00268775
CNAG_03225	Malate dehydrogenase (EC 1.1.1.37)	-1.41	29.29	3.13e-07	1.48e-06
CNAG_06150	Hsp90-like protein	-1.36	30.38	2.82e-10	3.02e-09
CNAG_04171	Protein ROT1	-1.33	29.61	3.18e-06	1.07e-05
CNAG_07745	Alcohol dehydrogenase, propanol-preferring	-1.33	31.77	2.78e-09	2.18e-08
CNAG_01291	Uncharacterized protein	-1.24	27.98	1.58e-07	8.45e-07
CNAG_02399	Glutathione-disulfide reductase	-1.1	31.57	3.68e-08	2.26e-07
CNAG_02545	Inorganic pyrophosphatase	-1.07	28	4.67e-07	2.01e-06
CNAG_00930	Argininosuccinate synthase	-1.04	29.89	2.88e-07	1.39e-06
CNAG_06216	Uncharacterized protein	-1.04	30.27	4.04e-09	3.02e-08
CNAG_02076	Leukotriene A-4 hydrolase/aminopeptidase	-1.02	29.12	5.28e-06	1.69e-05
CNAG_05759	Acetyl-CoA carboxylase/biotin carboxylase	-1.02	26.8	6.93e-06	2.1e-05
CNAG_02585	Uncharacterized protein	-1.01	28.86	4.22e-08	2.47e-07
CNAG_01890	5-methyltetrahydropteroyltriglutamate-homocysteine S-methyltransferase	-1.01	30.54	5.26e-05	0.00012945
CNAG_00586	Uncharacterized protein	1.01	35.59	1.06e-06	4.14e-06
CNAG_01019	Superoxide dismutase [Cu-Zn] (EC 1.15.1.1)	1.01	34.42	2.74e-07	1.35e-06
CNAG_01047	Uncharacterized protein	1.05	35.18	2.63e-07	1.32e-06
CNAG_03606	Translation initiation factor aIF-2	1.06	26.34	1.3e-06	4.93e-06
CNAG_05138	Glucan 1,3-beta-glucosidase	1.07	29.27	0.00045285	0.00087033
CNAG_02030	Glyoxal oxidase	1.13	34.56	0.00018528	0.00038955
CNAG_02864	Uncharacterized protein	1.16	33.97	1.25e-05	3.45e-05
CNAG_02860	Endo-1,3(4)-beta-glucanase	1.2	32.48	5.96e-05	0.00014225
CNAG_04269	Peptide hydrolase (EC 3.4.-.-)	1.24	26.61	1.83e-06	6.81e-06
CNAG_00150	Peptidase	1.25	30.75	0.00221659	0.0037094
CNAG_04380	Peptidase, variant	1.26	28.56	0.00039344	0.00077429
CNAG_00934	Allantoinase	1.27	28.49	9.33e-11	1.27e-09
CNAG_00776	Immunoreactive mannoprotein MP88	1.3	32.66	0.0368647	0.0482378
CNAG_01239	Chitin deacetylase (EC 3.5.1.41)	1.31	29.75	0.0228342	0.0306952
CNAG_01910	Uncharacterized protein	1.33	33.35	0.00419066	0.00648366
CNAG_07856	Uncharacterized protein	1.34	28.55	6.43e-05	0.00015208
CNAG_03223	Uncharacterized protein	1.35	30.36	0.00883541	0.013015
CNAG_04373	Alginate lyase	1.35	31.12	0.00307872	0.00498267
CNAG_01854	Heparinase II/III family protein	1.48	31.99	0.00019753	0.00041179
CNAG_02338	Cellular nucleic acid-binding protein	1.55	28.19	3.59e-07	1.64e-06
CNAG_06906	Translation initiation factor 4B	1.56	28.07	1.95e-07	1.02e-06
CNAG_06081	Glucose oxidase	1.56	31.61	0.00259404	0.00425422
CNAG_06924	Beta-fructofuranosidase	1.62	27.38	0.00042912	0.00083121
CNAG_06109	Uncharacterized protein	1.68	34.27	2.83e-09	2.18e-08
CNAG_00799	Cellulase	1.69	33.12	0.00059873	0.00113851
CNAG_06267	Uncharacterized protein	1.72	26.65	0.00032592	0.00065185
CNAG_00848	Uncharacterized protein	1.81	32.35	7.66e-12	1.88e-10
CNAG_00407	Glyoxal oxidase	1.86	33.35	2.07e-06	7.58e-06
CNAG_03510	60S ribosomal protein L36	2.08	27.34	8.48e-10	8.02e-09
CNAG_03856	Uncharacterized protein	2.1	30.64	5.96e-06	1.86e-05
CNAG_00754	ATP-binding cassette, sub-family E, member 1	2.14	28.16	2.21e-11	4.03e-10
CNAG_02850	Glucan endo-1,3-alpha-glucosidase agn1	2.49	31.31	2.91e-05	7.46e-05
CNAG_06104	Uncharacterized protein	2.68	30.01	4.93e-07	2.06e-06
CNAG_01930	Endopeptidase	2.71	27.79	4.62e-09	3.24e-08
CNAG_04963	Uncharacterized protein	3.5	30.09	5.49e-06	1.73e-05
CNAG_02944	Acid phosphatase	4.11	27.07	2.34e-07	1.2e-06
