# Supplementary material for: Cryptococcus neoformans resists to drastic conditions by switching to viable but non-culturable cell phenotype
Source: PLoS Pathog. 2019 Jul 29;15(7):e1007945. doi: 10.1371/journal.ppat.1007945 (PMC6687208; doi:10.1371/journal.ppat.1007945)
Supplement: S7 Table — (XLSX) [file ppat.1007945.s007.xlsx]

## Sheet: woSpikes.kmeans.7.clusters.anno
cluster	H99_geneID	H99_gene	H99_Description	H288C_geneID	H288C_Description	GObp_source	GObp_ID	GObp_term	GOcc_source	GOcc_ID	GOcc_term	GOmf_source	GOmf_ID	GOmf_term	CDfam_descript	Pfam	KeggEC	GO	KeggPathways	sigP3	sigP4	TmHMM	TopKeggBlast
1	CNAG_00026	N/A	kynurenine aminotransferase, kynurenine aminotransferase, variant	BNA3	kynurenine--oxoglutarate transaminase	CN	GO:0009058	biosynthetic process	---	---	---	CN	GO:0030170	pyridoxal phosphate binding	1-aminocyclopropane-1-carboxylate synthase\Alanine-alpha-ketoisovalerate (or valine-pyruvate) aminotransferase [Amino acid transport and metabolism]\Aminotransferase class I and II\Aminotransferase class-V\Archaeal aspartate aminotransferase or a related aminotransferase, includes purine catabolism protein PucG [Amino acid transport and metabolism, Nucleotide transport and metabolism]\Aspartate/m…	PF00155.16|Aminotran_1_2[Aminotransferase class I and II];PF01041.12|DegT_DnrJ_EryC1[DegT/DnrJ/EryC1/StrS aminotransferase family];PF01212.16|Beta_elim_lyase[Beta-eliminating lyase];PF01053.15|Cys_Met_Meta_PP[Cys/Met metabolism PLP-dependent enzyme]	.	GO:0009058;GO:0008483;GO:0016847;GO:0030170	.	.	.	.	.
1	CNAG_00034	RPL9B	large subunit ribosomal protein L9e	RPL9B	ribosomal 60S subunit protein L9B	CN	GO:0006412	translation	CN	GO:0005840	ribosome	CN	GO:0003735\GO:0019843	structural constituent of ribosome\rRNA binding	50S ribosomal protein L6; Validated\50S ribosomal protein L6P; Reviewed\60S ribosomal protein L6; Provisional\60S ribosomal protein L9; Provisional\Ribosomal protein L6\Ribosomal protein L6P/L9E [Translation, ribosomal structure and biogenesis]\ribosomal protein L6, bacterial type\ribosomal protein L6; Validated\ribosomal protein uL6, archaeal form	PF00347.18|Ribosomal_L6[Ribosomal protein L6]	.	GO:0005840;GO:0006412;GO:0003735;GO:0019843	.	.	.	.	.
1	CNAG_00038	N/A	alcohol dehydrogenase	SOR2	L-iditol 2-dehydrogenase SOR2	CN	GO:0055114	oxidation-reduction process	---	---	---	CN	GO:0008270\GO:0016747\GO:0016491	zinc ion binding\transferase activity, transferring acyl groups other than amino-acyl groups\oxidoreductase activity	2-desacetyl-2-hydroxyethyl bacteriochlorophyllide A dehydrogenase\Alcohol dehydrogenase GroES-like domain\Alcohol dehydrogenase-like\D-arabinose 1-dehydrogenase, Zn-dependent alcohol dehydrogenase family [Carbohydrate transport and metabolism]\Dehydroquinate synthase-like (DHQ-like) and iron-containing alcohol dehydrogenases (Fe-ADH)\Enoylreductase\L-idonate 5-dehydrogenase\L-threonine 3-dehydrog…	PF00107.21|ADH_zinc_N[Zinc-binding dehydrogenase];PF08240.7|ADH_N[Alcohol dehydrogenase GroES-like domain];PF13602.1|ADH_zinc_N_2[Zinc-binding dehydrogenase]	.	GO:0008270;GO:0055114;GO:0016491	.	.	.	.	lil:LA_3158 adhP; Zn-dependent alcohol dehydrogenase
1	CNAG_00046	N/A	26S proteasome regulatory subunit N8	RPN8	proteasome regulatory particle lid subunit RPN8	---	---	---	---	---	---	CN	GO:0005515	protein binding	26S proteasome regulatory subunit; Provisional\Maintenance of mitochondrial structure and function\Mpr1p, Pad1p N-terminal (MPN) domains	PF13012.1|MitMem_reg[Maintenance of mitochondrial structure and function];PF01398.16|JAB[JAB1/Mov34/MPN/PAD-1 ubiquitin protease]	.	GO:0000502	.	.	.	.	.
1	CNAG_00061	CIT1	citrate synthase, mitochondrial	CIT1	citrate (Si)-synthase CIT1	CN	GO:0044262	cellular carbohydrate metabolic process	---	---	---	CN	GO:0046912\GO:0004108	transferase activity, transferring acyl groups, acyl groups converted into alkyl on transfer\citrate (Si)-synthase activity	Citrate synthase [Energy production and conversion]\N/A\citrate synthase\type II citrate synthase; Reviewed	TIGR01793[cit_synth_euk: citrate (Si)-synthase, eukaryotic];PF00285.16|Citrate_synt[Citrate synthase]	EC:2.3.3.1[Citrate (Si)-synthase.]	GO:0006099;GO:0008415;GO:0044262;GO:0004108	ko00630[Glyoxylate and dicarboxylate metabolism]	SigP[len:146,SProb:0.537]	.	.	ang:An09g06680 citA; citrate synthase citA-Aspergillus niger; K01647 citrate synthase [EC:2.3.3.1]
1	CNAG_00062	N/A	26S proteasome regulatory subunit N3	RPN3	proteasome regulatory particle lid subunit RPN3	CN	GO:0042176	regulation of protein catabolic process	CN	GO:0000502	proteasome complex	CN	GO:0005515\GO:0030234	protein binding\enzyme regulator activity	PCI domain\Proteasome regulatory subunit C-terminal	PF08375.6|Rpn3_C[Proteasome regulatory subunit C-terminal];PF01399.22|PCI[PCI domain]	.	GO:0000502;GO:0042176;GO:0030234	.	.	.	.	.
1	CNAG_00065	N/A	ran-binding protein 1	YRB1	Ran GTPase-binding protein YRB1	CN	GO:0046907	intracellular transport	---	---	---	---	---	---	Pleckstrin homology-like domain\Ran GTPase-activating protein (Ran-binding protein) [Intracellular trafficking and secretion]	PF00638.13|Ran_BP1[RanBP1 domain]	.	GO:0046907	.	.	.	.	.
1	CNAG_00072	N/A	protein disulfide-isomerase	PDI1	protein disulfide isomerase PDI1	CN	GO:0045454	cell redox homeostasis	CN	GO:0005783	endoplasmic reticulum	CN	GO:0016853	isomerase activity	5'-adenylylsulfate reductase\5'-adenylylsulfate reductase, thioredoxin-independent\Glutaredoxin-like domain protein\N/A\Negative regulator of GroEL, contains thioredoxin-like and TPR-like domains [Posttranslational modification, protein turnover, chaperones]\Protein Disulfide Oxidoreductases and Other Proteins with a Thioredoxin fold\Thiol:disulfide interchange protein [Posttranslational modifica…	PF07749.7|ERp29[Endoplasmic reticulum protein ERp29, C-terminal domain];PF13098.1|Thioredoxin_2[Thioredoxin-like domain];TIGR01126[pdi_dom: protein disulfide-isomerase domain];PF00085.15|Thioredoxin[Thioredoxin]	EC:5.3.4.1[Protein disulfide-isomerase.]	GO:0005783;GO:0016853;GO:0045454	.	SigP[len:60,SProb:0.999]	SigP4[DScore:0.825]	.	ddi:DDB_G0276141 pdi1; protein disulfide isomerase; K01829 protein disulfide-isomerase [EC:5.3.4.1]
1	CNAG_00076	N/A	A/G-specific adenine glycosylase	---	---	CN	GO:0006284\GO:0006281	base-excision repair\DNA repair	---	---	---	CN	GO:0016787\GO:0051539\GO:0003824	hydrolase activity\4 iron, 4 sulfur cluster binding\catalytic activity	A/G-specific adenine glycosylase\Adenine-specific DNA glycosylase, acts on AG and A-oxoG pairs [Replication, recombination and repair]\DNA glycosylase MutY; Provisional\Endonuclease III [Replication, recombination and repair]\N/A\Uncharacterized protein related to Endonuclease III [General function prediction only]\adenine DNA glycosylase; Provisional\endonuclease III; Provisional\iron-sulpphur b…	PF00730.20|HhH-GPD[HhH-GPD superfamily base excision DNA repair protein]	EC:3.2.2.-[ Hydrolyzing N-glycosyl compounds.]	GO:0006284;GO:0051539;GO:0004519	.	.	.	.	bmd:BMD_0403 mutY; A/G-specific adenine glycosylase (EC:3.2.2.-); K03575 A/G-specific adenine glycosylase [EC:3.2.2.-]
1	CNAG_00078	N/A	vacuolar protein	YGR125W	---	CN	GO:0008272	sulfate transport	CN	GO:0016021	integral component of membrane	CN	GO:0015116	sulfate transmembrane transporter activity	HCO3- transporter family\N/A\Permease family\Sulfate permease family\Sulfate permease or related transporter, MFS superfamily [Inorganic ion transport and metabolism]\Sulphate Transporter and Anti-Sigma factor antagonist domain found in the C-terminal region of sulphate transporters as well as in bacterial and archaeal proteins involved in the regulation of sigma factors\cAMP-binding domain of CR…	PF00027.24|cNMP_binding[Cyclic nucleotide-binding domain];PF00916.15|Sulfate_transp[Sulfate transporter family];PF01740.16|STAS[STAS domain]	.	GO:0055085;GO:0016021;GO:0005215	.	.	.	TMH:10	.
1	CNAG_00088	N/A	prohibitin PHB1	PHB1	prohibitin subunit PHB1	---	---	---	---	---	---	---	---	---	FtsH protease regulator HflC; Provisional\HflC protein\HflK protein\Regulator of protease activity HflC, stomatin/prohibitin superfamily [Posttranslational modification, protein turnover, chaperones]\core domain of the SPFH (stomatin, prohibitin, flotillin, and HflK/C) superfamily\polyadenylate binding protein, human types 1, 2, 3, 4 family\prohibitin homologues	PF01145.20|Band_7[SPFH domain / Band 7 family]	.	GO:0016020	.	SigP[len:209,SProb:0.99]	SigP4[DScore:0.514]	.	ddi:DDB_G0290123 phbA; hypothetical protein
1	CNAG_00092	N/A	mitochondrial protein	MPC3	mitochondrial pyruvate carrier	CN	GO:0006850	mitochondrial pyruvate transport	CN	GO:0005743	mitochondrial inner membrane	---	---	---	uncharacterized protein family (UPF0041)	PF03650.8|UPF0041[Uncharacterised protein family (UPF0041)]	.	.	.	.	.	.	xtr:549449 brp44; brain protein 44
1	CNAG_00107	N/A	hypothetical protein	---	---	---	---	---	---	---	---	---	---	---	MAEBL; Provisional\Mitochondrial calcium uniporter\chromosome segregation protein SMC, primarily archaeal type	PF04678.8|DUF607[Protein of unknown function, DUF607]	.	.	.	SigP[len:108,SProb:0.686]	.	TMH:2	.
1	CNAG_00121	N/A	glycerol-3-phosphate dehydrogenase (NAD(+))	GPD1	glycerol-3-phosphate dehydrogenase (NAD(+)) GPD1	CN	GO:0006072\GO:0046168\GO:0005975\GO:0055114	glycerol-3-phosphate metabolic process\glycerol-3-phosphate catabolic process\carbohydrate metabolic process\oxidation-reduction process	CN	GO:0009331\GO:0005737	glycerol-3-phosphate dehydrogenase complex\cytoplasm	CN	GO:0016616\GO:0051287\GO:0004367\GO:0042803	oxidoreductase activity, acting on the CH-OH group of donors, NAD or NADP as acceptor\NAD binding\glycerol-3-phosphate dehydrogenase [NAD+] activity\protein homodimerization activity	Glycerol-3-phosphate dehydrogenase [Energy production and conversion]\NAD(P)H-dependent glycerol-3-phosphate dehydrogenase; Provisional\NAD(P)H-dependent glycerol-3-phosphate dehydrogenase; Validated\NAD-dependent glycerol-3-phosphate dehydrogenase C-terminus\Rossmann-fold NAD(P)(+)-binding proteins\glycerol-3-phosphate dehydrogenase (NAD(+))\glycerol-3-phosphate dehydrogenase; Provisional	PF07479.9|NAD_Gly3P_dh_C[NAD-dependent glycerol-3-phosphate dehydrogenase C-terminus];TIGR03376[glycerol3P_DH: glycerol-3-phosphate dehydrogenase (NAD(+))];PF01210.18|NAD_Gly3P_dh_N[NAD-dependent glycerol-3-phosphate dehydrogenase N-terminus]	EC:1.1.1.8[Glycerol-3-phosphate dehydrogenase (NAD(+)).]	GO:0009331;GO:0046168;GO:0051287;GO:0042803;GO:0055114;GO:0004367	.	.	.	.	xla:399227 gpd1; glycerol-3-phosphate dehydrogenase 1 (soluble) (EC:1.1.1.8); K00006 glycerol-3-phosphate dehydrogenase (NAD+) [EC:1.1.1.8]
1	CNAG_00136	N/A	ubiquitin-activating enzyme E1	UBA1	E1 ubiquitin-activating protein UBA1	CN	GO:0006464	cellular protein modification process	---	---	---	CN	GO:0008641\GO:0005524\GO:0003824	small protein activating enzyme activity\ATP binding\catalytic activity	Molybdopterin or thiamine biosynthesis adenylyltransferase [Coenzyme transport and metabolism]\N/A\ThiF family\Ubiquitin fold domain\Ubiquitin-activating enzyme E1 FCCH domain\Ubiquitin-activating enzyme E1 four-helix bundle\Ubiquitin-activating enzyme active site\hypothetical protein; Provisional\hypothetical protein; Validated\molybdopterin biosynthesis protein MoeB; Provisional\molybdopterin b…	PF02134.16|UBACT[Repeat in ubiquitin-activating (UBA) protein];TIGR01408[Ube1: ubiquitin-activating enzyme E1];PF00899.16|ThiF[ThiF family];PF09358.5|UBA_e1_C[Ubiquitin-activating enzyme e1 C-terminal domain];PF10585.4|UBA_e1_thiolCys[Ubiquitin-activating enzyme active site]	EC:6.3.2.19[Ubiquitin--protein ligase.]	GO:0008641;GO:0006464;GO:0005524	ko05012[Parkinson's disease]	.	.	.	.
1	CNAG_00139	N/A	hypothetical protein	---	---	---	---	---	---	---	---	CN	GO:0005515	protein binding	GSH-dependent disulfide bond oxidoreductase; Provisional\Glutathione S-transferase [Posttranslational modification, protein turnover, chaperones]\N/A\Protein Disulfide Oxidoreductases and Other Proteins with a Thioredoxin fold\glutathione S-transferase\glutathione S-transferase; Provisional\maleylacetoacetate isomerase	PF13417.1|GST_N_3[Glutathione S-transferase, N-terminal domain];PF13409.1|GST_N_2[Glutathione S-transferase, N-terminal domain]	.	.	.	.	.	.	.
1	CNAG_00143	N/A	phosphoribosylaminoimidazolesuccinocarboxamide synthase	ADE1	phosphoribosylaminoimidazolesuccinocarboxamide synthase	CN	GO:0006418\GO:0006164	tRNA aminoacylation for protein translation\purine nucleotide biosynthetic process	---	---	---	CN	GO:0004639\GO:0005524\GO:0000166\GO:0004812	phosphoribosylaminoimidazolesuccinocarboxamide synthase activity\ATP binding\nucleotide binding\aminoacyl-tRNA ligase activity	5-aminoimidazole-4-(N-succinylcarboxamide) ribonucleotide (SAICAR) synthase\Tyrosyl-tRNA synthetase [Translation, ribosomal structure and biogenesis]\nucleotidyl transferase superfamily\phosphoribosylaminoimidazole-succinocarboxamide synthase; Provisional\tryptophanyl-tRNA synthetase\tryptophanyl-tRNA synthetase; Reviewed\tyrosyl-tRNA synthetase\tyrosyl-tRNA synthetase; Provisional	PF01259.13|SAICAR_synt[SAICAR synthetase];TIGR00081[purC: phosphoribosylaminoimidazolesuccinocarboxamide synthase];PF00579.20|tRNA-synt_1b[tRNA synthetases class I (W and Y)]	EC:6.3.2.6[Phosphoribosylaminoimidazolesuccinocarboxamide synthase.]	GO:0005524;GO:0004639;GO:0006164;GO:0004831;GO:0006437;GO:0005737	.	.	.	.	dvu:DVU0795 purC; phosphoribosylaminoimidazole-succinocarboxamide synthase (EC:6.3.2.6); K01923 phosphoribosylaminoimidazole-succinocarboxamide synthase [EC:6.3.2.6]
1	CNAG_00176	N/A	glutamate carboxypeptidase, glutamate carboxypeptidase, variant	DUG1	metallodipeptidase	CN	GO:0008152	metabolic process	---	---	---	CN	GO:0016787\GO:0034701\GO:0016805	hydrolase activity\tripeptidase activity\dipeptidase activity	Acetylornithine deacetylase/Succinyl-diaminopimelate desuccinylase or related deacylase [Amino acid transport and metabolism]\N-acetyl-ornithine/N-acetyl-lysine deacetylase\N-acyl-L-amino-acid amidohydrolase\Peptidase family M20/M25/M40\Zinc peptidases M18, M20, M28, and M42\acetyl-lysine deacetylase; Provisional\acetylornithine deacetylase (ArgE)\acetylornithine deacetylase or succinyl-diaminopi…	PF01546.23|Peptidase_M20[Peptidase family M20/M25/M40];PF07687.9|M20_dimer[Peptidase dimerisation domain]	.	GO:0004180;GO:0006508;GO:0008237;GO:0046983	.	.	.	.	.
1	CNAG_00180	N/A	ubiquitin carboxyl-terminal hydrolase L3	YUH1	ubiquitin-specific protease YUH1	CN	GO:0006511	ubiquitin-dependent protein catabolic process	CN	GO:0005622	intracellular	CN	GO:0004843	ubiquitin-specific protease activity	Cysteine peptidase C12 contains ubiquitin carboxyl-terminal hydrolase (UCH) families L1, L3, L5 and BAP1	PF01088.16|Peptidase_C12[Ubiquitin carboxyl-terminal hydrolase, family 1]	EC:3.4.19.12[Ubiquitinyl hydrolase 1.]	GO:0006511;GO:0005622;GO:0004221	.	.	.	.	.
1	CNAG_00232	RPL30	large subunit ribosomal protein L30e	RPL30	ribosomal 60S subunit protein L30	---	---	---	---	---	---	---	---	---	Ribosomal protein L7Ae/L30e/S12e/Gadd45 family	PF01248.21|Ribosomal_L7Ae[Ribosomal protein L7Ae/L30e/S12e/Gadd45 family]	.	GO:0005840;GO:0006412;GO:0003735	.	.	.	.	.
1	CNAG_00235	AMT1	low-affinity ammonium transporter	MEP2	ammonium permease MEP2	CN	GO:0072488\GO:0015696	ammonium transmembrane transport\ammonium transport	CN	GO:0016020	membrane	CN	GO:0008519	ammonium transmembrane transporter activity	Ammonium Transporter Family	PF00909.16|Ammonium_transp[Ammonium Transporter Family];TIGR00836[amt: ammonium transporter]	.	GO:0008519;GO:0016020;GO:0055085	.	.	.	TMH:11	.
1	CNAG_00236	N/A	8-amino-7-oxononanoate synthase	HEM1	5-aminolevulinate synthase	CN	GO:0009058	biosynthetic process	---	---	---	CN	GO:0030170	pyridoxal phosphate binding	7-keto-8-aminopelargonate synthetase or related enzyme [Coenzyme transport and metabolism]\8-amino-7-oxononanoate synthase\Aminotransferase class I and II\N/A	PF00155.16|Aminotran_1_2[Aminotransferase class I and II]	EC:2.3.1.47[8-amino-7-oxononanoate synthase.]	GO:0016769;GO:0009058;GO:0030170	.	.	.	.	gfo:GFO_3561 bioF; 8-amino-7-oxononanoate synthase (EC:2.3.1.47); K00652 8-amino-7-oxononanoate synthase [EC:2.3.1.47]
1	CNAG_00279	N/A	hypothetical protein	---	---	---	---	---	CN	GO:0005789	endoplasmic reticulum membrane	---	---	---	Translocon-associated protein (TRAP), alpha subunit	PF03896.11|TRAP_alpha[Translocon-associated protein (TRAP), alpha subunit]	.	.	.	.	.	TMH:1	.
1	CNAG_00287	N/A	cytoplasmic protein	SGT2	Sgt2p	---	---	---	---	---	---	CN	GO:0005515	protein binding	Bacterial transcriptional activator domain\Cytochrome c-type biogenesis protein CcmH/NrfG [Energy production and conversion, Posttranslational modification, protein turnover, chaperones]\Flp pilus assembly protein TadD, contains TPR repeats [Intracellular trafficking, secretion, and vesicular transport, Extracellular structures]\Homodimerization domain of SGTA\LOW PSII ACCUMULATION1; Provisional\…	PF00515.23|TPR_1[Tetratricopeptide repeat];PF13181.1|TPR_8[Tetratricopeptide repeat];PF13414.1|TPR_11[TPR repeat];PF13432.1|TPR_16[Tetratricopeptide repeat];PF07719.12|TPR_2[Tetratricopeptide repeat];PF13176.1|TPR_7[Tetratricopeptide repeat]	.	GO:0005488	.	.	.	.	.
1	CNAG_00308	N/A	gly-X carboxypeptidase	CPS1	Gly-Xaa carboxypeptidase	CN	GO:0008152	metabolic process	---	---	---	CN	GO:0016787\GO:0004181	hydrolase activity\metallocarboxypeptidase activity	Acetylornithine deacetylase/Succinyl-diaminopimelate desuccinylase or related deacylase [Amino acid transport and metabolism]\N-acetyl-ornithine/N-acetyl-lysine deacetylase\N-acyl-L-amino-acid amidohydrolase\Peptidase family M20/M25/M40\Zinc peptidases M18, M20, M28, and M42\acetylornithine deacetylase (ArgE)\acetylornithine deacetylase or succinyl-diaminopimelate desuccinylase\acetylornithine de…	PF01546.23|Peptidase_M20[Peptidase family M20/M25/M40];PF07687.9|M20_dimer[Peptidase dimerisation domain]	.	GO:0004180;GO:0006508;GO:0008237;GO:0046983	.	.	.	.	.
1	CNAG_00309	N/A	membrane protein	VPS70	putative zinc metalloprotease	---	---	---	---	---	---	---	---	---	Peptidase domain in the S8 and S53 families\Transferrin receptor-like dimerization domain\Zinc peptidases M18, M20, M28, and M42\Zn-dependent amino- or carboxypeptidase, M28 family [Posttranslational modification, protein turnover, chaperones, Amino acid transport and metabolism]	PF02225.17|PA[PA domain];PF04389.12|Peptidase_M28[Peptidase family M28];PF04253.10|TFR_dimer[Transferrin receptor-like dimerisation domain]	.	GO:0006508;GO:0008233	.	.	.	TMH:1	.
1	CNAG_00329	N/A	NADH dehydrogenase (ubiquinone) 1 beta subcomplex 8	---	---	---	---	---	CN	GO:0005739	mitochondrion	CN	GO:0003954\GO:0008137	NADH dehydrogenase activity\NADH dehydrogenase (ubiquinone) activity	NADH-ubiquinone oxidoreductase ASHI subunit (CI-ASHI or NDUFB8)	PF05821.6|NDUF_B8[NADH-ubiquinone oxidoreductase ASHI subunit (CI-ASHI or NDUFB8)]	EC:1.6.99.3[NADH dehydrogenase.];EC:1.6.5.3[NADH:ubiquinone reductase (H(+)-translocating).]	.	ko05016[Huntington's disease];ko05010[Alzheimer's disease];ko05012[Parkinson's disease]	.	.	.	.
1	CNAG_00334	N/A	hsp75-like protein	SSB2	Hsp70 family ATPase SSB2	---	---	---	---	---	---	---	---	---	Actin-like ATPase involved in cell morphogenesis [Cell cycle control, cell division, chromosome partitioning]\Cell division ATPase FtsA [Cell cycle control, cell division, chromosome partitioning]\D-xylulose kinase\DnaK-type molecular chaperone; Provisional\Ethanolamine utilization protein EutJ, possible chaperonin [Amino acid transport and metabolism]\Fe-S protein assembly chaperone HscA\Hsp70 p…	PF00012.15|HSP70[Hsp70 protein];PF06723.8|MreB_Mbl[MreB/Mbl protein]	.	GO:0005524;GO:0006950	ko04144[Endocytosis];ko04010[MAPK signaling pathway];ko05162[Measles];ko04141[Protein processing in endoplasmic reticulum];ko04612[Antigen processing and presentation];ko05145[Toxoplasmosis]	.	.	.	ddi:DDB_G0269144 hspB; heat shock cognate protein Hsc70-1; K03283 heat shock 70kDa protein 1/8
1	CNAG_00345	N/A	porphobilinogen synthase	HEM2	porphobilinogen synthase HEM2	CN	GO:0033014	tetrapyrrole biosynthetic process	---	---	---	CN	GO:0046872\GO:0004655	metal ion binding\porphobilinogen synthase activity	N/A	PF00490.16|ALAD[Delta-aminolevulinic acid dehydratase]	EC:4.2.1.24[Porphobilinogen synthase.]	GO:0046872;GO:0004655;GO:0006779	.	.	.	.	.
1	CNAG_00370	UBI1	predicted ubiquitin-ribosomal 60s subunit protein L40a fusion protein	RPL40A	ubiquitin-ribosomal 60S subunit protein L40A fusion protein	CN	GO:0006412	translation	CN	GO:0005840	ribosome	CN	GO:0005515\GO:0003735	protein binding\structural constituent of ribosome	Ribosomal L40e family\UV excision repair protein Rad23\Ubiquitin homologues\Ubiquitin-like proteins	PF11976.3|Rad60-SLD[Ubiquitin-2 like Rad60 SUMO-like];PF00240.18|ubiquitin[Ubiquitin family];PF01020.12|Ribosomal_L40e[Ribosomal L40e family]	.	GO:0005634;GO:0042254;GO:0006281;GO:0006412;GO:0022625;GO:0016567;GO:0003735	.	.	.	.	.
1	CNAG_00385	N/A	20S proteasome subunit beta 3	PUP3	proteasome core particle subunit beta 3	CN	GO:0051603	proteolysis involved in cellular protein catabolic process	CN	GO:0005839	proteasome core complex	CN	GO:0004298	threonine-type endopeptidase activity	20S proteasome, alpha and beta subunits [Posttranslational modification, protein turnover, chaperones]\N/A	PF00227.21|Proteasome[Proteasome subunit]	EC:3.4.25.1[Proteasome endopeptidase complex.]	GO:0005634;GO:0051603;GO:0004298;GO:0005737;GO:0005839	.	.	.	.	.
1	CNAG_00400	N/A	secondary thiamine-phosphate synthase enzyme, secondary thiamine-phosphate synthase enzyme, variant	---	---	---	---	---	---	---	---	---	---	---	uncharacterized protein family UPF0047	PF01894.12|UPF0047[Uncharacterised protein family UPF0047];TIGR00149[TIGR00149_YbjQ: secondary thiamine-phosphate synthase enzyme]	.	GO:0023052;GO:0009987;GO:0005488	.	.	.	.	ebi:EbC_03200 yjbQ; conserved uncharacterized protein YjbQ
1	CNAG_00410	N/A	hypothetical protein	---	---	---	---	---	---	---	---	CN	GO:0003676	nucleic acid binding	26S proteasome regulatory complex component [Posttranslational modification, protein turnover, chaperones]\AAA-ATPase Vps4-associated protein 1\ARC105 or Med15 subunit of Mediator complex non-fungal\Chromatin assembly factor 1 complex p150 subunit, N-terminal\Cytadhesin P30/P32\DNA polymerase III subunits gamma and tau; Provisional\DNA polymerase subunit Cdc27\Domain of unknown function (DUF5089)…	PF14259.1|RRM_6[RNA recognition motif (a.k.a. RRM, RBD, or RNP domain)];PF10360.4|DUF2433[Protein of unknown function (DUF2433)];PF00076.17|RRM_1[RNA recognition motif. (a.k.a. RRM, RBD, or RNP domain)]	.	GO:0000166;GO:0003676	.	.	.	.	dme:Dmel_CG16901 sqd; squid; K03102 squid
1	CNAG_00417	N/A	elongation factor 1-gamma	CAM1	translation elongation factor EF1B gamma	CN	GO:0006414	translational elongation	---	---	---	CN	GO:0005515\GO:0003746	protein binding\translation elongation factor activity	C-terminal, alpha helical domain of the Glutathione S-transferase family\Elongation factor 1 gamma, conserved domain\Glutathione S-transferase [Posttranslational modification, protein turnover, chaperones]\Protein Disulfide Oxidoreductases and Other Proteins with a Thioredoxin fold\glutamate-tRNA ligase\glutathione S-transferase\glutathionine S-transferase; Provisional\maleylacetoacetate isomeras…	PF13410.1|GST_C_2[Glutathione S-transferase, C-terminal domain];PF00043.20|GST_C[Glutathione S-transferase, C-terminal domain];PF00647.14|EF1G[Elongation factor 1 gamma, conserved domain];PF13417.1|GST_N_3[Glutathione S-transferase, N-terminal domain];PF02798.15|GST_N[Glutathione S-transferase, N-terminal domain];PF13409.1|GST_N_2[Glutathione S-transferase, N-terminal domain]	.	GO:0003746;GO:0006414;GO:0005853	.	SigP[len:173,SProb:0.529]	.	.	.
1	CNAG_00439	N/A	hypothetical protein	---	---	---	---	---	---	---	---	CN	GO:0005488	binding	Importin-beta N-terminal domain	.	.	GO:0005488	.	.	.	.	dre:100319138 ipo13; importin 13
1	CNAG_00447	N/A	T-complex protein 1 subunit beta	CCT2	chaperonin-containing T-complex subunit CCT2	CN	GO:0006457\GO:0044267	protein folding\cellular protein metabolic process	---	---	---	CN	GO:0005524\GO:0051082	ATP binding\unfolded protein binding	Chaperonin GroEL (HSP60 family) [Posttranslational modification, protein turnover, chaperones]\Heat shock protein 60; Provisional\N/A\T-complex protein 1 subunit beta; Provisional\T-complex protein 1, alpha subunit\T-complex protein 1, beta subunit\T-complex protein 1, eta subunit\T-complex protein 1, gamma subunit\T-complex protein 1, zeta subunit\TCP-1/cpn60 chaperonin family\chaperonin GroEL; …	TIGR02341[chap_CCT_beta: T-complex protein 1, beta subunit];PF00118.19|Cpn60_TCP1[TCP-1/cpn60 chaperonin family]	.	GO:0006457;GO:0005524;GO:0051082;GO:0005737	.	.	.	.	.
1	CNAG_00448	N/A	V-type H+-transporting ATPase subunit AC39	VMA6	H(+)-transporting V0 sector ATPase subunit d	CN	GO:0015991	ATP hydrolysis coupled proton transport	CN	GO:0033179	proton-transporting V-type ATPase, V0 domain	CN	GO:0015078	hydrogen ion transmembrane transporter activity	ATP synthase (C/AC39) subunit\Archaeal/vacuolar-type H+-ATPase subunit C/Vma6 [Energy production and conversion]	PF01992.11|vATP-synt_AC39[ATP synthase (C/AC39) subunit]	EC:3.6.3.14[H(+)-transporting two-sector ATPase.]	GO:0033179;GO:0015986;GO:0016787;GO:0015078	ko04966[Collecting duct acid secretion];ko04142[Lysosome];ko05323[Rheumatoid arthritis];ko04145[Phagosome];ko05110[Vibrio cholerae infection];ko05120[Epithelial cell signaling in Helicobacter pylori infection]	.	.	.	.
1	CNAG_00450	LEU2	3-isopropylmalate dehydrogenase	LEU2	3-isopropylmalate dehydrogenase	CN	GO:0009098\GO:0055114	leucine biosynthetic process\oxidation-reduction process	CN	GO:0005737	cytoplasm	CN	GO:0016616\GO:0003862	oxidoreductase activity, acting on the CH-OH group of donors, NAD or NADP as acceptor\3-isopropylmalate dehydrogenase activity	Isocitrate/isopropylmalate dehydrogenase\Pyridoxal phosphate biosynthetic protein PdxA\isocitrate dehydrogenase\isocitrate dehydrogenase; Validated	TIGR00169[leuB: 3-isopropylmalate dehydrogenase];PF00180.15|Iso_dh[Isocitrate/isopropylmalate dehydrogenase]	EC:1.1.1.85[3-isopropylmalate dehydrogenase.]	GO:0009098;GO:0000287;GO:0003862;GO:0051287;GO:0055114;GO:0005737	.	.	.	.	ang:An01g14130 leu2A; beta-isopropylmalate dehydrogenase A leu2A-Aspergillus niger (EC:1.1.1.85); K00052 3-isopropylmalate dehydrogenase [EC:1.1.1.85]
1	CNAG_00461	N/A	protein kinase C substrate 80K-H	GTB1	Gtb1p	---	---	---	---	---	---	CN	GO:0005515	protein binding	AAA domain\Bacterial type III secretion protein (HrpB7)\Centrosomal protein of 63 kDa\Glucosidase II beta subunit-like\Glucosidase II beta subunit-like protein\N/A\Protein of unknown function (DUF812)\PspA/IM30 family\SH3 domain protein\Septal ring factor EnvC, activator of murein hydrolases AmiA and AmiB [Cell cycle control, cell division, chromosome partitioning]\chromosome segregation protein …	PF13015.1|PRKCSH_1[Glucosidase II beta subunit-like protein];PF12999.2|PRKCSH-like[Glucosidase II beta subunit-like];PF07915.8|PRKCSH[Glucosidase II beta subunit-like protein]	.	GO:0005515	.	SigP[len:69,SProb:0.976]	SigP4[DScore:0.824]	TMH:1	.
1	CNAG_00464	N/A	pre-mRNA-splicing factor RSE1	RSE1	U2 snRNP complex subunit RSE1	---	---	---	CN	GO:0005634	nucleus	CN	GO:0005515\GO:0003676	protein binding\nucleic acid binding	CPSF A subunit region\Mono-functional DNA-alkylating methyl methanesulfonate N-term	PF10433.4|MMS1_N[Mono-functional DNA-alkylating methyl methanesulfonate N-term];PF03178.10|CPSF_A[CPSF A subunit region]	.	GO:0006397;GO:0005681;GO:0008380;GO:0007049;GO:0003676	.	.	.	.	.
1	CNAG_00471	N/A	mitochondrial protein	---	---	---	---	---	---	---	---	---	---	---	Coiled-coil domain-containing protein 56	.	.	.	.	.	.	TMH:1	.
1	CNAG_00483	ACT1	actin	ACT1	actin	---	---	---	---	---	---	---	---	---	Actin\Actin-related protein 3; Provisional\Nucleotide-Binding Domain of the sugar kinase/HSP70/actin superfamily	PF00022.14|Actin[Actin]	.	GO:0005856;GO:0005515;GO:0005524;GO:0005737	ko05130[Pathogenic Escherichia coli infection];ko04810[Regulation of actin cytoskeleton];ko04530[Tight junction];ko05100[Bacterial invasion of epithelial cells];ko05416[Viral myocarditis];ko04520[Adherens junction];ko04745[Phototransduction - fly];ko05412[Arrhythmogenic right ventricular cardiomyopathy (ARVC)];ko05110[Vibrio cholerae infection];ko05131[Shigellosis];ko05414[Dilated cardiomyopathy]…	.	.	.	.
1	CNAG_00486	N/A	succinate dehydrogenase assembly factor 2, mitochondrial	SDH5	succinate dehydrogenase assembly factor SDH5	---	---	---	---	---	---	---	---	---	Flavinator of succinate dehydrogenase	PF03937.11|Sdh5[Flavinator of succinate dehydrogenase]	.	GO:0005759;GO:0006121;GO:0018293	.	.	.	.	.
1	CNAG_00533	N/A	mitochondrial import inner membrane translocase subunit TIM50	TIM50	protein translocase subunit TIM50	---	---	---	---	---	---	CN	GO:0005515	protein binding	Brain acid soluble protein 1 (BASP1 protein)\Haloacid Dehalogenase-like Hydrolases\TFIIF-interacting CTD phosphatase, includes NLI-interacting factor [Transcription]	PF03031.13|NIF[NLI interacting factor-like phosphatase]	.	GO:0055085;GO:0016021;GO:0005743;GO:0015031	.	.	.	.	.
1	CNAG_00539	N/A	membrane transporter	TPO2	spermine transporter	CN	GO:0055085	transmembrane transport	CN	GO:0016021	integral component of membrane	---	---	---	D-galactonate transporter\MFS family permease [Carbohydrate transport and metabolism, Amino acid transport and metabolism, Inorganic ion transport and metabolism, General function prediction only]\MFS transporter, sugar porter (SP) family\Major Facilitator Superfamily\N/A\Predicted arabinose efflux permease, MFS family [Carbohydrate transport and metabolism]\Sugar (and other) transporter\benzoate…	PF07690.11|MFS_1[Major Facilitator Superfamily];PF00083.19|Sugar_tr[Sugar (and other) transporter]	.	GO:0055085	.	.	.	TMH:12	.
1	CNAG_00554	N/A	inositol phosphorylsphingolipid-phospholipase C	ISC1	inositol phosphosphingolipid phospholipase	---	---	---	---	---	---	---	---	---	Exonuclease-Endonuclease-Phosphatase (EEP) domain superfamily	PF03372.18|Exo_endo_phos[Endonuclease/Exonuclease/phosphatase family]	.	.	.	.	.	TMH:2	.
1	CNAG_00560	N/A	V-type H+-transporting ATPase subunit E	VMA4	H(+)-transporting V1 sector ATPase subunit E	CN	GO:0015991	ATP hydrolysis coupled proton transport	CN	GO:0033178	proton-transporting two-sector ATPase complex, catalytic domain	CN	GO:0046961	proton-transporting ATPase activity, rotational mechanism	ATP synthase (E/31 kDa) subunit\Archaeal/vacuolar-type H+-ATPase subunit E/Vma4 [Energy production and conversion]\Flagellar biosynthesis/type III secretory pathway protein FliH [Cell motility, Intracellular trafficking, secretion, and vesicular transport]\V-type ATP synthase subunit E; Provisional	PF01991.13|vATP-synt_E[ATP synthase (E/31 kDa) subunit]	EC:3.6.3.14[H(+)-transporting two-sector ATPase.]	GO:0015986;GO:0033178;GO:0046961	ko04966[Collecting duct acid secretion];ko05323[Rheumatoid arthritis];ko04145[Phagosome];ko05110[Vibrio cholerae infection];ko05120[Epithelial cell signaling in Helicobacter pylori infection]	.	.	.	.
1	CNAG_00570	PKR1	camp dependent protein kinase regulatory subunit	BCY1	cAMP-dependent protein kinase regulatory subunit BCY1	CN	GO:0001932	regulation of protein phosphorylation	CN	GO:0005952	cAMP-dependent protein kinase complex	CN	GO:0008603	cAMP-dependent protein kinase regulator activity	CRP/FNR family transcriptional regulator; Provisional\DNA-binding transcriptional dual regulator Crp; Provisional\Dimerization/Docking domain of the Regulatory subunit of cAMP-dependent protein kinase and similar domains\N/A\Signal-transduction protein containing cAMP-binding, CBS, and nucleotidyltransferase domains [Signal transduction mechanisms]\Voltage-dependent potassium channel; Provisional…	PF00027.24|cNMP_binding[Cyclic nucleotide-binding domain];PF02197.12|RIIa[Regulatory subunit of type II PKA R-subunit]	.	GO:0001932;GO:0007165;GO:0008603;GO:0016301;GO:0005952	ko04910[Insulin signaling pathway]	.	.	.	ang:An16g03740 pkaR; cAMP-dependent protein kinase regulatory subunit pkaR-Aspergillus niger; K04739 cAMP-dependent protein kinase regulator
1	CNAG_00575	CAT3	catalase 3	CTT1	catalase T	CN	GO:0006979\GO:0055114	response to oxidative stress\oxidation-reduction process	---	---	---	CN	GO:0020037\GO:0004096	heme binding\catalase activity	Catalase [Inorganic ion transport and metabolism]\Catalase-like heme-binding proteins and protein domains\Catalase-related immune-responsive\Transcriptional regulator GlxA family, contains an amidase domain and an AraC-type DNA-binding HTH domain [Transcription]\Type 1 glutamine amidotransferase (GATase1)-like domain\catalase\hydroperoxidase II; Provisional	PF01965.19|DJ-1_PfpI[DJ-1/PfpI family];PF00199.14|Catalase[Catalase];PF06628.7|Catalase-rel[Catalase-related immune-responsive]	EC:1.11.1.6[Catalase.]	GO:0020037;GO:0004096;GO:0048315;GO:0042744;GO:0055114;GO:0005619	ko04146[Peroxisome];ko05014[Amyotrophic lateral sclerosis (ALS)];ko00680[Methane metabolism]	.	.	.	sen:SACE_3861 katE; catalase HPII (EC:1.11.1.6); K03781 catalase [EC:1.11.1.6]
1	CNAG_00584	N/A	profilin	---	---	CN	GO:0030036	actin cytoskeleton organization	---	---	---	CN	GO:0003779	actin binding	N/A	PF00235.14|Profilin[Profilin]	.	GO:0003779;GO:0030036;GO:0015629;GO:0005737	.	.	.	.	ddi:DDB_G0287125 proA; profilin I; K05759 profilin
1	CNAG_00626	N/A	hypothetical protein	---	---	---	---	---	---	---	---	---	---	---	---	.	.	.	.	.	.	.	.
1	CNAG_00649	N/A	tryptophan synthase, beta subunit	TRP5	tryptophan synthase TRP5	CN	GO:0008152\GO:0006568	metabolic process\tryptophan metabolic process	---	---	---	CN	GO:0004834\GO:0003824	tryptophan synthase activity\catalytic activity	N/A\Pyridoxal-phosphate dependent enzyme\Threonine dehydratase [Amino acid transport and metabolism]\Threonine synthase [Amino acid transport and metabolism]\bifunctional hexulose-6-phosphate synthase/ribonuclease regulator; Validated\bifunctional indole-3-glycerol phosphate synthase/tryptophan synthase subunit beta; Provisional\bifunctional phosphoribosylanthranilate isomerase/tryptophan synthas…	PF00291.20|PALP[Pyridoxal-phosphate dependent enzyme];PF00290.15|Trp_syntA[Tryptophan synthase alpha chain];TIGR00262[trpA: tryptophan synthase, alpha subunit];TIGR00263[trpB: tryptophan synthase, beta subunit]	EC:4.2.1.20[Tryptophan synthase.]	GO:0000162;GO:0004834;GO:0030170	ko00400[Phenylalanine, tyrosine and tryptophan biosynthesis]	.	.	.	tps:THAPSDRAFT_25605 trpAB; tryptophane synthase (EC:4.2.1.20)
1	CNAG_00662	N/A	carboxymethylenebutenolidase	YDL086W	---	SC	GO:0008152\GO:0008150	metabolic process\biological_process	SC	GO:0005739\GO:0005737	mitochondrion\cytoplasm	CN	GO:0016787	hydrolase activity	Cephalosporin-C deacetylase or related acetyl esterase [Secondary metabolites biosynthesis, transport and catabolism]\alpha/beta hydrolases	PF01738.13|DLH[Dienelactone hydrolase family]	EC:3.1.1.45[Carboxymethylenebutenolidase.]	GO:0016787	ko00623[Toluene degradation];ko00364[Fluorobenzoate degradation]	.	.	.	.
1	CNAG_00665	N/A	DNA topoisomerase 2-associated protein PAT1	PAT1	Pat1p	---	---	---	---	---	---	---	---	---	DNA polymerase III subunits gamma and tau; Provisional\DNA polymerase III subunits gamma and tau; Validated\Topoisomerase II-associated protein PAT1	PF09770.4|PAT1[Topoisomerase II-associated protein PAT1]	.	.	.	.	.	.	.
1	CNAG_00684	N/A	ribulose-phosphate 3-epimerase	RPE1	ribulose-phosphate 3-epimerase RPE1	CN	GO:0006098\GO:0008152\GO:0005975	pentose-phosphate shunt\metabolic process\carbohydrate metabolic process	---	---	---	CN	GO:0003824\GO:0016857\GO:0004750	catalytic activity\racemase and epimerase activity, acting on carbohydrates and derivatives\ribulose-phosphate 3-epimerase activity	N/A\bifunctional hexulose-6-phosphate synthase/ribonuclease regulator; Validated	TIGR01163[rpe: ribulose-phosphate 3-epimerase];PF00834.14|Ribul_P_3_epim[Ribulose-phosphate 3 epimerase family]	EC:5.1.3.1[Ribulose-phosphate 3-epimerase.]	GO:0005975;GO:0004750	ko00040[Pentose and glucuronate interconversions];ko00710[Carbon fixation in photosynthetic organisms]	.	.	.	.
1	CNAG_00694	CCN1	putative RNA splicing-related protein	CLF1	Clf1p	CN	GO:0006396	RNA processing	CN	GO:0005622	intracellular	CN	GO:0005515	protein binding	HAT (Half-A-TPR) repeat\HAT (Half-A-TPR) repeats\Pre-mRNA 3'-end processing (cleavage and polyadenylation) factor [RNA processing and modification]\TPR repeat\Tetratricopeptide repeat\Uncharacterized conserved protein, contains HAT (Half-A-TPR) repeat [General function prediction only]\mitochondrial precursor proteins import receptor (72 kDa mitochondrial outermembrane protein) (mitochondrial imp…	PF02184.11|HAT[HAT (Half-A-TPR) repeat]	.	GO:0006397;GO:0005681;GO:0008380;GO:0005488;GO:0007049	.	.	.	.	dme:Dmel_CG3193 crn; crooked neck; K12869 crooked neck
1	CNAG_00747	N/A	succinyl-CoA synthetase beta subunit	LSC2	succinate--CoA ligase (GDP-forming) subunit beta	CN	GO:0008152	metabolic process	---	---	---	CN	GO:0003824	catalytic activity	ATP citrate (pro-S)-lyase\ATP-grasp domain\Acyl-CoA synthetase (NDP forming) [Energy production and conversion]\CoA-ligase\Phosphoribosylamine-glycine ligase [Nucleotide transport and metabolism]\Succinyl-CoA synthetase, beta subunit [Energy production and conversion]\acetyl coenzyme A synthetase (ADP forming), alpha domain\malate--CoA ligase subunit beta; Provisional\phosphoribosylamine--glycine…	PF00549.14|Ligase_CoA[CoA-ligase];PF08442.5|ATP-grasp_2[ATP-grasp domain];TIGR01016[sucCoAbeta: succinate-CoA ligase, beta subunit];PF13549.1|ATP-grasp_5[ATP-grasp domain]	EC:6.2.1.5[Succinate--CoA ligase (ADP-forming).];EC:6.2.1.4[Succinate--CoA ligase (GDP-forming).]	GO:0004775;GO:0005524;GO:0008152	ko00640[Propanoate metabolism]	.	.	.	.
1	CNAG_00766	N/A	hypothetical protein	MIL1	Mil1p	---	---	---	---	---	---	---	---	---	alpha/beta hydrolases	PF05277.7|DUF726[Protein of unknown function (DUF726)]	.	.	.	SigP[len:105,SProb:0.859]	.	TMH:3	.
1	CNAG_00772	RAD23	putative UV excision repair protein	RAD23	Rad23p	CN	GO:0043161\GO:0006289	proteasome-mediated ubiquitin-dependent protein catabolic process\nucleotide-excision repair	CN	GO:0005634	nucleus	CN	GO:0003684\GO:0005515	damaged DNA binding\protein binding	UBA domain-like superfamily\UV excision repair protein Rad23\Ubiquitin homologues\Ubiquitin-like proteins\XPC-binding domain	PF11976.3|Rad60-SLD[Ubiquitin-2 like Rad60 SUMO-like];PF00240.18|ubiquitin[Ubiquitin family];TIGR00601[rad23: UV excision repair protein Rad23];PF09280.6|XPC-binding[XPC-binding domain];PF00627.26|UBA[UBA/TS-N domain]	.	GO:0005634;GO:0003684;GO:0043161;GO:0006289	ko04141[Protein processing in endoplasmic reticulum]	.	.	.	.
1	CNAG_00774	N/A	phosphoglycerate dehydrogenase	SER33	phosphoglycerate dehydrogenase SER33	CN	GO:0008152\GO:0055114	metabolic process\oxidation-reduction process	---	---	---	CN	GO:0016616\GO:0051287	oxidoreductase activity, acting on the CH-OH group of donors, NAD or NADP as acceptor\NAD binding	2-hydroxyacid dehydrogenase; Provisional\ACT domains are commonly involved in specifically binding an amino acid or other small ligand leading to regulation of the enzyme\Adenosylhomocysteinase; Provisional\D-3-phosphoglycerate dehydrogenase\D-3-phosphoglycerate dehydrogenase; Provisional\D-lactate dehydrogenase; Validated\Lactate dehydrogenase or related 2-hydroxyacid dehydrogenase [Energy produ…	PF00389.25|2-Hacid_dh[D-isomer specific 2-hydroxyacid dehydrogenase, catalytic domain];PF02826.14|2-Hacid_dh_C[D-isomer specific 2-hydroxyacid dehydrogenase, NAD binding domain]	EC:1.1.1.95[Phosphoglycerate dehydrogenase.]	GO:0051287;GO:0055114;GO:0004617	ko00680[Methane metabolism]	.	.	.	ddi:DDB_G0281071 serA; 3-phosphoglycerate dehydrogenase; K00058 D-3-phosphoglycerate dehydrogenase [EC:1.1.1.95]
1	CNAG_00779	RPL27	large subunit ribosomal protein L27e	RPL27A	ribosomal 60S subunit protein L27A	CN	GO:0006412	translation	CN	GO:0005840\GO:0005622	ribosome\intracellular	CN	GO:0003735	structural constituent of ribosome	KOW: an acronym for the authors&apos; surnames (Kyrpides, Ouzounis and Woese)\Ribosomal protein L14E/L6E/L27E [Translation, ribosomal structure and biogenesis]	PF01777.13|Ribosomal_L27e[Ribosomal L27e protein family]	.	GO:0005840;GO:0006412;GO:0003735	.	.	.	.	xtr:548934 rpl27; ribosomal protein L27; K02901 large subunit ribosomal protein L27e
1	CNAG_00806	N/A	hypothetical protein	---	---	CN	GO:0045980	negative regulation of nucleotide metabolic process	CN	GO:0005739	mitochondrion	CN	GO:0004857	enzyme inhibitor activity	---	PF04568.7|IATP[Mitochondrial ATPase inhibitor, IATP]	.	.	.	.	.	.	.
1	CNAG_00821	N/A	large subunit ribosomal protein L34e	RPL34B	ribosomal 60S subunit protein L34B	CN	GO:0006412	translation	CN	GO:0005840\GO:0005622	ribosome\intracellular	CN	GO:0003735	structural constituent of ribosome	Ribosomal protein L34e	PF01199.13|Ribosomal_L34e[Ribosomal protein L34e]	.	GO:0005840;GO:0006412;GO:0003735	.	.	.	.	ddi:DDB_G0286389 rpl34; S60 ribosomal protein L34; K02915 large subunit ribosomal protein L34e
1	CNAG_00876	FRE7	ferric-chelate reductase	FRE7	putative ferric-chelate reductase	CN	GO:0055114	oxidation-reduction process	---	---	---	CN	GO:0016491	oxidoreductase activity	Ferredoxin-NADP reductase [Energy production and conversion]\N/A\NAD(P)H-flavin reductase [Coenzyme transport and metabolism, Energy production and conversion]\Oxidoreductase NAD-binding domain\Predicted ferric reductase [Inorganic ion transport and metabolism]\dihydroorotate dehydrogenase electron transfer subunit; Reviewed\ferric-chelate reductase\hypothetical protein; Provisional\oxidoreductas…	PF08030.7|NAD_binding_6[Ferric reductase NAD binding domain];PF08022.7|FAD_binding_8[FAD-binding domain];PF01794.14|Ferric_reduct[Ferric reductase like transmembrane component]	.	GO:0009055;GO:0005506;GO:0016021;GO:0050660;GO:0055114;GO:0016491	.	.	.	TMH:7	.
1	CNAG_00921	N/A	glutathione transferase	---	---	---	---	---	---	---	---	CN	GO:0005515	protein binding	C-terminal, alpha helical domain of the Glutathione S-transferase family\Glutathione S-transferase [Posttranslational modification, protein turnover, chaperones]\Protein Disulfide Oxidoreductases and Other Proteins with a Thioredoxin fold\glutathione dehydrogenase (ascorbate)	PF13417.1|GST_N_3[Glutathione S-transferase, N-terminal domain];PF13409.1|GST_N_2[Glutathione S-transferase, N-terminal domain]	.	GO:0016740	.	.	.	.	kpn:KPN_04464 yfcG; putative S-transferase
1	CNAG_00930	N/A	argininosuccinate synthase	ARG1	argininosuccinate synthase	CN	GO:0006526	arginine biosynthetic process	---	---	---	CN	GO:0005524\GO:0004055	ATP binding\argininosuccinate synthase activity	N/A\tRNA U34 2-thiouridine synthase MnmA/TrmU, contains the PP-loop ATPase domain [Translation, ribosomal structure and biogenesis]\tRNA methyl transferase\tRNA(Ile)-lysidine synthase TilS/MesJ [Translation, ribosomal structure and biogenesis]\tRNA-specific 2-thiouridylase MnmA; Provisional	PF00764.14|Arginosuc_synth[Arginosuccinate synthase];PF06508.8|ExsB[ExsB];TIGR00032[argG: argininosuccinate synthase]	EC:6.3.4.5[Argininosuccinate synthase.]	GO:0005524;GO:0004055;GO:0006526	ko00330[Arginine and proline metabolism]	.	.	.	.
1	CNAG_00932	N/A	hypothetical protein	---	---	---	---	---	---	---	---	---	---	---	N/A\NAD dependent epimerase/dehydratase family\Nucleoside-diphosphate-sugar epimerase [Cell wall/membrane/envelope biogenesis]\Rossmann-fold NAD(P)(+)-binding proteins	PF13460.1|NAD_binding_10[NADH(P)-binding];PF07993.7|NAD_binding_4[Male sterility protein];PF01370.16|Epimerase[NAD dependent epimerase/dehydratase family]	.	GO:0005634;GO:0033554;GO:0005829;GO:0003824;GO:0044237;GO:0050662	.	.	.	.	bli:BL00485 yhfK; hypothetical protein
1	CNAG_00935	N/A	DNA-binding protein	---	---	---	---	---	---	---	---	---	---	---	N/A\methionine aminopeptidase 2; Provisional\methionine aminopeptidase; Provisional	PF00557.19|Peptidase_M24[Metallopeptidase family M24]	.	GO:0016787;GO:0009987	.	.	.	.	.
1	CNAG_00970	N/A	phosphatidate cytidylyltransferase	CDS1	phosphatidate cytidylyltransferase	---	---	---	CN	GO:0016020	membrane	CN	GO:0016772	transferase activity, transferring phosphorus-containing groups	Brain acid soluble protein 1 (BASP1 protein)\Cytidylyltransferase family\N/A\sec-independent translocase; Provisional\transcriptional regulator ICP4; Provisional	PF01148.15|CTP_transf_1[Cytidylyltransferase family]	EC:2.7.7.41[Phosphatidate cytidylyltransferase.]	GO:0016021;GO:0004605	ko04070[Phosphatidylinositol signaling system]	.	.	TMH:7	.
1	CNAG_00978	N/A	NADH dehydrogenase (ubiquinone) 1 alpha subcomplex 9	---	---	---	---	---	---	---	---	---	---	---	3,8-divinyl protochlorophyllide a 8-vinyl reductase\3-beta hydroxysteroid dehydrogenase/isomerase family\3-ketoacyl-(acyl-carrier-protein) reductase; Validated\NAD dependent epimerase/dehydratase family\NAD dependent epimerase/dehydratase family enzyme [General function prediction only]\Nucleoside-diphosphate-sugar epimerase [Cell wall/membrane/envelope biogenesis]\RmlD substrate binding domain\R…	PF04321.12|RmlD_sub_bind[RmlD substrate binding domain];PF13460.1|NAD_binding_10[NADH(P)-binding];PF01073.14|3Beta_HSD[3-beta hydroxysteroid dehydrogenase/isomerase family];PF05368.8|NmrA[NmrA-like family];PF01370.16|Epimerase[NAD dependent epimerase/dehydratase family]	EC:1.6.99.3[NADH dehydrogenase.];EC:1.6.5.3[NADH:ubiquinone reductase (H(+)-translocating).]	GO:0045226;GO:0005488;GO:0008831	ko05016[Huntington's disease];ko05010[Alzheimer's disease];ko05012[Parkinson's disease]	.	.	.	.
1	CNAG_00990	N/A	F-type H+-transporting ATPase subunit H	---	---	---	---	---	---	---	---	---	---	---	ATP synthase complex subunit h	PF10775.4|ATP_sub_h[ATP synthase complex subunit h]	.	.	.	.	.	.	.
1	CNAG_00992	N/A	homocitrate synthase, mitochondrial	LYS21	homocitrate synthase LYS21	CN	GO:0019752\GO:0019878	carboxylic acid metabolic process\lysine biosynthetic process via aminoadipic acid	---	---	---	CN	GO:0004410\GO:0046912\GO:0003824	homocitrate synthase activity\transferase activity, transferring acyl groups, acyl groups converted into alkyl on transfer\catalytic activity	(R)-citramalate synthase; Provisional\2-isopropylmalate synthase\2-isopropylmalate synthase, bacterial type\2-isopropylmalate synthase, yeast type\2-isopropylmalate synthase; Validated\4-hydroxy-2-oxovalerate aldolase\4-hyroxy-2-oxovalerate/4-hydroxy-2-oxopentanoic acid aldolase,; Validated\HMGL-like\Isopropylmalate/homocitrate/citramalate synthases [Amino acid transport and metabolism]\N/A\Pyruv…	PF00682.14|HMGL-like[HMGL-like];TIGR02146[LysS_fung_arch: homocitrate synthase]	EC:2.3.3.14[Homocitrate synthase.]	GO:0019752;GO:0046912	ko00620[Pyruvate metabolism]	.	.	.	pcs:Pc22g13190 lys1; homocitrate synthase lys1-Penicillium chrysogenum (EC:2.3.3.14); K01655 homocitrate synthase [EC:2.3.3.14]
1	CNAG_00996	PMT4	dolichyl-phosphate-mannose-protein mannosyltransferase	PMT4	dolichyl-phosphate-mannose-protein mannosyltransferase	CN	GO:0006493	protein O-linked glycosylation	CN	GO:0016020	membrane	CN	GO:0000030	mannosyltransferase activity	4-amino-4-deoxy-L-arabinose transferase or related glycosyltransferase of PMT family [Cell wall/membrane/envelope biogenesis]\C-terminal four TMM region of protein-O-mannosyltransferase\Dolichyl-phosphate-mannose--protein O-mannosyl transferase [Posttranslational modification, protein turnover, chaperones]\Dolichyl-phosphate-mannose-protein mannosyltransferase\Inositol 1,4,5-trisphosphate/ryanodi…	PF02815.14|MIR[MIR domain];PF02366.13|PMT[Dolichyl-phosphate-mannose-protein mannosyltransferase]	EC:2.4.1.109[Dolichyl-phosphate-mannose-protein mannosyltransferase.]	GO:0016020;GO:0006493;GO:0000030	.	.	.	TMH:11	.
1	CNAG_01005	N/A	glutaredoxin	GRX1	dithiol glutaredoxin GRX1	CN	GO:0045454	cell redox homeostasis	---	---	---	CN	GO:0015035\GO:0009055	protein disulfide oxidoreductase activity\electron carrier activity	Protein Disulfide Oxidoreductases and Other Proteins with a Thioredoxin fold\Thiol:disulfide interchange protein [Posttranslational modification, protein turnover, chaperones]\bifunctional gluaredoxin/ribonucleoside-diphosphate reductase subunit beta; Provisional	TIGR02180[GRX_euk: glutaredoxin];PF13417.1|GST_N_3[Glutathione S-transferase, N-terminal domain];PF00462.19|Glutaredoxin[Glutaredoxin]	.	GO:0015035;GO:0009055;GO:0016740;GO:0005488;GO:0045454	.	.	.	.	.
1	CNAG_01021	N/A	ATP phosphoribosyltransferase	HIS1	ATP phosphoribosyltransferase	CN	GO:0000105	histidine biosynthetic process	CN	GO:0005737	cytoplasm	CN	GO:0000287\GO:0003879	magnesium ion binding\ATP phosphoribosyltransferase activity	ATP phosphoribosyl transferase\ATP phosphoribosyltransferase [Amino acid transport and metabolism]\ATP phosphoribosyltransferase; Reviewed\HisG, C-terminal domain\Type 2 periplasmic binding fold superfamily	PF01634.13|HisG[ATP phosphoribosyltransferase];PF08029.6|HisG_C[HisG, C-terminal domain];TIGR03455[HisG_C-term: ATP phosphoribosyltransferase, C-terminal domain];TIGR00070[hisG: ATP phosphoribosyltransferase]	EC:2.4.2.17[ATP phosphoribosyltransferase.]	GO:0000287;GO:0000105;GO:0003879;GO:0005737	.	.	.	.	rba:RB5603 hisG; ATP phosphoribosyltransferase (EC:2.4.2.17); K00765 ATP phosphoribosyltransferase [EC:2.4.2.17]
1	CNAG_01035	N/A	20S proteasome subunit alpha 4	PRE6	proteasome core particle subunit alpha 4	CN	GO:0006511\GO:0051603	ubiquitin-dependent protein catabolic process\proteolysis involved in cellular protein catabolic process	CN	GO:0019773\GO:0005839	proteasome core complex, alpha-subunit complex\proteasome core complex	CN	GO:0004175\GO:0004298	endopeptidase activity\threonine-type endopeptidase activity	20S proteasome, alpha and beta subunits [Posttranslational modification, protein turnover, chaperones]\N/A\Proteasome subunit A N-terminal signature\hypothetical protein\proteasome endopeptidase complex, archaeal, alpha subunit\proteasome subunit alpha; Provisional	PF10584.4|Proteasome_A_N[Proteasome subunit A N-terminal signature];PF00227.21|Proteasome[Proteasome subunit]	EC:3.4.25.1[Proteasome endopeptidase complex.]	GO:0019773;GO:0004298;GO:0006511	.	.	.	.	ddi:DDB_G0272831 psmA7; 20S proteasome subunit alpha-7; K02731 20S proteasome subunit alpha 4 [EC:3.4.25.1]
1	CNAG_01039	N/A	superkiller protein 3	SKI3	SKI complex subunit tetratricopeptide repeat protein SKI3	---	---	---	---	---	---	CN	GO:0005515	protein binding	Cytochrome c-type biogenesis protein CcmH/NrfG [Energy production and conversion, Posttranslational modification, protein turnover, chaperones]\Flp pilus assembly protein TadD, contains TPR repeats [Intracellular trafficking, secretion, and vesicular transport, Extracellular structures]\Lipopolysaccharide biosynthesis regulator YciM, contains six TPR domains and a predicted metal-binding C-termin…	PF13371.1|TPR_9[Tetratricopeptide repeat];PF00515.23|TPR_1[Tetratricopeptide repeat];PF13181.1|TPR_8[Tetratricopeptide repeat];PF13414.1|TPR_11[TPR repeat];PF13174.1|TPR_6[Tetratricopeptide repeat];PF07719.12|TPR_2[Tetratricopeptide repeat];PF13176.1|TPR_7[Tetratricopeptide repeat]	.	GO:0005488	.	.	.	.	xtr:100158547 ttc37; tetratricopeptide repeat domain 37; K12600 superkiller protein 3
1	CNAG_01044	N/A	dihydroceramidase	YPC1	phytoceramidase	CN	GO:0006672	ceramide metabolic process	CN	GO:0016021	integral component of membrane	CN	GO:0016811	hydrolase activity, acting on carbon-nitrogen (but not peptide) bonds, in linear amides	Ceramidase	PF05875.7|Ceramidase[Ceramidase]	EC:3.5.1.-[ In linear amides.]	.	.	.	.	TMH:7	.
1	CNAG_01046	N/A	N,N-dimethylglycine oxidase	---	---	CN	GO:0055114	oxidation-reduction process	---	---	---	CN	GO:0016491	oxidoreductase activity	2-polyprenyl-6-methoxyphenol hydroxylase and related FAD-dependent oxidoreductases [Coenzyme transport and metabolism, Energy production and conversion]\D-amino acid dehydrogenase small subunit; Validated\Dehydrogenase (flavoprotein) [Energy production and conversion]\FAD dependent oxidoreductase\FAD dependent oxidoreductase TIGR03364\Glycine/D-amino acid oxidase (deaminating) [Amino acid transpo…	PF01266.19|DAO[FAD dependent oxidoreductase]	.	GO:0016491	.	.	.	.	hma:pNG7366 gcvT3; sacrosine dehydrogenase/glycine cleavage T-protein (EC:2.1.2.10 1.5.3.1); K00301 sarcosine oxidase [EC:1.5.3.1]; K00605 aminomethyltransferase [EC:2.1.2.10]
1	CNAG_01061	N/A	serine/threonine protein kinase	CTK1	cyclin-dependent serine/threonine protein kinase CTK1	CN	GO:0006468	protein phosphorylation	---	---	---	CN	GO:0005524\GO:0004672\GO:0016772	ATP binding\protein kinase activity\transferase activity, transferring phosphorus-containing groups	Domain of unknown function (DUF4868)\NIMA-related protein kinase; Provisional\Phosphotransferase enzyme family\Protein Kinases, catalytic domain\Protein kinase domain\Protein kinase; unclassified specificity\Protein tyrosine kinase\Serine/Threonine protein kinases, catalytic domain\Serine/threonine protein kinase [Signal transduction mechanisms]\Serine/threonine-protein kinase SNT7; Provisional\T…	PF00069.20|Pkinase[Protein kinase domain];PF07714.12|Pkinase_Tyr[Protein tyrosine kinase]	.	GO:0000003;GO:0048513;GO:0005524;GO:0006468;GO:0005737;GO:0048869;GO:0007389;GO:0004674;GO:0009790	.	.	.	.	.
1	CNAG_01070	N/A	class II aldolase/adducin family protein	---	---	---	---	---	---	---	---	---	---	---	DDE domain\N/A	PF00596.16|Aldolase_II[Class II Aldolase and Adducin N-terminal domain]	.	.	.	.	.	.	sma:SAV_3477 fucA1; hypothetical protein
1	CNAG_01072	N/A	amidase	---	---	CN	GO:0008152	metabolic process	---	---	---	CN	GO:0016787\GO:0016813	hydrolase activity\hydrolase activity, acting on carbon-nitrogen (but not peptide) bonds, in linear amidines	Acetylornithine deacetylase/Succinyl-diaminopimelate desuccinylase or related deacylase [Amino acid transport and metabolism]\Metal-dependent amidase/aminoacylase/carboxypeptidase [General function prediction only]\Peptidase family M20/M25/M40\Xaa-His dipeptidase\Zinc peptidases M18, M20, M28, and M42\allantoate amidohydrolase\allantoate amidohydrolase; Reviewed\amidase, hydantoinase/carbamoylase…	PF04389.12|Peptidase_M28[Peptidase family M28];PF01546.23|Peptidase_M20[Peptidase family M20/M25/M40];TIGR01879[hydantase: amidase, hydantoinase/carbamoylase family]	.	GO:0016787	.	.	.	.	.
1	CNAG_01078	N/A	aldehyde dehydrogenase (NAD+)	ALD5	aldehyde dehydrogenase (NAD(P)(+)) ALD5	CN	GO:0008152\GO:0055114	metabolic process\oxidation-reduction process	---	---	---	CN	GO:0016491	oxidoreductase activity	Delta 1-pyrroline-5-carboxylate dehydrogenase [Amino acid transport and metabolism]\NAD(P)+-dependent aldehyde dehydrogenase superfamily\aldehyde dehydrogenase family 2 member\bifunctional aldehyde dehydrogenase/enoyl-CoA hydratase; Provisional\bifunctional proline dehydrogenase/pyrroline-5-carboxylate dehydrogenase; Reviewed\methylmalonate-semialdehyde dehydrogenase [acylating]\phenylacetic acid…	PF00171.17|Aldedh[Aldehyde dehydrogenase family]	EC:1.2.1.3[Aldehyde dehydrogenase (NAD(+)).]	GO:0055114;GO:0004029	ko00330[Arginine and proline metabolism];ko00640[Propanoate metabolism];ko00040[Pentose and glucuronate interconversions];ko00380[Tryptophan metabolism];ko00903[Limonene and pinene degradation];ko00310[Lysine degradation];ko00280[Valine, leucine and isoleucine degradation];ko00410[beta-Alanine metabolism];ko00620[Pyruvate metabolism];ko00625[Chloroalkane and chloroalkene degradation];ko00071[Fatt…	.	.	.	ang:An08g07290 aldA; aldehyde dehydrogenase aldA-Aspergillus niger (EC:1.2.1.3); K00128 aldehyde dehydrogenase (NAD+) [EC:1.2.1.3]
1	CNAG_01083	RPN5	26s proteasome regulatory subunit	RPN5	proteasome regulatory particle lid subunit RPN5	---	---	---	---	---	---	CN	GO:0005515	protein binding	26S proteasome regulatory complex component [Posttranslational modification, protein turnover, chaperones]\PCI domain	PF01399.22|PCI[PCI domain]	.	.	.	.	.	.	.
1	CNAG_01089	N/A	hypothetical protein	---	---	---	---	---	---	---	---	---	---	---	---	.	.	.	.	.	.	.	.
1	CNAG_01091	N/A	U5 small nuclear ribonucleoprotein component	EFT2	elongation factor 2	---	---	---	---	---	---	CN	GO:0005525\GO:0003924	GTP binding\GTPase activity	116 kDa U5 small nuclear ribonucleoprotein component N-terminus\Domain II of Elongation factor Tu (EF-Tu)-like proteins\Domain III of Elongation factor G (EF-G) and related proteins\Elongation factor Tu GTP binding domain\Elongation factor Tu; Provisional\GTP-binding protein LepA; Provisional\GTP-binding protein TypA/BipA\GTP-binding protein; Provisional\N/A\P-loop containing Nucleoside Triphosph…	PF01926.18|MMR_HSR1[50S ribosome-binding GTPase];PF00679.19|EFG_C[Elongation factor G C-terminus];PF08477.8|Miro[Miro-like protein];PF00009.22|GTP_EFTU[Elongation factor Tu GTP binding domain];TIGR00231[small_GTP: small GTP-binding protein domain];PF03144.20|GTP_EFTU_D2[Elongation factor Tu domain 2];PF03764.13|EFG_IV[Elongation factor G, domain IV]	.	GO:0030529;GO:0005525;GO:0003924;GO:0003676	.	.	.	.	.
1	CNAG_01097	N/A	short-chain dehydrogenase/reductase SDR	FOX2	bifunctional hydroxyacyl-CoA dehydrogenase/enoyl-CoA hydratase FOX2	CN	GO:0008152	metabolic process	---	---	---	CN	GO:0016491	oxidoreductase activity	1,6-dihydroxycyclohexa-2,4-diene-1-carboxylate dehydrogenase; Provisional\2,3-dihydroxy-2,3-dihydrophenylpropionate dehydrogenase; Provisional\2,3-dihydroxybenzoate-2,3-dehydrogenase; Validated\2-deoxy-D-gluconate 3-dehydrogenase\2-deoxy-D-gluconate 3-dehydrogenase; Provisional\3-hydroxybutyrate dehydrogenase\3-hydroxybutyrate dehydrogenase; Provisional\3-hydroxybutyryl-CoA dehydrogenase; Validat…	PF13561.1|adh_short_C2[Enoyl-(Acyl carrier protein) reductase];PF08659.5|KR[KR domain];PF00106.20|adh_short[short chain dehydrogenase]	.	GO:0005488;GO:0055114;GO:0016491	.	SigP[len:176,SProb:0.824]	.	.	.
1	CNAG_01106	VPH1	vacuolar-ATPase subunit	VPH1	H(+)-transporting V0 sector ATPase subunit a	CN	GO:0015991	ATP hydrolysis coupled proton transport	CN	GO:0033179\GO:0000220	proton-transporting V-type ATPase, V0 domain\vacuolar proton-transporting V-type ATPase, V0 domain	CN	GO:0015078	hydrogen ion transmembrane transporter activity	Archaeal/vacuolar-type H+-ATPase subunit I/STV1 [Energy production and conversion]\V-type ATP synthase subunit I; Validated\V-type ATPase 116kDa subunit family	PF01496.14|V_ATPase_I[V-type ATPase 116kDa subunit family]	EC:3.6.3.14[H(+)-transporting two-sector ATPase.]	GO:0015986;GO:0033177;GO:0015078	ko04966[Collecting duct acid secretion];ko04142[Lysosome];ko05323[Rheumatoid arthritis];ko04145[Phagosome];ko05110[Vibrio cholerae infection];ko05120[Epithelial cell signaling in Helicobacter pylori infection]	.	.	TMH:6	.
1	CNAG_01112	N/A	xenobiotic reductase	OYE3	NADPH dehydrogenase	CN	GO:0055114	oxidation-reduction process	---	---	---	CN	GO:0010181\GO:0016491	FMN binding\oxidoreductase activity	N/A\mycofactocin system FadH/OYE family oxidoreductase 1\mycofactocin system FadH/OYE family oxidoreductase 2\salicylyl-CoA 5-hydroxylase; Reviewed	PF00724.15|Oxidored_FMN[NADH:flavin oxidoreductase / NADH oxidase family]	.	GO:0008152;GO:0010181;GO:0016491	.	.	.	.	pae:PA2932 morB; morphinone reductase; K10680 N-ethylmaleimide reductase [EC:1.-.-.-]
1	CNAG_01118	N/A	AAT family amino acid transporter	DIP5	Dip5p	CN	GO:0006810\GO:0055085\GO:0003333	transport\transmembrane transport\amino acid transmembrane transport	CN	GO:0016020	membrane	CN	GO:0015171	amino acid transmembrane transporter activity	Amino acid permease\Amino acid permease [Amino acid transport and metabolism]\Amino acid transporter [Amino acid transport and metabolism]\D-alanine/D-serine/glycine permease; Provisional\L-asparagine permease; Provisional\L-asparagine transporter and related permeases [Amino acid transport and metabolism]\L-type amino acid transporter\S-methylmethionine transporter; Provisional\amino acid permea…	PF00324.16|AA_permease[Amino acid permease];PF13520.1|AA_permease_2[Amino acid permease]	.	GO:0055085;GO:0006865;GO:0016021;GO:0015171	.	.	.	TMH:12	.
1	CNAG_01120	N/A	pyruvate dehydrogenase complex dihydrolipoamide acetyltransferase	LAT1	dihydrolipoyllysine-residue acetyltransferase	CN	GO:0006090\GO:0008152	pyruvate metabolic process\metabolic process	CN	GO:0045254	pyruvate dehydrogenase complex	CN	GO:0004742\GO:0016746	dihydrolipoyllysine-residue acetyltransferase activity\transferase activity, transferring acyl groups	2-oxoacid dehydrogenases acyltransferase (catalytic domain)\2-oxoglutarate dehydrogenase E2 component\2-oxoglutarate dehydrogenase complex dihydrolipoamide succinyltransferase (E2 component)\2-oxoglutarate dehydrogenase, E2 component, dihydrolipoamide succinyltransferase\2-oxoisovalerate dehydrogenase E2 component\Biotin carboxyl carrier protein [Coenzyme transport and metabolism, Lipid transport…	TIGR01349[PDHac_trf_mito: pyruvate dehydrogenase complex dihydrolipoamide acetyltransferase];PF02817.12|E3_binding[e3 binding domain];PF00198.18|2-oxoacid_dh[2-oxoacid dehydrogenases acyltransferase (catalytic domain)];PF00364.17|Biotin_lipoyl[Biotin-requiring enzyme]	EC:2.3.1.12[Dihydrolipoyllysine-residue acetyltransferase.]	GO:0004742;GO:0005515;GO:0006090;GO:0045254;GO:0031405	ko00020[Citrate cycle (TCA cycle)];ko00620[Pyruvate metabolism]	.	.	.	rce:RC1_0121 pdhC; pyruvate dehydrogenase complex dihydrolipoamide acetyltransferase (EC:2.3.1.12); K00627 pyruvate dehydrogenase E2 component (dihydrolipoamide acetyltransferase) [EC:2.3.1.12]
1	CNAG_01144	RPA70	replication protein	RFA1	replication factor A subunit protein RFA1	CN	GO:0006281\GO:0006260\GO:0006310	DNA repair\DNA replication\DNA recombination	CN	GO:0005634	nucleus	CN	GO:0003677\GO:0003676	DNA binding\nucleic acid binding	ATP-dependent DNA helicase RecG; Provisional\Replication protein A, class 2b aminoacyl-tRNA synthetases, and related proteins with oligonucleotide/oligosaccharide (OB) fold\replication factor A; Provisional\replication factor A; Reviewed\replication factor-a protein 1 (rpa1)\ssDNA-binding replication factor A, large subunit [Replication, recombination and repair]	PF01336.20|tRNA_anti[OB-fold nucleic acid binding domain];PF04057.7|Rep-A_N[Replication factor-A protein 1, N-terminal domain];PF08646.5|Rep_fac-A_C[Replication factor-A C terminal domain];TIGR00617[rpa1: replication factor-a protein 1 (rpa1)]	.	GO:0003677;GO:0005634;GO:0006260	ko03430[Mismatch repair];ko03440[Homologous recombination];ko03420[Nucleotide excision repair]	.	.	.	.
1	CNAG_01152	N/A	small subunit ribosomal protein S6e, small subunit ribosomal protein S6e, variant	RPS6A	ribosomal 40S subunit protein S6A	CN	GO:0006412	translation	CN	GO:0005840\GO:0005622	ribosome\intracellular	CN	GO:0003735	structural constituent of ribosome	Ribosomal protein S6e	PF01092.14|Ribosomal_S6e[Ribosomal protein S6e]	.	GO:0005840;GO:0006412;GO:0003735	ko04150[mTOR signaling pathway];ko04910[Insulin signaling pathway]	.	.	.	.
1	CNAG_01153	N/A	small subunit ribosomal protein S13e	RPS13	ribosomal 40S subunit protein S13	CN	GO:0006412	translation	CN	GO:0005840\GO:0005622	ribosome\intracellular	CN	GO:0003735	structural constituent of ribosome	30S ribosomal protein S15P; Reviewed\40S ribosomal protein S13; Provisional\N/A\Ribosomal S13/S15 N-terminal domain	PF00312.17|Ribosomal_S15[Ribosomal protein S15];PF08069.7|Ribosomal_S13_N[Ribosomal S13/S15 N-terminal domain]	.	GO:0006412;GO:0022627;GO:0003735	.	.	.	.	xtr:549356 rps13; ribosomal protein S13; K02953 small subunit ribosomal protein S13e
1	CNAG_01155	N/A	glycerol kinase	GUT1	glycerol kinase	CN	GO:0005975	carbohydrate metabolic process	---	---	---	CN	GO:0016773	phosphotransferase activity, alcohol group as acceptor	D-xylulose kinase\FGGY-family pentulose kinase\Glycerol kinase [Energy production and conversion]\L-fuculokinase\L-fuculokinase; Provisional\Nucleotide-Binding Domain of the sugar kinase/HSP70/actin superfamily\Ribulose kinase [Carbohydrate transport and metabolism]\Sugar (pentulose or hexulose) kinase [Carbohydrate transport and metabolism]\Sugar kinase of the NBD/HSP70 family, may contain an N-…	PF00370.16|FGGY_N[FGGY family of carbohydrate kinases, N-terminal domain];TIGR01311[glycerol_kin: glycerol kinase];PF02782.11|FGGY_C[FGGY family of carbohydrate kinases, C-terminal domain]	EC:2.7.1.30[Glycerol kinase.]	GO:0006072;GO:0004370	ko04626[Plant-pathogen interaction];ko03320[PPAR signaling pathway]	.	.	.	sma:SAV_6664 glpK1; glycerol kinase; K00864 glycerol kinase [EC:2.7.1.30]
1	CNAG_01161	N/A	hypothetical protein	DCG1	Dcg1p	CN	GO:0006807	nitrogen compound metabolic process	---	---	---	CN	GO:0036361	racemase activity, acting on amino acids and derivatives	Asp/Glu/Hydantoin racemase	PF01177.17|Asp_Glu_race[Asp/Glu/Hydantoin racemase]	.	GO:0044424	.	.	.	.	sme:SMc02427 hyuE; putative hydantoin racemase protein (EC:5.1.99.-); K01797 [EC:5.1.99.-]
1	CNAG_01166	URE4	urease accessory protein	---	---	CN	GO:0006807	nitrogen compound metabolic process	---	---	---	CN	GO:0016151	nickel cation binding	UreD urease accessory protein	PF01774.12|UreD[UreD urease accessory protein]	.	GO:0006807;GO:0016151;GO:0005737	.	.	.	.	scl:sce6547 ureD; urease accessory protein UreD; K03190 urease accessory protein
1	CNAG_01170	N/A	small subunit ribosomal protein S17	RPS17A	ribosomal 40S subunit protein S17A	CN	GO:0006412	translation	CN	GO:0005840\GO:0005622	ribosome\intracellular	CN	GO:0003735	structural constituent of ribosome	Ribosomal S17	PF00833.13|Ribosomal_S17e[Ribosomal S17]	.	GO:0005840;GO:0006412;GO:0003735	.	.	.	.	.
1	CNAG_01204	N/A	ATP synthase F1, delta subunit	ATP5	F1F0 ATP synthase subunit 5	CN	GO:0015986	ATP synthesis coupled proton transport	---	---	---	CN	GO:0046933	proton-transporting ATP synthase activity, rotational mechanism	ATP synthase delta (OSCP) subunit\F0F1 ATP synthase subunit delta; Provisional\Pyruvate/oxaloacetate carboxyltransferase [Energy production and conversion]\oxaloacetate decarboxylase; Provisional	PF00213.13|OSCP[ATP synthase delta (OSCP) subunit];TIGR01145[ATP_synt_delta: ATP synthase F1, delta subunit]	EC:3.6.3.14[H(+)-transporting two-sector ATPase.]	GO:0015986;GO:0045261;GO:0005886;GO:0046933	ko05016[Huntington's disease];ko05010[Alzheimer's disease];ko05012[Parkinson's disease]	.	.	.	.
1	CNAG_01211	N/A	hypothetical protein	---	---	CN	GO:0006890	retrograde vesicle-mediated transport, Golgi to ER	---	---	---	CN	GO:0005198	structural molecule activity	Coatomer epsilon subunit\DNA-directed RNA polymerase subunit beta; Reviewed	PF04733.9|Coatomer_E[Coatomer epsilon subunit]	.	GO:0030126;GO:0005515;GO:0005198;GO:0006890	.	.	.	.	.
1	CNAG_01222	N/A	hypothetical protein	---	---	---	---	---	---	---	---	CN	GO:0003676	nucleic acid binding	SAP domain\poly [ADP-ribose] polymerase; Provisional	PF02037.22|SAP[SAP domain]	.	GO:0003676	.	SigP[len:117,SProb:0.944]	.	.	.
1	CNAG_01224	N/A	large subunit ribosomal protein L18-A	RPL18B	ribosomal 60S subunit protein L18B	---	---	---	---	---	---	---	---	---	Ribosomal protein L18e/L15	PF00828.14|Ribosomal_L18e[Ribosomal protein L18e/L15]	.	GO:0005840;GO:0006412;GO:0003735	.	.	.	.	.
1	CNAG_01231	N/A	agmatinase	CAR1	arginase	---	---	---	---	---	---	CN	GO:0046872	metal ion binding	Arginase-like and histone-like hydrolases	PF00491.16|Arginase[Arginase family]	EC:3.5.3.11[Agmatinase.]	GO:0030145;GO:0016813	.	SigP[len:60,SProb:0.994]	SigP4[DScore:0.745]	.	.
1	CNAG_01234	N/A	spore wall assembly-associated protein	SPO71	Spo71p	---	---	---	---	---	---	---	---	---	Pleckstrin homology domain\Pleckstrin homology-like domain	.	.	.	.	.	.	.	.
1	CNAG_01238	N/A	arginine biosynthesis ArgJ, mitochondrial	ARG7	glutamate N-acetyltransferase	CN	GO:0006526	arginine biosynthetic process	---	---	---	CN	GO:0004358	glutamate N-acetyltransferase activity	N/A	TIGR00120[ArgJ: glutamate N-acetyltransferase/amino-acid acetyltransferase];PF01960.13|ArgJ[ArgJ family]	EC:2.3.1.35[Glutamate N-acetyltransferase.];EC:2.3.1.1[Amino-acid N-acetyltransferase.]	GO:0004042;GO:0004358;GO:0006526;GO:0005737	.	.	.	.	pmo:Pmob_1696 argJ; bifunctional ornithine acetyltransferase/N-acetylglutamate synthase protein (EC:2.3.1.1); K00620 glutamate N-acetyltransferase / amino-acid N-acetyltransferase [EC:2.3.1.35 2.3.1.1]
1	CNAG_01263	N/A	vacuolar transporter chaperone 4	VTC4	Vtc4p	---	---	---	---	---	---	---	---	---	CYTH-like (also known as triphosphate tunnel metalloenzyme (TTM)-like) Phosphatases\Domain found in Syg1, Pho81, XPR1, and related proteins\Domain of unknown function (DUF202)\SPX domain\SPX domain-containing protein [Signal transduction mechanisms]\SPX domain-containing protein involved in vacuolar polyphosphate accumulation [Inorganic ion transport and metabolism, Intracellular trafficking, sec…	PF03105.14|SPX[SPX domain];PF09359.5|VTC[VTC domain];PF02656.10|DUF202[Domain of unknown function (DUF202)]	.	.	.	.	.	TMH:3	.
1	CNAG_01274	N/A	coatomer subunit gamma	SEC21	coatomer subunit gamma	CN	GO:0006886\GO:0016192	intracellular protein transport\vesicle-mediated transport	CN	GO:0030117\GO:0030126	membrane coat\COPI vesicle coat	CN	GO:0005198\GO:0005488	structural molecule activity\binding	Adaptin N terminal region\Coatomer gamma subunit appendage platform subdomain\Coatomer subunit gamma-1 C-terminal appendage platform\HEAT repeat [General function prediction only]\HEAT repeats\Vesicle coat complex COPI, gamma subunit [Intracellular trafficking and secretion]	PF01602.15|Adaptin_N[Adaptin N terminal region];PF08752.5|Gamma-COP[Coatomer gamma subunit appendage domain]	.	GO:0006886;GO:0030126;GO:0005515;GO:0005198;GO:0016192	.	.	.	.	.
1	CNAG_01275	N/A	hypothetical protein	---	---	---	---	---	---	---	---	---	---	---	Right handed beta helix region\nitrous oxide reductase family maturation protein NosD	TIGR03804[para_beta_helix: parallel beta-helix repeat]	.	.	.	SigP[len:63,SProb:0.999]	SigP4[DScore:0.880]	.	.
1	CNAG_01302	N/A	hypothetical protein	---	---	---	---	---	---	---	---	---	---	---	Protein of unknown function (DUF423)	PF04241.10|DUF423[Protein of unknown function (DUF423)]	.	.	.	SigP[len:157,SProb:0.959]	.	TMH:4	.
1	CNAG_01305	N/A	methionine-tRNA ligase	MES1	methionine--tRNA ligase MES1	CN	GO:0006418\GO:0006431	tRNA aminoacylation for protein translation\methionyl-tRNA aminoacylation	CN	GO:0005737	cytoplasm	CN	GO:0005524\GO:0000166\GO:0004825\GO:0004812	ATP binding\nucleotide binding\methionine-tRNA ligase activity\aminoacyl-tRNA ligase activity	Anticodon-binding domain of class Ia aminoacyl tRNA synthetases and similar domains\Leucyl-tRNA synthetase [Translation, ribosomal structure and biogenesis]\Methionyl-tRNA synthetase [Translation, ribosomal structure and biogenesis]\Valyl-tRNA synthetase [Translation, ribosomal structure and biogenesis]\aminoacyl-tRNA ligase\isoleucyl-tRNA synthetase\leucyl-tRNA synthetase, archaeal and cytosolic…	PF09334.6|tRNA-synt_1g[tRNA synthetases class I (M)];TIGR00398[metG: methionine--tRNA ligase]	EC:6.1.1.10[Methionine--tRNA ligase.]	GO:0005524;GO:0004825;GO:0006431;GO:0005737	ko00970[Aminoacyl-tRNA biosynthesis]	.	.	.	ddi:DDB_G0279113 metS; methionine-tRNA ligase; K01874 methionyl-tRNA synthetase [EC:6.1.1.10]
1	CNAG_01307	N/A	endoplasmic reticulum protein	YET3	Yet3p	---	---	---	---	---	---	---	---	---	B-cell receptor-associated protein 31-like	PF05529.7|Bap31[B-cell receptor-associated protein 31-like]	.	GO:0006886;GO:0005783;GO:0016021	.	SigP[len:118,SProb:0.847]	.	TMH:3	.
1	CNAG_01321	N/A	acyl carrier protein	ACP1	acyl carrier protein	CN	GO:0006633	fatty acid biosynthetic process	---	---	---	---	---	---	Phosphopantetheine attachment site\peptide maturation system acyl carrier-related protein	TIGR00517[acyl_carrier: acyl carrier protein];PF00550.20|PP-binding[Phosphopantetheine attachment site]	EC:1.6.99.3[NADH dehydrogenase.];EC:1.6.5.3[NADH:ubiquinone reductase (H(+)-translocating).]	GO:0031177;GO:0048037;GO:0006633;GO:0000036	ko05016[Huntington's disease];ko05010[Alzheimer's disease];ko05012[Parkinson's disease]	SigP[len:129,SProb:0.575]	.	.	.
1	CNAG_01348	N/A	cyanate hydratase, cyanate hydratase, variant	---	---	CN	GO:0009439	cyanate metabolic process	---	---	---	CN	GO:0003677	DNA binding	Cyanate lyase [Inorganic ion transport and metabolism]\N/A\cyanase\cyanate hydratase; Validated	TIGR00673[cynS: cyanate hydratase];PF02560.9|Cyanate_lyase[Cyanate lyase C-terminal domain]	EC:4.2.1.104[Cyanase.]	GO:0003677;GO:0016836;GO:0009439;GO:0008824	.	.	.	.	pmm:PMM0373 cynS; cyanate hydratase (EC:4.2.1.104); K01725 cyanate lyase [EC:4.2.1.104]
1	CNAG_01378	N/A	STE24 endopeptidase	STE24	zinc metalloprotease	CN	GO:0006508	proteolysis	CN	GO:0016020	membrane	CN	GO:0004222	metalloendopeptidase activity	CAAX prenyl protease N-terminal, five membrane helices\Peptidase family M48\Zn-dependent protease with chaperone function [Posttranslational modification, protein turnover, chaperones]	PF01435.13|Peptidase_M48[Peptidase family M48]	EC:3.4.24.84[Ste24 endopeptidase.]	GO:0016020;GO:0006508;GO:0004222	.	SigP[len:57,SProb:0.514]	.	TMH:5	.
1	CNAG_01380	N/A	phosphatidylserine decarboxylase	PSD2	phosphatidylserine decarboxylase 2	CN	GO:0008654	phospholipid biosynthetic process	---	---	---	CN	GO:0004609	phosphatidylserine decarboxylase activity	Phosphatidylserine decarboxylase\Protein of unknown function (DUF3189)\bifunctional thiosulfate sulfurtransferase/phosphatidylserine decarboxylase; Provisional\phosphatidylserine decarboxylase	TIGR00163[PS_decarb: phosphatidylserine decarboxylase];PF02666.10|PS_Dcarbxylase[Phosphatidylserine decarboxylase]	.	GO:0008654;GO:0004609	.	.	.	.	.
1	CNAG_01395	N/A	ribose-5-phosphate isomerase	RKI1	ribose-5-phosphate isomerase RKI1	CN	GO:0009052	pentose-phosphate shunt, non-oxidative branch	---	---	---	CN	GO:0004751	ribose-5-phosphate isomerase activity	N/A	PF06026.9|Rib_5-P_isom_A[Ribose 5-phosphate isomerase A (phosphoriboisomerase A)];TIGR00021[rpiA: ribose 5-phosphate isomerase A]	EC:5.3.1.6[Ribose-5-phosphate isomerase.]	GO:0009052;GO:0004751;GO:0005737	ko00710[Carbon fixation in photosynthetic organisms]	.	.	.	ddi:DDB_G0276711 rpiA; ribose-5-phosphate isomerase; K01807 ribose 5-phosphate isomerase A [EC:5.3.1.6]
1	CNAG_01402	N/A	actin binding protein	ARP3	actin-related protein 3	---	---	---	---	---	---	---	---	---	Actin\Actin-related protein 3; Provisional\Cell division ATPase FtsA [Cell cycle control, cell division, chromosome partitioning]\Nucleotide-Binding Domain of the sugar kinase/HSP70/actin superfamily	PF00022.14|Actin[Actin]	.	GO:0003779;GO:0030833;GO:0005856;GO:0005524	.	.	.	.	ddi:DDB_G0283755 arpC; actin related protein 3
1	CNAG_01428	N/A	translation initiation factor 5A	ANB1	translation elongation factor eIF-5A	CN	GO:0006452\GO:0045905\GO:0008612\GO:0045901	translational frameshifting\positive regulation of translational termination\peptidyl-lysine modification to peptidyl-hypusine\positive regulation of translational elongation	---	---	---	CN	GO:0043022\GO:0003723\GO:0003746	ribosome binding\RNA binding\translation elongation factor activity	N/A\Translation elongation factor P (EF-P)/translation initiation factor 5A (eIF-5A) [Translation, ribosomal structure and biogenesis]\elongation factor P; Validated\eukaryotic initiation factor 5a; Provisional\eukaryotic translation initiation factor 5A; Provisional\translation elongation factor IF5A\translation elongation factor P\translation initiation factor IF-5A; Provisional	PF01287.15|eIF-5a[Eukaryotic elongation factor 5A hypusine, DNA-binding OB fold];PF00467.24|KOW[KOW motif];TIGR00037[eIF_5A: translation elongation factor IF5A]	.	GO:0043022;GO:0003723;GO:0003743;GO:0006452;GO:0003746;GO:0045905;GO:0008612;GO:0045901	.	.	.	.	.
1	CNAG_01435	N/A	serine-tRNA ligase	SES1	serine--tRNA ligase SES1	CN	GO:0006418\GO:0006434	tRNA aminoacylation for protein translation\seryl-tRNA aminoacylation	CN	GO:0005737	cytoplasm	CN	GO:0004828\GO:0005524\GO:0000166\GO:0004812	serine-tRNA ligase activity\ATP binding\nucleotide binding\aminoacyl-tRNA ligase activity	N/A\SH3 domain protein\Seryl-tRNA synthetase N-terminal domain\Seryl-tRNA synthetase [Translation, ribosomal structure and biogenesis]\Threonyl-tRNA synthetase [Translation, ribosomal structure and biogenesis]\flagellar hook-associated protein FlgK\glycyl-tRNA synthetase; Provisional\prolyl-tRNA synthetase, family II\seryl-tRNA synthetase\seryl-tRNA synthetase; Provisional\threonyl-tRNA synthetase	TIGR00414[serS: serine--tRNA ligase];PF00587.20|tRNA-synt_2b[tRNA synthetase class II core domain (G, H, P, S and T)];PF02403.17|Seryl_tRNA_N[Seryl-tRNA synthetase N-terminal domain]	EC:6.1.1.11[Serine--tRNA ligase.]	GO:0004828;GO:0005524;GO:0006434;GO:0005737	.	.	.	.	ddi:DDB_G0272660 serS; serine-tRNA ligase; K01875 seryl-tRNA synthetase [EC:6.1.1.11]
1	CNAG_01446	HSP12	hypothetical protein	HSP12	lipid-binding protein HSP12	CN	GO:0006950	response to stress	---	---	---	---	---	---	Heat shock protein 9/12	PF04119.7|HSP9_HSP12[Heat shock protein 9/12]	.	GO:0006950	.	.	.	.	.
1	CNAG_01475	SMT1	sphingolipid C9-methyltransferase	---	---	CN	GO:0008610	lipid biosynthetic process	---	---	---	---	---	---	2-polyprenyl-3-methyl-5-hydroxy-6-metoxy-1,4-benzoquinol methylase [Coenzyme transport and metabolism]\Cyclopropane fatty-acyl-phospholipid synthase and related methyltransferases [Lipid transport and metabolism]\Methyltransferase in polyketide synthase (PKS) enzymes\Mycolic acid cyclopropane synthetase\N/A\Precorrin-6B methylase 2 [Coenzyme transport and metabolism]\Protein-L-isoaspartate O-meth…	PF08241.7|Methyltransf_11[Methyltransferase domain];PF02353.15|CMAS[Mycolic acid cyclopropane synthetase];PF13489.1|Methyltransf_23[Methyltransferase domain]	.	GO:0008825;GO:0008610	.	.	.	TMH:1	aae:aq_1737 cfa; cyclopropane-fatty-acyl-phospholipid synthase; K00574 cyclopropane-fatty-acyl-phospholipid synthase [EC:2.1.1.79]
1	CNAG_01485	N/A	D-lactate dehydrogenase (cytochrome)	DLD1	D-lactate dehydrogenase	CN	GO:0055114	oxidation-reduction process	---	---	---	CN	GO:0016614\GO:0008762\GO:0050660\GO:0003824\GO:0016491	oxidoreductase activity, acting on CH-OH group of donors\UDP-N-acetylmuramate dehydrogenase activity\flavin adenine dinucleotide binding\catalytic activity\oxidoreductase activity	D-lactate dehydrogenase [cytochrome]\FAD binding domain\FAD linked oxidases, C-terminal domain\FAD-linked oxidoreductase\FAD/FMN-containing dehydrogenase [Energy production and conversion]\L-galactono-1,4-lactone dehydrogenase\UDP-N-acetylenolpyruvoylglucosamine reductase [Cell wall/membrane/envelope biogenesis]\galactonolactone dehydrogenase\glycolate oxidase FAD binding subunit; Provisional\gly…	PF02913.14|FAD-oxidase_C[FAD linked oxidases, C-terminal domain];PF01565.18|FAD_binding_4[FAD binding domain]	.	GO:0050660;GO:0016491	.	.	.	.	.
1	CNAG_01486	N/A	large subunit ribosomal protein L15-A	RPL15B	ribosomal 60S subunit protein L15B	CN	GO:0006412	translation	CN	GO:0005840\GO:0005622	ribosome\intracellular	CN	GO:0003735	structural constituent of ribosome	Ribosomal L15	PF00827.12|Ribosomal_L15e[Ribosomal L15]	.	GO:0005840;GO:0006412;GO:0003735	.	.	.	.	ang:An01g03460 rpl15; cytoplasmic ribosomal protein of the large subunit L15 rpl15-Aspergillus niger; K02877 large subunit ribosomal protein L15e
1	CNAG_01492	N/A	hypothetical protein	---	---	CN	GO:0006098\GO:0055114	pentose-phosphate shunt\oxidation-reduction process	---	---	---	CN	GO:0004616\GO:0051287	phosphogluconate dehydrogenase (decarboxylating) activity\NAD binding	2-hydroxy-3-oxopropionate reductase\3-hydroxyisobutyrate dehydrogenase\3-hydroxyisobutyrate dehydrogenase or related beta-hydroxyacid dehydrogenase [Lipid transport and metabolism]\6-phosphogluconate dehydrogenase (decarboxylating)\6-phosphogluconate dehydrogenase; Provisional\NAD-binding of NADP-dependent 3-hydroxyisobutyrate dehydrogenase\NADH-dependent gamma-hydroxybutyrate dehydrogenase; Prov…	PF03446.10|NAD_binding_2[NAD binding domain of 6-phosphogluconate dehydrogenase]	.	GO:0006098;GO:0004616;GO:0008442;GO:0055114;GO:0006573;GO:0050662	.	.	.	.	min:Minf_0234 mmsB; 3-hydroxyisobutyrate dehydrogenase or related beta-hydroxyacid dehydrogenase
1	CNAG_01510	N/A	hypothetical protein	POM152	Pom152p	---	---	---	---	---	---	---	---	---	EamA-like transporter family	.	.	.	.	.	.	TMH:2	.
1	CNAG_01535	N/A	amino acid permease	UGA4	Uga4p	CN	GO:0003333	amino acid transmembrane transport	CN	GO:0016020	membrane	CN	GO:0015171	amino acid transmembrane transporter activity	Amino acid permease\Amino acid transporter [Amino acid transport and metabolism]\L-type amino acid transporter\amino acid permease (GABA permease)\amino acid transporter\cationic amino acid transport permease\permease, urea carboxylase system\putative transporter; Provisional	PF00324.16|AA_permease[Amino acid permease];PF13520.1|AA_permease_2[Amino acid permease]	.	GO:0055085;GO:0006865;GO:0016021;GO:0015171	.	.	.	TMH:11	.
1	CNAG_01539	N/A	myo-inositol-1-phosphate synthase	INO1	inositol-3-phosphate synthase INO1	CN	GO:0006021\GO:0008654	inositol biosynthetic process\phospholipid biosynthetic process	---	---	---	CN	GO:0004512	inositol-3-phosphate synthase activity	Myo-inositol-1-phosphate synthase	PF01658.12|Inos-1-P_synth[Myo-inositol-1-phosphate synthase];PF07994.7|NAD_binding_5[Myo-inositol-1-phosphate synthase]	EC:5.5.1.4[Inositol-3-phosphate synthase.]	GO:0008654;GO:0006021;GO:0004512;GO:0005488	ko00562[Inositol phosphate metabolism]	.	.	.	ddi:DDB_G0285505 ino1; inositol-3-phosphate synthase; K01858 myo-inositol-1-phosphate synthase [EC:5.5.1.4]
1	CNAG_01547	N/A	WD-repeat protein	AIP1	Aip1p	---	---	---	---	---	---	CN	GO:0005515	protein binding	N/A\PQQ-dependent dehydrogenases and related proteins\Rab3 GTPase-activating protein regulatory subunit N-terminus\Uncharacterized N-terminal domain of tricorn protease [Function unknown]\WD40 repeat [General function prediction only]\WD40 repeats in seven bladed beta propellers	PF00400.27|WD40[WD domain, G-beta repeat]	.	.	.	.	.	.	dme:Dmel_CG10724 flr; flare
1	CNAG_01557	CAM1	calmodulin	CMD1	calmodulin	---	---	---	---	---	---	CN	GO:0005509	calcium ion binding	Ca2+-binding protein, EF-hand superfamily [Signal transduction mechanisms]\Cytoskeletal-regulatory complex EF hand\EF hand\EF-hand domain\EF-hand domain pair\EF-hand, calcium binding motif\Eps15 homology domain\N/A\calmodulin; Provisional\centrin; Provisional\phosphatidylserine decarboxylase	PF13833.1|EF_hand_6[EF-hand domain pair];PF10591.4|SPARC_Ca_bdg[Secreted protein acidic and rich in cysteine Ca binding region];PF13405.1|EF_hand_4[EF-hand domain];PF00036.27|efhand[EF hand];PF08726.5|efhand_Ca_insen[Ca2+ insensitive EF hand];PF13499.1|EF_hand_5[EF-hand domain pair];PF12763.2|efhand_3[Cytoskeletal-regulatory complex EF hand];PF13202.1|EF_hand_3[EF hand]	EC:2.7.11.19[Phosphorylase kinase.]	GO:0000922;GO:0005506;GO:0006950;GO:0050804;GO:0010880;GO:0030018;GO:0005829;GO:0004721;GO:0060316;GO:0008270;GO:0005739;GO:0005516;GO:0016311;GO:0060079;GO:0005955;GO:0043388;GO:0005634;GO:0005792;GO:0048741;GO:0005509;GO:0006606;GO:0000082;GO:0060315	ko04912[GnRH signaling pathway];ko04744[Phototransduction];ko04970[Salivary secretion];ko04626[Plant-pathogen interaction];ko04740[Olfactory transduction];ko05010[Alzheimer's disease];ko04745[Phototransduction - fly];ko04720[Long-term potentiation];ko05214[Glioma];ko04971[Gastric acid secretion];ko04070[Phosphatidylinositol signaling system];ko04270[Vascular smooth muscle contraction];ko04910[Ins…	.	.	.	.
1	CNAG_01575	N/A	ATP-binding cassette transporter	YBT1	bile acid-transporting ATPase YBT1	CN	GO:0006810\GO:0055085	transport\transmembrane transport	CN	GO:0016021	integral component of membrane	CN	GO:0005524\GO:0042626\GO:0016887	ATP binding\ATPase activity, coupled to transmembrane movement of substances\ATPase activity	2-aminoethylphosphonate ABC transport system, ATP-binding component PhnT\AAA domain, putative AbiEii toxin, Type IV TA system\ABC exporter ATP-binding subunit, DevA family\ABC transporter ATP-binding protein; Provisional\ABC transporter ATPase component; Reviewed\ABC transporter C family member; Provisional\ABC transporter F family; Provisional\ABC transporter G-25; Provisional\ABC transporter tr…	PF00005.22|ABC_tran[ABC transporter];PF00664.18|ABC_membrane[ABC transporter transmembrane region]	.	GO:0055085;GO:0005524;GO:0016021;GO:0042626	.	.	.	TMH:16	ddi:DDB_G0287691 abcC3; ABC transporter C family protein
1	CNAG_01577	N/A	glutamate dehydrogenase (NADP+)	GDH3	glutamate dehydrogenase (NADP(+)) GDH3	CN	GO:0006520\GO:0055114	cellular amino acid metabolic process\oxidation-reduction process	---	---	---	CN	GO:0016639\GO:0016491	oxidoreductase activity, acting on the CH-NH2 group of donors, NAD or NADP as acceptor\oxidoreductase activity	Bacterial NAD-glutamate dehydrogenase\Glu/Leu/Phe/Val dehydrogenase, dimerization domain\Glutamate dehydrogenase/leucine dehydrogenase [Amino acid transport and metabolism]\Glutamate/Leucine/Phenylalanine/Valine dehydrogenase\NADP-specific glutamate dehydrogenase; Provisional\Rossmann-fold NAD(P)(+)-binding proteins\glutamate dehydrogenase\glutamate dehydrogenase; Provisional	PF02812.13|ELFV_dehydrog_N[Glu/Leu/Phe/Val dehydrogenase, dimerisation domain];PF00208.16|ELFV_dehydrog[Glutamate/Leucine/Phenylalanine/Valine dehydrogenase]	EC:1.4.1.4[Glutamate dehydrogenase (NADP(+)).]	GO:0006520;GO:0005488;GO:0055114;GO:0004354	ko00910[Nitrogen metabolism];ko00330[Arginine and proline metabolism]	.	.	.	ang:An04g00990 gdhA; NADP-dependent glutamate dehydrogenase gdhA from patent WO9951756-A-Aspergillus niger (EC:1.4.1.4); K00262 glutamate dehydrogenase (NADP+) [EC:1.4.1.4]
1	CNAG_01586	N/A	F-type H+-transporting ATPase subunit B	ATP4	F1F0 ATP synthase subunit 4	CN	GO:0015986	ATP synthesis coupled proton transport	CN	GO:0000276	mitochondrial proton-transporting ATP synthase complex, coupling factor F(o)	CN	GO:0015078	hydrogen ion transmembrane transporter activity	ATP synthase B/B&apos; CF(0)	PF05405.9|Mt_ATP-synt_B[Mitochondrial ATP synthase B chain precursor (ATP-synt_B)]	EC:3.6.3.14[H(+)-transporting two-sector ATPase.]	GO:0015986;GO:0000276;GO:0015078	ko05016[Huntington's disease];ko05010[Alzheimer's disease];ko05012[Parkinson's disease]	.	.	.	.
1	CNAG_01609	N/A	cystathionine gamma-synthase	STR2	cystathionine gamma-synthase	---	---	---	---	---	---	CN	GO:0030170	pyridoxal phosphate binding	7-keto-8-aminopelargonate synthetase or related enzyme [Coenzyme transport and metabolism]\Aminotransferase class I and II\N/A\cystathionine beta-lyase; Provisional\cystathionine gamma-synthase; Provisional	PF01053.15|Cys_Met_Meta_PP[Cys/Met metabolism PLP-dependent enzyme]	EC:2.5.1.48[Cystathionine gamma-synthase.]	GO:0006520;GO:0003824;GO:0030170	ko00450[Selenocompound metabolism];ko00920[Sulfur metabolism]	SigP[len:75,SProb:0.805]	.	.	.
1	CNAG_01621	N/A	hypothetical protein	---	---	---	---	---	---	---	---	---	---	---	---	.	.	.	.	SigP[len:132,SProb:0.745]	.	TMH:4	.
1	CNAG_01628	N/A	small subunit ribosomal protein S20	RPS20	ribosomal 40S subunit protein S20	CN	GO:0006412	translation	CN	GO:0015935	small ribosomal subunit	CN	GO:0003735	structural constituent of ribosome	Ribosomal protein S10p/S20e	TIGR01046[S10_Arc_S20_Euk: ribosomal protein S10];PF00338.17|Ribosomal_S10[Ribosomal protein S10p/S20e]	.	GO:0003723;GO:0006412;GO:0003735;GO:0015935	.	.	.	.	.
1	CNAG_01657	N/A	fumarate hydratase, mitochondrial	FUM1	fumarase FUM1	CN	GO:0006099\GO:0006106	tricarboxylic acid cycle\fumarate metabolic process	CN	GO:0045239	tricarboxylic acid cycle enzyme complex	CN	GO:0016829\GO:0003824\GO:0004333	lyase activity\catalytic activity\fumarate hydratase activity	3-carboxy-cis,cis-muconate cycloisomerase; Provisional\Adenylosuccinate lyase [Nucleotide transport and metabolism]\Argininosuccinate lyase [Amino acid transport and metabolism]\Aspartate ammonia-lyase [Amino acid transport and metabolism]\Fumarate hydratase class II [Energy production and conversion]\Lyase class I_like superfamily: contains the lyase class I family, histidine ammonia-lyase and p…	PF00206.15|Lyase_1[Lyase];PF10415.4|FumaraseC_C[Fumarase C C-terminus];TIGR00979[fumC_II: fumarate hydratase, class II]	EC:4.2.1.2[Fumarate hydratase.]	GO:0006099;GO:0045239;GO:0004333;GO:0006106	ko05200[Pathways in cancer];ko00720[Carbon fixation pathways in prokaryotes];ko05211[Renal cell carcinoma]	.	.	.	ddi:DDB_G0280495 fumH; fumarate hydratase; K01679 fumarate hydratase, class II [EC:4.2.1.2]
1	CNAG_01681	FCY2	cytosine permease	FCY21	purine-cytosine permease	CN	GO:0015851	nucleobase transport	CN	GO:0016020	membrane	CN	GO:0015205	nucleobase transmembrane transporter activity	Solute carrier families 5 and 6-like; solute binding domain	PF02133.10|Transp_cyt_pur[Permease for cytosine/purines, uracil, thiamine, allantoin]	.	GO:0015205;GO:0016020;GO:0055085;GO:0015931	.	.	.	TMH:12	.
1	CNAG_01682	N/A	mitochondrial outer membrane 72K protein	TOM70	protein channel TOM70	---	---	---	---	---	---	CN	GO:0005515	protein binding	C-terminal Tetratricopeptide repeat (TPR) region of YbbN and similar motifs\Cytochrome c-type biogenesis protein CcmH/NrfG [Energy production and conversion, Posttranslational modification, protein turnover, chaperones]\Putative Zn-dependent protease, contains TPR repeats [General function prediction only]\SGT1, suppressor of G2 allele of SKP1; Provisional\TPR repeat\Tetratricopeptide (TPR) repea…	PF13371.1|TPR_9[Tetratricopeptide repeat];PF00515.23|TPR_1[Tetratricopeptide repeat];PF13181.1|TPR_8[Tetratricopeptide repeat];PF13414.1|TPR_11[TPR repeat];PF13174.1|TPR_6[Tetratricopeptide repeat];PF07719.12|TPR_2[Tetratricopeptide repeat]	.	GO:0005488	.	.	.	.	.
1	CNAG_01686	N/A	hypothetical protein	HSP31	glutathione-independent methylglyoxalase	---	---	---	---	---	---	---	---	---	DJ-1 family protein\Putative intracellular protease/amidase [General function prediction only]\Type 1 glutamine amidotransferase (GATase1)-like domain	PF01965.19|DJ-1_PfpI[DJ-1/PfpI family];PF13587.1|DJ-1_PfpI_N[N-terminal domain of DJ-1_PfpI family]	.	.	.	SigP[len:63,SProb:0.821]	.	.	xac:XAC3491 nonF; NonF-related protein
1	CNAG_01692	UBA3	ubiquitin-activating enzyme E1 C	UBA3	NEDD8-activating protein UBA3	CN	GO:0045116\GO:0006464	protein neddylation\cellular protein modification process	---	---	---	CN	GO:0008641\GO:0005524\GO:0016881\GO:0003824	small protein activating enzyme activity\ATP binding\acid-amino acid ligase activity\catalytic activity	E1-like protein-activating enzyme Gsa7p/Apg7p\E2 binding domain\Molybdopterin or thiamine biosynthesis adenylyltransferase [Coenzyme transport and metabolism]\N/A\NADPH-dependent 2,4-dienoyl-CoA reductase, sulfur reductase, or a related oxidoreductase [Lipid transport and metabolism]\Saccharopine dehydrogenase, NADP-dependent [Amino acid transport and metabolism]\ThiF family\Ubiquitin fold domain…	PF02134.16|UBACT[Repeat in ubiquitin-activating (UBA) protein];PF00899.16|ThiF[ThiF family];PF08825.5|E2_bind[E2 binding domain];PF10585.4|UBA_e1_thiolCys[Ubiquitin-activating enzyme active site]	EC:6.3.2.19[Ubiquitin--protein ligase.]	GO:0008641;GO:0045116;GO:0005524;GO:0016881	.	.	.	.	.
1	CNAG_01735	N/A	hypothetical protein	---	---	---	---	---	---	---	---	---	---	---	---	.	.	.	.	.	.	.	.
1	CNAG_01744	N/A	phosphatase	DOG1	2-deoxyglucose-6-phosphatase	---	---	---	---	---	---	---	---	---	2-phosphoglycolate phosphatase, prokaryotic\3-amino-5-hydroxybenoic acid synthesis related protein\Beta-phosphoglucomutase or related phosphatase, HAD superfamily [Carbohydrate transport and metabolism, General function prediction only]\FMN phosphatase YigB, HAD superfamily [Coenzyme transport and metabolism]\HAD superfamily (subfamily IA) hydrolase, TIGR02253\Haloacid Dehalogenase-like Hydrolase…	PF13242.1|Hydrolase_like[HAD-hyrolase-like];PF13419.1|HAD_2[Haloacid dehalogenase-like hydrolase];TIGR01509[HAD-SF-IA-v3: HAD hydrolase, family IA, variant 3]	.	GO:0008152;GO:0003824	.	.	.	.	seg:SG2363 yfbT; putative phosphatase
1	CNAG_01745	N/A	glycerol-3-phosphate dehydrogenase (NAD(+))	GPD1	glycerol-3-phosphate dehydrogenase (NAD(+)) GPD1	CN	GO:0006072\GO:0046168\GO:0005975\GO:0055114	glycerol-3-phosphate metabolic process\glycerol-3-phosphate catabolic process\carbohydrate metabolic process\oxidation-reduction process	CN	GO:0009331\GO:0005737	glycerol-3-phosphate dehydrogenase complex\cytoplasm	CN	GO:0016616\GO:0051287\GO:0042803\GO:0004367	oxidoreductase activity, acting on the CH-OH group of donors, NAD or NADP as acceptor\NAD binding\protein homodimerization activity\glycerol-3-phosphate dehydrogenase [NAD+] activity	Glycerol-3-phosphate dehydrogenase [Energy production and conversion]\NAD(P)H-dependent glycerol-3-phosphate dehydrogenase; Provisional\NAD(P)H-dependent glycerol-3-phosphate dehydrogenase; Validated\NAD-dependent glycerol-3-phosphate dehydrogenase C-terminus\Rossmann-fold NAD(P)(+)-binding proteins\glycerol-3-phosphate dehydrogenase (NAD(+))\glycerol-3-phosphate dehydrogenase; Provisional	PF07479.9|NAD_Gly3P_dh_C[NAD-dependent glycerol-3-phosphate dehydrogenase C-terminus];TIGR03376[glycerol3P_DH: glycerol-3-phosphate dehydrogenase (NAD(+))];PF01210.18|NAD_Gly3P_dh_N[NAD-dependent glycerol-3-phosphate dehydrogenase N-terminus]	EC:1.1.1.8[Glycerol-3-phosphate dehydrogenase (NAD(+)).]	GO:0009331;GO:0046168;GO:0051287;GO:0042803;GO:0055114;GO:0004367	.	.	.	.	xla:399227 gpd1; glycerol-3-phosphate dehydrogenase 1 (soluble) (EC:1.1.1.8); K00006 glycerol-3-phosphate dehydrogenase (NAD+) [EC:1.1.1.8]
1	CNAG_01761	N/A	hypothetical protein	---	---	---	---	---	---	---	---	---	---	---	---	.	.	.	.	.	.	TMH:3	.
1	CNAG_01799	N/A	ubiquinol-cytochrome c reductase subunit 8	QCR8	ubiquinol--cytochrome-c reductase subunit 8	---	---	---	---	---	---	CN	GO:0008121	ubiquinol-cytochrome-c reductase activity	UcrQ family	PF02939.11|UcrQ[UcrQ family]	EC:1.10.2.2[Ubiquinol--cytochrome-c reductase.]	GO:0055085;GO:0005750;GO:0008121;GO:0006122	ko05016[Huntington's disease];ko04260[Cardiac muscle contraction];ko05010[Alzheimer's disease];ko05012[Parkinson's disease]	.	.	TMH:1	.
1	CNAG_01820	PYK1	pyruvate kinase, pyruvate kinase, variant	CDC19	pyruvate kinase CDC19	CN	GO:0006096	glycolytic process	---	---	---	CN	GO:0030955\GO:0000287\GO:0004743\GO:0003824	potassium ion binding\magnesium ion binding\pyruvate kinase activity\catalytic activity	N/A\Probable pyruvate kinase\Pyruvate kinase [Carbohydrate transport and metabolism]\Pyruvate kinase, alpha/beta domain\pyruvate kinase\pyruvate kinase complex alpha subunit\pyruvate kinase; Provisional\pyruvate kinase; Validated	PF00224.16|PK[Pyruvate kinase, barrel domain];PF02887.11|PK_C[Pyruvate kinase, alpha/beta domain];PF03328.9|HpcH_HpaI[HpcH/HpaI aldolase/citrate lyase family];TIGR01064[pyruv_kin: pyruvate kinase]	EC:2.7.1.40[Pyruvate kinase.]	GO:0000287;GO:0030955;GO:0004743;GO:0006096	ko00230[Purine metabolism];ko00620[Pyruvate metabolism];ko04930[Type II diabetes mellitus];ko00710[Carbon fixation in photosynthetic organisms]	.	.	.	ang:An07g08990 pkiA; pyruvate kinase pkiA-Aspergillus niger (EC:2.7.1.40); K00873 pyruvate kinase [EC:2.7.1.40]
1	CNAG_01823	N/A	myo-inositol-1(or 4)-monophosphatase, myo-inositol-1(or 4)-monophosphatase, variant	INM1	inositol monophosphate 1-phosphatase INM1	CN	GO:0046854	phosphatidylinositol phosphorylation	---	---	---	---	---	---	N/A\inorganic polyphosphate/ATP-NAD kinase; Provisional	PF00459.20|Inositol_P[Inositol monophosphatase family]	EC:3.1.3.25[Inositol-phosphate phosphatase.]	GO:0004437	ko00562[Inositol phosphate metabolism];ko04070[Phosphatidylinositol signaling system]	.	.	.	.
1	CNAG_01843	N/A	elongation factor Ts, mitochondrial	---	---	CN	GO:0006414	translational elongation	CN	GO:0005622	intracellular	CN	GO:0005515\GO:0003746	protein binding\translation elongation factor activity	Elongation factor TS\Translation elongation factor EF-Ts [Translation, ribosomal structure and biogenesis]\UBA domain-like superfamily\elongation factor Ts\elongation factor Ts; Provisional\elongation factor Ts; Reviewed\translation elongation factor Ts	PF00889.14|EF_TS[Elongation factor TS]	.	GO:0005622;GO:0003746;GO:0006414	.	SigP[len:105,SProb:0.848]	.	.	oan:Oant_2030 tsf; elongation factor Ts; K02357 elongation factor EF-Ts
1	CNAG_01846	N/A	flavoprotein	---	---	CN	GO:0055114	oxidation-reduction process	---	---	---	CN	GO:0051537\GO:0050660\GO:0016491	2 iron, 2 sulfur cluster binding\flavin adenine dinucleotide binding\oxidoreductase activity	CoA-disulfide reductase\N/A\NAD(P)H-nitrite reductase, large subunit [Energy production and conversion]\NADH dehydrogenase, FAD-containing subunit [Energy production and conversion]\NADH dehydrogenase-like protein; Provisional\NADH:flavorubredoxin oxidoreductase; Provisional\NADPH-dependent 2,4-dienoyl-CoA reductase, sulfur reductase, or a related oxidoreductase [Lipid transport and metabolism]\N…	PF00070.22|Pyr_redox[Pyridine nucleotide-disulphide oxidoreductase];PF13738.1|Pyr_redox_3[Pyridine nucleotide-disulphide oxidoreductase];PF00355.21|Rieske[Rieske [2Fe-2S] domain];PF07992.9|Pyr_redox_2[Pyridine nucleotide-disulphide oxidoreductase]	.	GO:0051537;GO:0005506;GO:0050660;GO:0055114;GO:0005737;GO:0045454;GO:0016491	.	.	.	.	.
1	CNAG_01879	N/A	cathepsin A (carboxypeptidase C)	YBR139W	---	CN	GO:0006508	proteolysis	SC	GO:0000324	fungal-type vacuole	CN	GO:0004185	serine-type carboxypeptidase activity	Carboxypeptidase C (cathepsin A) [Amino acid transport and metabolism]\Serine carboxypeptidase	PF00450.17|Peptidase_S10[Serine carboxypeptidase]	EC:3.4.16.-[ Serine-type carboxypeptidases.]	GO:0006508;GO:0004185	.	SigP[len:57,SProb:0.976]	SigP4[DScore:0.886]	.	ang:An08g08750 cpy; carboxypeptidase Y cpy from patent WO9609397-A1-Aspergillus niger (EC:3.4.16.-); K01287 carboxypeptidase C [EC:3.4.16.5]
1	CNAG_01884	N/A	large subunit ribosomal protein L3	RPL3	ribosomal 60S subunit protein L3	CN	GO:0006412	translation	CN	GO:0005840\GO:0005622	ribosome\intracellular	CN	GO:0003735	structural constituent of ribosome	60S ribosomal protein L3; Provisional\Ribosomal protein L3\Ribosomal protein L3 [Translation, ribosomal structure and biogenesis]	PF00297.17|Ribosomal_L3[Ribosomal protein L3]	.	GO:0005840;GO:0006412;GO:0003735	.	.	.	.	.
1	CNAG_01892	N/A	hypothetical protein	---	---	---	---	---	---	---	---	---	---	---	Senescence-associated protein	PF06911.7|Senescence[Senescence-associated protein]	.	.	.	.	.	.	.
1	CNAG_01896	N/A	alcohol dehydrogenase (NADP+)	GCY1	glycerol 2-dehydrogenase (NADP(+)) GCY1	CN	GO:0055114	oxidation-reduction process	---	---	---	CN	GO:0016491	oxidoreductase activity	N/A\Predicted oxidoreductase (related to aryl-alcohol dehydrogenase) [General function prediction only]\Predicted oxidoreductase of the aldo/keto reductase family [General function prediction only]\voltage-dependent potassium channel beta subunit, animal	PF00248.16|Aldo_ket_red[Aldo/keto reductase family]	EC:1.1.1.2[Alcohol dehydrogenase (NADP(+)).]	GO:0000166;GO:0016301;GO:0016773;GO:0005975;GO:0055114;GO:0008106	ko00561[Glycerolipid metabolism];ko00930[Caprolactam degradation]	.	.	.	.
1	CNAG_01900	N/A	hypothetical protein	YJR142W	---	SC	GO:0008152\GO:0006772\GO:0008150	metabolic process\thiamine metabolic process\biological_process	SC	GO:0005575\GO:0005829	cellular_component\cytosol	CN	GO:0016787	hydrolase activity	Domain of unknown function (DUF4743)\Isopentenyldiphosphate isomerase [Lipid transport and metabolism]\N/A\Nudix hydrolase homolog\nudix hydrolase	PF00293.23|NUDIX[NUDIX domain]	.	GO:0016787	.	.	.	.	.
1	CNAG_01912	N/A	NAD+ synthetase	QNS1	glutamine-dependent NAD(+) synthetase	CN	GO:0006807\GO:0009435	nitrogen compound metabolic process\NAD biosynthetic process	---	---	---	CN	GO:0005524\GO:0003952\GO:0016810	ATP binding\NAD+ synthase (glutamine-hydrolyzing) activity\hydrolase activity, acting on carbon-nitrogen (but not peptide) bonds	N/A\NAD synthetase; Provisional\NAD synthetase; Reviewed\NAD+ synthase (glutamine-hydrolysing)\Nitrilase superfamily, including nitrile- or amide-hydrolyzing enzymes and amide-condensing enzymes	PF02540.12|NAD_synthase[NAD synthase];TIGR00552[nadE: NAD+ synthetase];PF00795.17|CN_hydrolase[Carbon-nitrogen hydrolase]	EC:6.3.5.1[NAD(+) synthase (glutamine-hydrolyzing).]	GO:0005524;GO:0003952;GO:0016810;GO:0009435	.	.	.	.	.
1	CNAG_01914	N/A	mitochondrial protein	COQ11	ubiquinone biosynthesis protein COQ11	---	---	---	---	---	---	---	---	---	NAD dependent epimerase/dehydratase family\Nucleoside-diphosphate-sugar epimerase [Cell wall/membrane/envelope biogenesis]\Rossmann-fold NAD(P)(+)-binding proteins\Uncharacterized conserved protein YbjT, contains NAD(P)-binding and DUF2867 domains [General function prediction only]	.	.	GO:0003824;GO:0044237;GO:0050662	.	SigP[len:128,SProb:0.759]	.	.	.
1	CNAG_01915	N/A	ribonucleoside-diphosphate reductase subunit M2	RNR2	ribonucleotide-diphosphate reductase subunit RNR2	CN	GO:0009186\GO:0055114	deoxyribonucleoside diphosphate metabolic process\oxidation-reduction process	---	---	---	---	---	---	Ferritin-like superfamily of diiron-containing four-helix-bundle proteins\bifunctional gluaredoxin/ribonucleoside-diphosphate reductase subunit beta; Provisional	PF00268.16|Ribonuc_red_sm[Ribonucleotide reductase, small chain]	EC:1.17.4.1[Ribonucleoside-diphosphate reductase.]	GO:0004748;GO:0009186;GO:0046914;GO:0055114	ko00480[Glutathione metabolism];ko04115[p53 signaling pathway];ko00240[Pyrimidine metabolism]	.	.	.	.
1	CNAG_01939	N/A	hypothetical protein	---	---	---	---	---	---	---	---	---	---	---	AhpC/TSA family\Protein Disulfide Oxidoreductases and Other Proteins with a Thioredoxin fold	PF13911.1|AhpC-TSA_2[AhpC/TSA antioxidant enzyme]	.	.	.	.	.	.	.
1	CNAG_01951	N/A	small subunit ribosomal protein S22-A, small subunit ribosomal protein S22-A, variant	RPS22A	ribosomal 40S subunit protein S22A	CN	GO:0006412	translation	CN	GO:0005840	ribosome	CN	GO:0003735	structural constituent of ribosome	Ribosomal protein S8	PF00410.14|Ribosomal_S8[Ribosomal protein S8]	.	GO:0005840;GO:0006412;GO:0003735	.	.	.	.	.
1	CNAG_01952	N/A	aryl-alcohol dehydrogenase, aryl-alcohol dehydrogenase, variant	YPL088W	---	SC	GO:0006081\GO:0055114	cellular aldehyde metabolic process\oxidation-reduction process	SC	GO:0005575	cellular_component	SC	GO:0018456\GO:0016491	aryl-alcohol dehydrogenase (NAD+) activity\oxidoreductase activity	N/A\Predicted oxidoreductase (related to aryl-alcohol dehydrogenase) [General function prediction only]\Predicted oxidoreductase of the aldo/keto reductase family [General function prediction only]\voltage-dependent potassium channel beta subunit, animal	PF00248.16|Aldo_ket_red[Aldo/keto reductase family]	.	GO:0055114;GO:0016491	ko00591[Linoleic acid metabolism];ko00363[Bisphenol degradation];ko00650[Butanoate metabolism];ko00625[Chloroalkane and chloroalkene degradation]	.	.	.	.
1	CNAG_01957	N/A	20S proteasome subunit beta 7	PRE4	proteasome core particle subunit beta 7	CN	GO:0051603	proteolysis involved in cellular protein catabolic process	CN	GO:0005839	proteasome core complex	CN	GO:0004298	threonine-type endopeptidase activity	20S proteasome, alpha and beta subunits [Posttranslational modification, protein turnover, chaperones]\N/A\Proteasome subunit beta type-5; Provisional\proteasome, beta subunit, bacterial type	PF00227.21|Proteasome[Proteasome subunit]	EC:3.4.25.1[Proteasome endopeptidase complex.]	GO:0005634;GO:0051603;GO:0004298;GO:0005737;GO:0005839	.	.	.	.	.
1	CNAG_01961	N/A	MSP domain-containing protein	SCS2	phosphatidylinositol-binding protein SCS2	---	---	---	---	---	---	CN	GO:0005198	structural molecule activity	Abnormal spindle-like microcephaly-assoc&apos;d, ASPM-SPD-2-Hydin\MSP (Major sperm protein) domain\VAMP-associated protein involved in inositol metabolism [Intracellular trafficking and secretion]	PF00635.21|Motile_Sperm[MSP (Major sperm protein) domain]	.	GO:0005198	.	.	.	TMH:1	.
1	CNAG_01981	N/A	sulfide:quinone oxidoreductase	---	---	---	---	---	---	---	---	---	---	---	NADH dehydrogenase, FAD-containing subunit [Energy production and conversion]\NADPH-dependent 2,4-dienoyl-CoA reductase, sulfur reductase, or a related oxidoreductase [Lipid transport and metabolism]	.	.	GO:0055114;GO:0016491	.	.	.	.	.
1	CNAG_01984	TAL1	transaldolase	TAL1	sedoheptulose-7-phosphate:D-glyceraldehyde-3- phosphate transaldolase TAL1	CN	GO:0006098\GO:0005975	pentose-phosphate shunt\carbohydrate metabolic process	CN	GO:0005737	cytoplasm	CN	GO:0004801	sedoheptulose-7-phosphate:D-glyceraldehyde-3-phosphate glyceronetransferase activity	N/A\bifunctional transaldolase/phosoglucose isomerase; Validated\transaldolase-like protein; Provisional\transaldolase/EF-hand domain-containing protein; Provisional	TIGR00874[talAB: transaldolase];PF00923.14|Transaldolase[Transaldolase]	EC:2.2.1.2[Transaldolase.]	GO:0006098;GO:0004801;GO:0005737	.	.	.	.	.
1	CNAG_01990	N/A	small subunit ribosomal protein S5	RPS5	ribosomal 40S subunit protein S5	CN	GO:0006412	translation	CN	GO:0015935	small ribosomal subunit	CN	GO:0003735	structural constituent of ribosome	Ribosomal protein S7	PF00177.16|Ribosomal_S7[Ribosomal protein S7p/S5e];TIGR01028[S7_S5_E_A: ribosomal protein S7]	.	GO:0003723;GO:0006412;GO:0003735;GO:0015935	.	.	.	.	.
1	CNAG_01991	N/A	cytochrome c oxidase subunit 4	COX5B	cytochrome c oxidase subunit Vb	---	---	---	---	---	---	CN	GO:0004129	cytochrome-c oxidase activity	N/A	PF02936.9|COX4[Cytochrome c oxidase subunit IV]	EC:1.9.3.1[Cytochrome-c oxidase.]	GO:0004129	ko05016[Huntington's disease];ko04260[Cardiac muscle contraction];ko05010[Alzheimer's disease];ko05012[Parkinson's disease]	SigP[len:63,SProb:0.806]	.	.	.
1	CNAG_02000	N/A	short-chain dehydrogenase	SPS19	Sps19p	CN	GO:0008152	metabolic process	---	---	---	CN	GO:0016491	oxidoreductase activity	1,6-dihydroxycyclohexa-2,4-diene-1-carboxylate dehydrogenase; Provisional\2,3-dihydroxy-2,3-dihydrophenylpropionate dehydrogenase; Provisional\2,3-dihydroxybenzoate-2,3-dehydrogenase; Validated\2-deoxy-D-gluconate 3-dehydrogenase\2-deoxy-D-gluconate 3-dehydrogenase; Provisional\3-hydroxybutyrate dehydrogenase\3-hydroxybutyrate dehydrogenase; Provisional\3-ketoacyl-(acyl-carrier-protein) reductase…	PF13561.1|adh_short_C2[Enoyl-(Acyl carrier protein) reductase];PF08659.5|KR[KR domain];PF00106.20|adh_short[short chain dehydrogenase]	.	GO:0005488;GO:0055114;GO:0016491	.	.	.	.	.
1	CNAG_02022	N/A	DNA-directed RNA polymerase II subunit RPB3	RPB3	DNA-directed RNA polymerase II core subunit RPB3	CN	GO:0006351	transcription, DNA-templated	---	---	---	CN	GO:0003899\GO:0046983	DNA-directed RNA polymerase activity\protein dimerization activity	DNA-directed RNA polymerase subunit D; Provisional\DNA-directed RNA polymerase, alpha subunit/40 kD subunit [Transcription]\RNA polymerase Rpb3/Rpb11 dimerization domain\RNA polymerase Rpb3/RpoA insert domain\RNA polymerases D\RPB11 and RPB3 subunits of RNA polymerase	PF01000.21|RNA_pol_A_bac[RNA polymerase Rpb3/RpoA insert domain];PF01193.19|RNA_pol_L[RNA polymerase Rpb3/Rpb11 dimerisation domain]	.	GO:0003899;GO:0003677;GO:0006350;GO:0046983	ko05016[Huntington's disease];ko00240[Pyrimidine metabolism];ko03020[RNA polymerase]	.	.	.	.
1	CNAG_02035	N/A	triose-phosphate isomerase	TPI1	triose-phosphate isomerase TPI1	CN	GO:0008152	metabolic process	---	---	---	CN	GO:0004807	triose-phosphate isomerase activity	N/A\bifunctional phosphoglycerate kinase/triosephosphate isomerase; Provisional\triosephosphate isomerase/PTS system glucose/sucrose-specific transporter subunit IIB; Provisional	TIGR00419[tim: triose-phosphate isomerase];PF00121.13|TIM[Triosephosphate isomerase]	EC:5.3.1.1[Triose-phosphate isomerase.]	GO:0008152;GO:0004807	ko00562[Inositol phosphate metabolism];ko00051[Fructose and mannose metabolism];ko00710[Carbon fixation in photosynthetic organisms]	.	.	.	ang:An14g04920 tpiA; triose-phosphate-isomerase tpiA from patent WO8704464-A-Aspergillus niger (EC:5.3.1.1); K01803 triosephosphate isomerase (TIM) [EC:5.3.1.1]
1	CNAG_02038	N/A	hypothetical protein	SCJ1	Scj1p	---	---	---	---	---	---	---	---	---	Curved DNA-binding protein CbpA, contains a DnaJ-like domain [Transcription]\Dna-J like membrane chaperone protein; Provisional\DnaJ-class molecular chaperone with C-terminal Zn finger domain [Posttranslational modification, protein turnover, chaperones]\DnaJ-domain-containing proteins 1 [Posttranslational modification, protein turnover, chaperones]\DnaJ_C chaperone protein; Provisional\Domain of…	PF00226.26|DnaJ[DnaJ domain];PF11875.3|DUF3395[Domain of unknown function (DUF3395)]	.	GO:0031072	.	.	.	TMH:1	.
1	CNAG_02048	PUT5	proline oxidase	PUT1	proline dehydrogenase	---	---	---	---	---	---	---	---	---	Proline dehydrogenase\bifunctional proline dehydrogenase/pyrroline-5-carboxylate dehydrogenase; Reviewed\proline dehydrogenase	PF01619.13|Pro_dh[Proline dehydrogenase]	EC:1.5.3.-[ With oxygen as acceptor.]	GO:0004657;GO:0006562;GO:0006537;GO:0055114	.	.	.	.	dme:Dmel_CG1417 slgA; sluggish A (EC:1.5.99.8); K00318 proline dehydrogenase [EC:1.5.99.8]
1	CNAG_02049	PUT1	proline oxidase	PUT1	proline dehydrogenase	---	---	---	---	---	---	---	---	---	Proline dehydrogenase\bifunctional proline dehydrogenase/pyrroline-5-carboxylate dehydrogenase; Reviewed\proline dehydrogenase\trifunctional transcriptional regulator/proline dehydrogenase/pyrroline-5-carboxylate dehydrogenase; Reviewed	PF01619.13|Pro_dh[Proline dehydrogenase]	.	GO:0004657;GO:0006562;GO:0006537;GO:0055114	.	.	.	.	dme:Dmel_CG1417 slgA; sluggish A (EC:1.5.99.8); K00318 proline dehydrogenase [EC:1.5.99.8]
1	CNAG_02076	N/A	leukotriene A-4 hydrolase/aminopeptidase	LAP2	bifunctional aminopeptidase/epoxide hydrolase	CN	GO:0019370	leukotriene biosynthetic process	---	---	---	CN	GO:0008237\GO:0008270\GO:0005488	metallopeptidase activity\zinc ion binding\binding	Aminopeptidase N [Amino acid transport and metabolism]\Leukotriene A4 hydrolase, C-terminal\Peptidase Gluzincin family (thermolysin-like proteinases, TLPs) includes peptidases M1, M2, M3, M4, M13, M32 and M36 (fungalysins)\Peptidase family M1\Predicted metalloprotease, contains C-terminal PDZ domain [General function prediction only]\aminopeptidase N, Escherichia coli type\aminopeptidase N, Strep…	PF13485.1|Peptidase_MA_2[Peptidase MA superfamily];PF09127.6|Leuk-A4-hydro_C[Leukotriene A4 hydrolase, C-terminal];PF01433.15|Peptidase_M1[Peptidase family M1]	EC:3.3.2.6[Leukotriene-A(4) hydrolase.]	GO:0008237;GO:0006508;GO:0008270;GO:0019370	.	.	.	.	.
1	CNAG_02081	N/A	mannosyl-oligosaccharide alpha-1,2-mannosidase	MNS1	mannosyl-oligosaccharide 1,2-alpha-mannosidase	---	---	---	CN	GO:0016020	membrane	CN	GO:0004571\GO:0005509	mannosyl-oligosaccharide 1,2-alpha-mannosidase activity\calcium ion binding	Cyclases involved in the biosynthesis of lantibiotics, and similar proteins\Uncharacterized conserved protein YyaL, SSP411 family, contains thoiredoxin and six-hairpin glycosidase-like domains [General function prediction only]	PF01532.15|Glyco_hydro_47[Glycosyl hydrolase family 47]	EC:3.2.1.113[Mannosyl-oligosaccharide 1,2-alpha-mannosidase.]	GO:0016020;GO:0005509;GO:0004571	ko00513[Various types of N-glycan biosynthesis];ko04141[Protein processing in endoplasmic reticulum]	.	.	TMH:1	.
1	CNAG_02102	N/A	hypothetical protein	---	---	---	---	---	---	---	---	---	---	---	Atrophin-1 family\DEC-1 protein, N-terminal region\DNA polymerase III subunits gamma and tau; Provisional\DNA translocase FtsK; Provisional\chromosomal replication initiation protein; Provisional\envelope glycoprotein D; Provisional\large tegument protein UL36; Provisional	.	.	.	.	.	.	.	.
1	CNAG_02133	SOL3	6-phosphogluconolactonase	SOL3	6-phosphogluconolactonase SOL3	CN	GO:0006098\GO:0005975	pentose-phosphate shunt\carbohydrate metabolic process	---	---	---	CN	GO:0017057	6-phosphogluconolactonase activity	N/A	PF01182.15|Glucosamine_iso[Glucosamine-6-phosphate isomerases/6-phosphogluconolactonase];TIGR01198[pgl: 6-phosphogluconolactonase]	EC:3.1.1.31[6-phosphogluconolactonase.]	GO:0006098;GO:0017057	.	.	.	.	.
1	CNAG_02140	N/A	NADH dehydrogenase (ubiquinone) 1 alpha subcomplex 12	---	---	---	---	---	---	---	---	---	---	---	NADH ubiquinone oxidoreductase subunit NDUFA12	PF05071.11|NDUFA12[NADH ubiquinone oxidoreductase subunit NDUFA12]	EC:1.6.99.3[NADH dehydrogenase.];EC:1.6.5.3[NADH:ubiquinone reductase (H(+)-translocating).]	GO:0016020;GO:0009055;GO:0008137	ko05016[Huntington's disease];ko05010[Alzheimer's disease];ko05012[Parkinson's disease]	.	.	.	.
1	CNAG_02144	N/A	large subunit ribosomal protein L1-A	RPL1A	ribosomal 60S subunit protein L1A	CN	GO:0006412	translation	CN	GO:0015934	large ribosomal subunit	CN	GO:0003723\GO:0003735	RNA binding\structural constituent of ribosome	N/A	PF00687.16|Ribosomal_L1[Ribosomal protein L1p/L10e family]	.	GO:0006396;GO:0005840;GO:0003723;GO:0006412;GO:0003735	.	.	.	.	.
1	CNAG_02151	N/A	amidohydrolase	---	---	---	---	---	---	---	---	CN	GO:0016810	hydrolase activity, acting on carbon-nitrogen (but not peptide) bonds	Adenine deaminase [Nucleotide transport and metabolism]\Amidohydrolase family\Imidazolonepropionase or related amidohydrolase [Secondary metabolites biosynthesis, transport and catabolism]\N/A\Predicted amidohydrolase YtcJ [General function prediction only]\Urease alpha subunit [Amino acid transport and metabolism]\guanine deaminase; Provisional\urease subunit alpha; Reviewed	PF07969.6|Amidohydro_3[Amidohydrolase family];PF13594.1|Amidohydro_5[Amidohydrolase];PF13147.1|Amidohydro_4[Amidohydrolase];PF01979.15|Amidohydro_1[Amidohydrolase family]	.	.	.	.	.	TMH:1	.
1	CNAG_02182	GRE2	D-lactaldehyde dehydrogenase	GRE2	methylglyoxal reductase (NADPH-dependent) GRE2	---	---	---	---	---	---	CN	GO:0003824\GO:0050662	catalytic activity\coenzyme binding	3,8-divinyl protochlorophyllide a 8-vinyl reductase\3-beta hydroxysteroid dehydrogenase/isomerase family\3-ketoacyl-(acyl-carrier-protein) reductase; Validated\GDP-mannose 4,6 dehydratase\Medium chain reductase/dehydrogenase (MDR)/zinc-dependent alcohol dehydrogenase-like family\NAD dependent epimerase/dehydratase family\NAD(P)-dependent dehydrogenase, short-chain alcohol dehydrogenase family [Li…	PF13460.1|NAD_binding_10[NADH(P)-binding];PF07993.7|NAD_binding_4[Male sterility protein];PF01073.14|3Beta_HSD[3-beta hydroxysteroid dehydrogenase/isomerase family];PF05368.8|NmrA[NmrA-like family];PF01370.16|Epimerase[NAD dependent epimerase/dehydratase family]	.	GO:0003824;GO:0044237;GO:0050662	.	.	.	.	.
1	CNAG_02216	N/A	hypothetical protein	RKR1	ubiquitin-protein ligase RKR1	---	---	---	---	---	---	CN	GO:0005515\GO:0008270	protein binding\zinc ion binding	N/A\PHD finger superfamily\RING-finger-containing ubiquitin ligase [Posttranslational modification, protein turnover, chaperones]\Uncharacterized conserved protein, contains RING Zn-finger [General function prediction only]	PF13639.1|zf-RING_2[Ring finger domain]	.	GO:0005515;GO:0008270	.	.	.	.	.
1	CNAG_02222	N/A	phosphopantothenate-cysteine ligase	CAB2	phosphopantothenate--cysteine ligase CAB2	---	---	---	---	---	---	---	---	---	DNA / pantothenate metabolizm flavoprotein\Phosphopantothenoylcysteine synthetase/decarboxylase [Coenzyme transport and metabolism]\bifunctional phosphopantothenoylcysteine decarboxylase/phosphopantothenate synthase; Validated\phosphopantothenoylcysteine decarboxylase / phosphopantothenate--cysteine ligase	PF04127.10|DFP[DNA / pantothenate metabolism flavoprotein]	.	GO:0016874	.	.	.	.	.
1	CNAG_02262	N/A	ATP-binding cassette transporter	YBT1	bile acid-transporting ATPase YBT1	CN	GO:0006810\GO:0055085	transport\transmembrane transport	CN	GO:0016021	integral component of membrane	CN	GO:0005524\GO:0042626\GO:0016887	ATP binding\ATPase activity, coupled to transmembrane movement of substances\ATPase activity	2-aminoethylphosphonate ABC transport system, ATP-binding component PhnT\AAA domain, putative AbiEii toxin, Type IV TA system\ABC exporter ATP-binding subunit, DevA family\ABC transporter ATP-binding protein; Provisional\ABC transporter ATPase component; Reviewed\ABC transporter C family member; Provisional\ABC transporter F family; Provisional\ABC transporter G family member; Provisional\ABC tra…	PF00005.22|ABC_tran[ABC transporter];PF00664.18|ABC_membrane[ABC transporter transmembrane region]	.	GO:0055085;GO:0005524;GO:0016021;GO:0042626	.	SigP[len:60,SProb:0.813]	.	TMH:16	.
1	CNAG_02270	MET2	homoserine O-acetyltransferase	MET2	homoserine O-acetyltransferase	---	---	---	---	---	---	---	---	---	2-hydroxy-6-oxo-6-phenylhexa-2,4-dienoate hydrolase\3-oxoadipate enol-lactonase\Enterochelin esterase or related enzyme [Inorganic ion transport and metabolism]\Homoserine acetyltransferase [Amino acid transport and metabolism]\Pimeloyl-ACP methyl ester carboxylesterase [Coenzyme transport and metabolism, General function prediction only]\acetoin dehydrogenase E2 subunit dihydrolipoyllysine-resid…	PF12697.2|Abhydrolase_6[Alpha/beta hydrolase family];PF00561.15|Abhydrolase_1[alpha/beta hydrolase fold]	.	GO:0004414;GO:0005737;GO:0009086	ko00920[Sulfur metabolism]	.	.	.	rci:RCIX1556 metX; homoserine O-acetyltransferase (EC:2.3.1.31); K00641 homoserine O-acetyltransferase [EC:2.3.1.31]
1	CNAG_02292	N/A	copper chaperone	CCS1	copper chaperone CCS1	CN	GO:0006801\GO:0030001\GO:0055114	superoxide metabolic process\metal ion transport\oxidation-reduction process	---	---	---	CN	GO:0046872	metal ion binding	Cation transport ATPase [Inorganic ion transport and metabolism]\N/A\copper exporting ATPase; Provisional\copper, zinc superoxide dismutase\putative mercuric reductase; Provisional	PF00403.21|HMA[Heavy-metal-associated domain]	.	GO:0006801;GO:0046872;GO:0055114;GO:0030001	.	.	.	.	.
1	CNAG_02298	N/A	niemann-Pick C1 protein	NCR1	sphingolipid transporter	---	---	---	CN	GO:0016020\GO:0016021	membrane\integral component of membrane	CN	GO:0008158	hedgehog receptor activity	AcrB/AcrD/AcrF family\Cu/Ag efflux pump CusA [Inorganic ion transport and metabolism]\MMPL family\Multidrug efflux pump subunit AcrB [Defense mechanisms]\Niemann-Pick C type protein family\Niemann-Pick C1 N terminus\Patched family\Predicted exporter protein, RND superfamily [General function prediction only]\The (Largely Archaeal Putative) Hydrophobe/Amphiphile Efflux-3 (HAE3) Family\The (Largely…	PF02460.13|Patched[Patched family];PF12349.3|Sterol-sensing[Sterol-sensing domain of SREBP cleavage-activation]	.	GO:0008158;GO:0016021	.	.	.	TMH:10	.
1	CNAG_02306	N/A	molybdopterin binding domain-containing protein	YMR178W	---	CN	GO:0006777	Mo-molybdopterin cofactor biosynthetic process	SC	GO:0005634\GO:0005737	nucleus\cytoplasm	SC	GO:0003674	molecular_function	Molybdopterin biosynthesis enzyme [Coenzyme transport and metabolism]\N/A\P-loop containing Nucleoside Triphosphate Hydrolases\Predicted nucleotide-utilizing enzyme related to molybdopterin-biosynthesis enzyme MoeA [General function prediction only]\bifunctional molybdenum cofactor biosynthesis protein MoaC/MogA; Provisional\competence damage-inducible protein A; Provisional\competence/damage-ind…	PF00994.19|MoCF_biosynth[Probable molybdopterin binding domain]	.	GO:0006777	.	.	.	.	bja:bll5611 cinA; competence-damage associated protein
1	CNAG_02326	N/A	V-type proton ATPase catalytic subunit A	VMA1	H(+)-transporting V1 sector ATPase subunit A	CN	GO:0046034\GO:0015991\GO:0015992	ATP metabolic process\ATP hydrolysis coupled proton transport\proton transport	CN	GO:0033178\GO:0033180	proton-transporting two-sector ATPase complex, catalytic domain\proton-transporting V-type ATPase, V1 domain	CN	GO:0016820\GO:0005524\GO:0046961	hydrolase activity, acting on acid anhydrides, catalyzing transmembrane movement of substances\ATP binding\proton-transporting ATPase activity, rotational mechanism	ATP synthase CF1 alpha subunit\ATP synthase CF1 beta subunit\ATP synthase SpaL; Validated\ATP synthase alpha/beta chain, C terminal domain\ATP synthase alpha/beta family, beta-barrel domain\ATP synthase archaeal, A subunit\ATP synthase archaeal, B subunit\ATP synthase, F1 beta subunit\ATPase alpha subunit; Provisional\ATPase, FliI/YscN family\ATPsynthase alpha/beta subunit N-term extension\Archae…	PF00306.22|ATP-synt_ab_C[ATP synthase alpha/beta chain, C terminal domain];TIGR01042[V-ATPase_V1_A: V-type ATPase, A subunit];PF00006.20|ATP-synt_ab[ATP synthase alpha/beta family, nucleotide-binding domain];PF02874.18|ATP-synt_ab_N[ATP synthase alpha/beta family, beta-barrel domain]	EC:3.6.3.14[H(+)-transporting two-sector ATPase.]	GO:0015986;GO:0033180;GO:0046961;GO:0046933	ko04966[Collecting duct acid secretion];ko05323[Rheumatoid arthritis];ko04145[Phagosome];ko05110[Vibrio cholerae infection];ko05120[Epithelial cell signaling in Helicobacter pylori infection]	.	.	.	.
1	CNAG_02331	N/A	small subunit ribosomal protein S9	RPS9A	ribosomal 40S subunit protein S9A	CN	GO:0006412	translation	CN	GO:0005622\GO:0015935	intracellular\small ribosomal subunit	CN	GO:0003723\GO:0003735\GO:0019843	RNA binding\structural constituent of ribosome\rRNA binding	30S ribosomal protein S4; Validated\30S ribosomal protein S4P; Validated\40S ribosomal protein S9; Provisional\N/A\Ribosomal protein S4 or related protein [Translation, ribosomal structure and biogenesis]\ribosomal protein S4, bacterial/organelle type\ribosomal protein S4; Reviewed\ribosomal protein uS4, eukaryotic/archaeal type	PF00163.14|Ribosomal_S4[Ribosomal protein S4/S9 N-terminal domain];PF01479.20|S4[S4 domain];TIGR01018[rpsD_arch: ribosomal protein S4]	.	GO:0006412;GO:0003735;GO:0015935;GO:0019843	.	.	.	.	.
1	CNAG_02361	N/A	MFS transporter, ACS family, pantothenate transporter	FEN2	Fen2p	CN	GO:0055085	transmembrane transport	CN	GO:0016021	integral component of membrane	---	---	---	4-hydroxyphenylacetate permease\D-galactonate transporter\Major Facilitator Superfamily\N/A\Sugar phosphate permease [Carbohydrate transport and metabolism]\phosphoglycerate transporter family protein	PF07690.11|MFS_1[Major Facilitator Superfamily]	.	GO:0055085;GO:0016021	.	.	.	TMH:10	.
1	CNAG_02365	N/A	amidase	AMD2	putative amidase	---	---	---	---	---	---	CN	GO:0016811\GO:0016884	hydrolase activity, acting on carbon-nitrogen (but not peptide) bonds, in linear amides\carbon-nitrogen ligase activity, with glutamine as amido-N-donor	Amidase\allophanate hydrolase\amidase; Provisional\indole acetimide hydrolase; Validated	PF01425.16|Amidase[Amidase]	.	GO:0016884	.	.	.	.	.
1	CNAG_02399	GLR1	glutathione-disulfide reductase	GLR1	glutathione-disulfide reductase GLR1	CN	GO:0006749\GO:0055114\GO:0045454	glutathione metabolic process\oxidation-reduction process\cell redox homeostasis	---	---	---	CN	GO:0050661\GO:0050660\GO:0004362\GO:0016491	NADP binding\flavin adenine dinucleotide binding\glutathione-disulfide reductase activity\oxidoreductase activity	Alkyl hydroperoxide reductase subunit AhpF [Defense mechanisms]\CoA-disulfide reductase\L-lysine 6-monooxygenase (NADPH-requiring)\NAD(P)H-nitrite reductase, large subunit [Energy production and conversion]\NADH dehydrogenase, FAD-containing subunit [Energy production and conversion]\NADH dehydrogenase-like protein; Provisional\NADH:flavorubredoxin oxidoreductase; Provisional\NADPH-dependent 2,4-…	PF02852.17|Pyr_redox_dim[Pyridine nucleotide-disulphide oxidoreductase, dimerisation domain];PF12831.2|FAD_oxidored[FAD dependent oxidoreductase];PF00070.22|Pyr_redox[Pyridine nucleotide-disulphide oxidoreductase];TIGR01421[gluta_reduc_1: glutathione-disulfide reductase];PF13434.1|K_oxygenase[L-lysine 6-monooxygenase (NADPH-requiring)];PF13738.1|Pyr_redox_3[Pyridine nucleotide-disulphide oxidored…	EC:1.8.1.7[Glutathione-disulfide reductase.]	GO:0050661;GO:0006749;GO:0050660;GO:0055114;GO:0004362;GO:0005737;GO:0045454	.	.	.	.	epy:EpC_35340 gor; glutathione reductase (EC:1.8.1.7); K00383 glutathione reductase (NADPH) [EC:1.8.1.7]
1	CNAG_02403	N/A	NADH dehydrogenase (ubiquinone) 1 beta subcomplex 9	---	---	---	---	---	---	---	---	---	---	---	Complex1_LYR-like	PF13232.1|Complex1_LYR_1[Complex1_LYR-like];PF05347.10|Complex1_LYR[Complex 1 protein (LYR family)]	EC:1.6.99.3[NADH dehydrogenase.];EC:1.6.5.3[NADH:ubiquinone reductase (H(+)-translocating).]	.	ko05016[Huntington's disease];ko05010[Alzheimer's disease];ko05012[Parkinson's disease]	.	.	.	.
1	CNAG_02417	N/A	lipase/esterase	---	---	CN	GO:0008152	metabolic process	---	---	---	CN	GO:0016787	hydrolase activity	Acetyl esterase/lipase [Lipid transport and metabolism]\alpha/beta hydrolases	PF07859.8|Abhydrolase_3[alpha/beta hydrolase fold];PF10340.4|DUF2424[Protein of unknown function (DUF2424)]	.	GO:0016787;GO:0008152	.	SigP[len:81,SProb:0.843]	.	.	.
1	CNAG_02418	N/A	asparagine-tRNA ligase	DED81	asparagine--tRNA ligase DED81	CN	GO:0006421\GO:0006418	asparaginyl-tRNA aminoacylation\tRNA aminoacylation for protein translation	CN	GO:0005737	cytoplasm	CN	GO:0005524\GO:0000166\GO:0004816\GO:0004812\GO:0003676	ATP binding\nucleotide binding\asparagine-tRNA ligase activity\aminoacyl-tRNA ligase activity\nucleic acid binding	Aspartyl-tRNA synthetase [Translation, ribosomal structure and biogenesis]\Aspartyl/asparaginyl-tRNA synthetase [Translation, ribosomal structure and biogenesis]\EF-P lysine aminoacylase GenX\Elongation factor P--beta-lysine ligase (EF-P beta-lysylation pathway) [Translation, ribosomal structure and biogenesis]\Lysyl-tRNA synthetase (class II) [Translation, ribosomal structure and biogenesis]\N/A…	PF01336.20|tRNA_anti[OB-fold nucleic acid binding domain];TIGR00457[asnS: asparagine--tRNA ligase];PF00152.15|tRNA-synt_2[tRNA synthetases class II (D, K and N)]	EC:6.1.1.22[Asparagine--tRNA ligase.]	GO:0006422;GO:0006421;GO:0005524;GO:0004815;GO:0004816;GO:0005737;GO:0003676	.	.	.	.	.
1	CNAG_02460	HEM13	coproporphyrinogen-III oxidase	HEM13	coproporphyrinogen oxidase	CN	GO:0055114\GO:0006779	oxidation-reduction process\porphyrin-containing compound biosynthetic process	---	---	---	CN	GO:0004109	coproporphyrinogen oxidase activity	Coproporphyrinogen III oxidase	PF01218.13|Coprogen_oxidas[Coproporphyrinogen III oxidase]	EC:1.3.3.3[Coproporphyrinogen oxidase.]	GO:0004109;GO:0055114;GO:0006779	.	.	.	.	.
1	CNAG_02472	N/A	endosomal P24A protein	EMP70	Emp70p	---	---	---	CN	GO:0016021	integral component of membrane	---	---	---	Endomembrane protein 70	PF02990.11|EMP70[Endomembrane protein 70]	.	GO:0016021	.	SigP[len:72,SProb:0.997]	SigP4[DScore:0.878]	TMH:10	.
1	CNAG_02534	N/A	tRNA 2'-phosphotransferase	---	---	CN	GO:0006388	tRNA splicing, via endonucleolytic cleavage and ligation	---	---	---	CN	GO:0016772	transferase activity, transferring phosphorus-containing groups	2'-phosphotransferase; Provisional\RNA 2&apos;-phosphotransferase, Tpt1 / KptA family	PF01885.11|PTS_2-RNA[RNA 2'-phosphotransferase, Tpt1 / KptA family]	.	GO:0006388;GO:0016772	.	.	.	.	.
1	CNAG_02686	N/A	cystathionine beta-lyase	STR3	cystathionine beta-lyase STR3	CN	GO:0008299\GO:0071266	isoprenoid biosynthetic process\'de novo' L-methionine biosynthetic process	CN	GO:0005737	cytoplasm	CN	GO:0004121\GO:0005524\GO:0030170\GO:0004496	cystathionine beta-lyase activity\ATP binding\pyridoxal phosphate binding\mevalonate kinase activity	Aspartate/methionine/tyrosine aminotransferase [Amino acid transport and metabolism]\GHMP kinases N terminal domain\Galactokinase [Carbohydrate transport and metabolism]\Mevalonate kinase [Lipid transport and metabolism]\N/A\cystathionine beta-lyase; Provisional\cystathionine gamma-synthase; Provisional\galactokinase\mevalonate kinase\mevalonate kinase; Provisional	TIGR01329[cysta_beta_ly_E: cystathionine beta-lyase];PF00155.16|Aminotran_1_2[Aminotransferase class I and II];PF00288.21|GHMP_kinases_N[GHMP kinases N terminal domain];TIGR00549[mevalon_kin: mevalonate kinase];PF01053.15|Cys_Met_Meta_PP[Cys/Met metabolism PLP-dependent enzyme]	.	GO:0008299;GO:0016310;GO:0005524;GO:0006520;GO:0005737;GO:0016829;GO:0030170;GO:0004496	ko00910[Nitrogen metabolism];ko00450[Selenocompound metabolism];ko00920[Sulfur metabolism]	.	.	.	.
1	CNAG_02692	N/A	nitroreductase	HBN1	putative nitroreductase	---	---	---	---	---	---	CN	GO:0016491	oxidoreductase activity	N/A	PF00881.19|Nitroreductase[Nitroreductase family]	.	GO:0016491	.	.	.	.	.
1	CNAG_02717	N/A	aryl-alcohol dehydrogenase	YPL088W	---	SC	GO:0006081\GO:0055114	cellular aldehyde metabolic process\oxidation-reduction process	SC	GO:0005575	cellular_component	SC	GO:0018456\GO:0016491	aryl-alcohol dehydrogenase (NAD+) activity\oxidoreductase activity	N/A\Predicted oxidoreductase (related to aryl-alcohol dehydrogenase) [General function prediction only]\Predicted oxidoreductase of the aldo/keto reductase family [General function prediction only]\UDP-N-acetylglucosamine 4,6-dehydratase/5-epimerase\voltage-dependent potassium channel beta subunit, animal	PF00248.16|Aldo_ket_red[Aldo/keto reductase family]	.	GO:0055114;GO:0016491	ko00591[Linoleic acid metabolism];ko00363[Bisphenol degradation];ko00650[Butanoate metabolism];ko00625[Chloroalkane and chloroalkene degradation]	.	.	.	.
1	CNAG_02722	N/A	aldose reductase	YDL124W	---	SC	GO:0034599\GO:0043603\GO:0006725\GO:0042180\GO:0055114	cellular response to oxidative stress\cellular amide metabolic process\cellular aromatic compound metabolic process\cellular ketone metabolic process\oxidation-reduction process	SC	GO:0005634\GO:0005737\GO:0005886	nucleus\cytoplasm\plasma membrane	SC	GO:0004032\GO:0051269\GO:0004033\GO:0051268\GO:0016491	alditol:NADP+ 1-oxidoreductase activity\alpha-keto ester reductase activity\aldo-keto reductase (NADP) activity\alpha-keto amide reductase activity\oxidoreductase activity	EF-P beta-lysylation protein EpmB\N/A\Predicted oxidoreductase (related to aryl-alcohol dehydrogenase) [General function prediction only]\Predicted oxidoreductase of the aldo/keto reductase family [General function prediction only]	PF00248.16|Aldo_ket_red[Aldo/keto reductase family]	.	GO:0055114;GO:0016491	.	.	.	.	.
1	CNAG_02753	LIV13	endoplasmic reticulum protein	POM33	nucleoporin POM33	---	---	---	CN	GO:0016021	integral component of membrane	---	---	---	uncharacterized protein family (UPF0121)	PF03661.8|UPF0121[Uncharacterised protein family (UPF0121)]	.	.	.	.	.	TMH:4	.
1	CNAG_02762	N/A	F-type H+-transporting ATPase subunit G	ATP20	F1F0 ATP synthase subunit g	CN	GO:0015986	ATP synthesis coupled proton transport	CN	GO:0000276	mitochondrial proton-transporting ATP synthase complex, coupling factor F(o)	CN	GO:0015078	hydrogen ion transmembrane transporter activity	Mitochondrial ATP synthase g subunit	PF04718.10|ATP-synt_G[Mitochondrial ATP synthase g subunit]	EC:3.6.3.14[H(+)-transporting two-sector ATPase.]	GO:0015986;GO:0000276;GO:0015078	.	.	.	.	.
1	CNAG_02763	N/A	phenylalanine-tRNA ligase, beta subunit	FRS1	phenylalanine--tRNA ligase subunit beta	CN	GO:0006432	phenylalanyl-tRNA aminoacylation	CN	GO:0005737	cytoplasm	CN	GO:0000287\GO:0004826\GO:0003723\GO:0005524\GO:0000166	magnesium ion binding\phenylalanine-tRNA ligase activity\RNA binding\ATP binding\nucleotide binding	B3/4 domain\N/A\Phenylalanyl-tRNA synthetase beta subunit [Translation, ribosomal structure and biogenesis]\phenylalanyl-tRNA synthetase beta chain; Provisional\phenylalanyl-tRNA synthetase subunit beta; Reviewed\phenylalanyl-tRNA synthetase, beta subunit\phenylalanyl-tRNA synthetase, beta subunit, non-spirochete bacterial\probable phenylalanyl-tRNA synthetase beta chain\tRNA synthetase B5 domain	TIGR00471[pheT_arch: phenylalanine--tRNA ligase, beta subunit];PF03484.10|B5[tRNA synthetase B5 domain];PF03483.12|B3_4[B3/4 domain]	EC:6.1.1.20[Phenylalanine--tRNA ligase.]	GO:0000287;GO:0006432;GO:0003723;GO:0004826;GO:0005524;GO:0005737	.	.	.	.	.
1	CNAG_02801	TRX1	thioredoxin, thioredoxin, variant	TRX3	Trx3p	CN	GO:0006662\GO:0045454	glycerol ether metabolic process\cell redox homeostasis	---	---	---	CN	GO:0015035	protein disulfide oxidoreductase activity	5'-adenylylsulfate reductase\Negative regulator of GroEL, contains thioredoxin-like and TPR-like domains [Posttranslational modification, protein turnover, chaperones]\Protein Disulfide Oxidoreductases and Other Proteins with a Thioredoxin fold\Thiol:disulfide interchange protein [Posttranslational modification, protein turnover, chaperones]\Thioredoxin domain-containing protein; Provisional\disu…	PF13905.1|Thioredoxin_8[Thioredoxin-like];TIGR01068[thioredoxin: thioredoxin];PF13098.1|Thioredoxin_2[Thioredoxin-like domain];PF00085.15|Thioredoxin[Thioredoxin]	.	GO:0006662;GO:0015035;GO:0009055;GO:0045454	.	.	.	.	cpf:CPF_2664 trx; thioredoxin; K03671 thioredoxin 1
1	CNAG_02811	N/A	small subunit ribosomal protein S29	RPS29A	ribosomal 40S subunit protein S29A	CN	GO:0006412	translation	CN	GO:0005840\GO:0005622	ribosome\intracellular	CN	GO:0003735	structural constituent of ribosome	Ribosomal protein S14p/S29e	PF00253.16|Ribosomal_S14[Ribosomal protein S14p/S29e]	.	GO:0005840;GO:0006412;GO:0008270;GO:0003735	.	.	.	.	.
1	CNAG_02812	ARG3	ornithine carbamoyltransferase	ARG3	ornithine carbamoyltransferase	CN	GO:0006520	cellular amino acid metabolic process	---	---	---	CN	GO:0016597\GO:0016743	amino acid binding\carboxyl- or carbamoyltransferase activity	Aspartate carbamoyltransferase, catalytic chain [Nucleotide transport and metabolism]\Aspartate/ornithine carbamoyltransferase, carbamoyl-P binding domain\N-acetylornithine carbamoyltransferase; Reviewed\Ornithine carbamoyltransferase [Amino acid transport and metabolism]\Rossmann-fold NAD(P)(+)-binding proteins\aspartate carbamoyltransferase\aspartate carbamoyltransferase catalytic subunit; Prov…	TIGR00658[orni_carb_tr: ornithine carbamoyltransferase];PF00185.19|OTCace[Aspartate/ornithine carbamoyltransferase, Asp/Orn binding domain];PF02729.16|OTCace_N[Aspartate/ornithine carbamoyltransferase, carbamoyl-P binding domain]	EC:2.1.3.3[Ornithine carbamoyltransferase.]	GO:0009348;GO:0016597;GO:0006520;GO:0004585	.	.	.	.	ang:An14g03400 argB; ornithine carbamoyltransferas (EC:2.1.3.3); K00611 ornithine carbamoyltransferase [EC:2.1.3.3]
1	CNAG_02814	N/A	glycerol-3-phosphate dehydrogenase	GUT2	glycerol-3-phosphate dehydrogenase	CN	GO:0055114	oxidation-reduction process	---	---	---	CN	GO:0005509\GO:0016491	calcium ion binding\oxidoreductase activity	C-terminal domain of alpha-glycerophosphate oxidase\Ca2+-binding protein, EF-hand superfamily [Signal transduction mechanisms]\EF-hand domain\EF-hand domain pair\FAD dependent oxidoreductase\Glycerol-3-phosphate dehydrogenase [Energy production and conversion]\L-2-hydroxyglutarate oxidase LhgO [Carbohydrate transport and metabolism]\N/A\calmodulin; Provisional\centrin; Provisional\glycerol-3-phos…	PF01266.19|DAO[FAD dependent oxidoreductase];PF13499.1|EF_hand_5[EF-hand domain pair];PF00890.19|FAD_binding_2[FAD binding domain]	EC:1.1.5.3[Glycerol-3-phosphate dehydrogenase.]	GO:0009331;GO:0006072;GO:0005509;GO:0004368;GO:0055114	.	SigP[len:81,SProb:0.635]	.	TMH:1	xtr:779615 gpd2; glycerol-3-phosphate dehydrogenase 2 (mitochondrial) (EC:1.1.5.3); K00111 glycerol-3-phosphate dehydrogenase [EC:1.1.5.3]
1	CNAG_02815	N/A	glycerol-3-phosphate dehydrogenase	GUT2	glycerol-3-phosphate dehydrogenase	CN	GO:0055114	oxidation-reduction process	---	---	---	CN	GO:0016491	oxidoreductase activity	C-terminal domain of alpha-glycerophosphate oxidase\FAD dependent oxidoreductase\Glycerol-3-phosphate dehydrogenase [Energy production and conversion]\L-2-hydroxyglutarate oxidase LhgO [Carbohydrate transport and metabolism]\glycerol-3-phosphate dehydrogenase\glycerol-3-phosphate dehydrogenase, anaerobic, A subunit\glycerol-3-phosphate dehydrogenase; Provisional\glycerol-3-phosphate dehydrogenase…	PF01266.19|DAO[FAD dependent oxidoreductase]	EC:1.1.5.3[Glycerol-3-phosphate dehydrogenase.]	GO:0009331;GO:0006072;GO:0005509;GO:0004368;GO:0055114	.	SigP[len:81,SProb:0.566]	.	TMH:1	xtr:779615 gpd2; glycerol-3-phosphate dehydrogenase 2 (mitochondrial) (EC:1.1.5.3); K00111 glycerol-3-phosphate dehydrogenase [EC:1.1.5.3]
1	CNAG_02825	N/A	argininosuccinate lyase	ARG4	argininosuccinate lyase ARG4	CN	GO:0042450	arginine biosynthetic process via ornithine	---	---	---	CN	GO:0004056\GO:0003824	argininosuccinate lyase activity\catalytic activity	3-carboxy-cis,cis-muconate cycloisomerase; Provisional\Adenylosuccinate lyase [Nucleotide transport and metabolism]\Argininosuccinate lyase [Amino acid transport and metabolism]\Aspartate ammonia-lyase [Amino acid transport and metabolism]\Fumarate hydratase class II [Energy production and conversion]\Lyase class I_like superfamily: contains the lyase class I family, histidine ammonia-lyase and p…	PF00206.15|Lyase_1[Lyase];TIGR00838[argH: argininosuccinate lyase]	EC:4.3.2.1[Argininosuccinate lyase.]	GO:0004056;GO:0042450;GO:0005737	ko00330[Arginine and proline metabolism]	.	.	.	xtr:100127798 asl; argininosuccinate lyase (EC:4.3.2.1); K01755 argininosuccinate lyase [EC:4.3.2.1]
1	CNAG_02833	N/A	NADH dehydrogenase (ubiquinone) 1 beta subcomplex 7	---	---	---	---	---	CN	GO:0005739	mitochondrion	CN	GO:0003954\GO:0008137	NADH dehydrogenase activity\NADH dehydrogenase (ubiquinone) activity	NADH-ubiquinone oxidoreductase B18 subunit (NDUFB7)	PF05676.8|NDUF_B7[NADH-ubiquinone oxidoreductase B18 subunit (NDUFB7)]	EC:1.6.99.3[NADH dehydrogenase.];EC:1.6.5.3[NADH:ubiquinone reductase (H(+)-translocating).]	GO:0005739;GO:0008137	ko05016[Huntington's disease];ko05010[Alzheimer's disease];ko05012[Parkinson's disease]	.	.	.	.
1	CNAG_02843	N/A	hypothetical protein	---	---	---	---	---	---	---	---	CN	GO:0003676	nucleic acid binding	RNA recognition motif (RRM) superfamily\nucleic acid binding protein; Provisional	PF00076.17|RRM_1[RNA recognition motif. (a.k.a. RRM, RBD, or RNP domain)]	.	GO:0000166;GO:0055114;GO:0016491;GO:0003676	.	.	.	.	.
1	CNAG_02858	ADE12	adenylosuccinate synthetase	ADE12	adenylosuccinate synthase	CN	GO:0006164	purine nucleotide biosynthetic process	---	---	---	CN	GO:0005525\GO:0004019	GTP binding\adenylosuccinate synthase activity	P-loop containing Nucleoside Triphosphate Hydrolases	PF00709.16|Adenylsucc_synt[Adenylosuccinate synthetase];TIGR00184[purA: adenylosuccinate synthase]	EC:6.3.4.4[Adenylosuccinate synthase.]	GO:0000287;GO:0006164;GO:0005525;GO:0004019;GO:0005737	ko00250[Alanine, aspartate and glutamate metabolism]	.	.	.	.
1	CNAG_02877	N/A	hypothetical protein	RSF2	Rsf2p	CN	GO:0006355	regulation of transcription, DNA-templated	CN	GO:0005634	nucleus	CN	GO:0000981\GO:0046872\GO:0008270	RNA polymerase II transcription factor activity, sequence-specific DNA binding\metal ion binding\zinc ion binding	C2H2-type zinc finger\FOG: Zn-finger [General function prediction only]\N/A\Zinc finger, C2H2 type\Zinc-finger double domain	PF00172.13|Zn_clus[Fungal Zn(2)-Cys(6) binuclear cluster domain];PF00096.21|zf-C2H2[Zinc finger, C2H2 type];PF13465.1|zf-H2C2_2[Zinc-finger double domain]	.	GO:0005634;GO:0006355;GO:0008270;GO:0003700	.	.	.	.	.
1	CNAG_02886	N/A	20S proteasome subunit beta 4	PRE1	proteasome core particle subunit beta 4	CN	GO:0051603	proteolysis involved in cellular protein catabolic process	CN	GO:0005839	proteasome core complex	CN	GO:0004298	threonine-type endopeptidase activity	20S proteasome, alpha and beta subunits [Posttranslational modification, protein turnover, chaperones]\N/A\Proteasome subunit beta type-5; Provisional\proteasome endopeptidase complex, archaeal, alpha subunit	PF00227.21|Proteasome[Proteasome subunit]	EC:3.4.25.1[Proteasome endopeptidase complex.]	GO:0005634;GO:0051603;GO:0004298;GO:0005737;GO:0005839	.	.	.	.	.
1	CNAG_02891	N/A	endoplasmic reticulum protein	RDL1	thiosulfate sulfurtransferase RDL1	---	---	---	---	---	---	---	---	---	3-mercaptopyruvate sulfurtransferase SseA, contains two rhodanese domains [Inorganic ion transport and metabolism]\N/A\bifunctional thiosulfate sulfurtransferase/phosphatidylserine decarboxylase; Provisional\hypothetical protein; Validated\molybdopterin biosynthesis protein MoeB; Validated\molybdopterin biosynthesis-like protein MoeZ; Validated\rhodanese superfamily protein; Provisional\selenouri…	PF00581.15|Rhodanese[Rhodanese-like domain]	.	.	.	.	.	.	.
1	CNAG_02935	N/A	malonic semialdehyde reductase	YMR226C	---	CN	GO:0008152	metabolic process	SC	GO:0005840\GO:0005634\GO:0016021\GO:0005737	ribosome\nucleus\integral component of membrane\cytoplasm	CN	GO:0016491	oxidoreductase activity	1,6-dihydroxycyclohexa-2,4-diene-1-carboxylate dehydrogenase; Provisional\2,3-dihydroxy-2,3-dihydrophenylpropionate dehydrogenase; Provisional\2,3-dihydroxybenzoate-2,3-dehydrogenase; Validated\2-deoxy-D-gluconate 3-dehydrogenase\2-deoxy-D-gluconate 3-dehydrogenase; Provisional\3-hydroxybutyrate dehydrogenase\3-hydroxybutyrate dehydrogenase; Provisional\3-ketoacyl-(acyl-carrier-protein) reductase…	PF08659.5|KR[KR domain];PF13561.1|adh_short_C2[Enoyl-(Acyl carrier protein) reductase];PF00106.20|adh_short[short chain dehydrogenase]	.	GO:0005488;GO:0055114;GO:0016491	.	.	.	.	.
1	CNAG_02938	N/A	cytochrome c oxidase subunit 6a	COX13	cytochrome c oxidase subunit VIa	---	---	---	CN	GO:0005743\GO:0005751	mitochondrial inner membrane\mitochondrial respiratory chain complex IV	CN	GO:0004129	cytochrome-c oxidase activity	N/A	PF02046.10|COX6A[Cytochrome c oxidase subunit VIa]	EC:1.9.3.1[Cytochrome-c oxidase.]	GO:0004129;GO:0005751	ko05016[Huntington's disease];ko04260[Cardiac muscle contraction];ko05010[Alzheimer's disease];ko05012[Parkinson's disease]	.	.	.	.
1	CNAG_02967	N/A	hypothetical protein	---	---	---	---	---	---	---	---	---	---	---	Complex I intermediate-associated protein 30 (CIA30)	PF08547.7|CIA30[Complex I intermediate-associated protein 30 (CIA30)]	.	.	.	.	.	.	.
1	CNAG_02974	N/A	voltage-dependent anion channel protein 2	POR1	porin POR1	CN	GO:0055085	transmembrane transport	CN	GO:0005741	mitochondrial outer membrane	---	---	---	Eukaryotic porin family that forms channels in the mitochondrial outer membrane	PF01459.17|Porin_3[Eukaryotic porin]	.	GO:0006820;GO:0055085;GO:0008308;GO:0016021;GO:0005741	.	.	.	.	.
1	CNAG_02980	N/A	membrane dipeptidase	---	---	CN	GO:0006508	proteolysis	---	---	---	CN	GO:0016805	dipeptidase activity	N/A	PF01244.16|Peptidase_M19[Membrane dipeptidase (Peptidase family M19)]	EC:3.4.13.19[Membrane dipeptidase.]	GO:0006508;GO:0008239;GO:0008235;GO:0016805	.	.	.	TMH:1	.
1	CNAG_02993	N/A	solute carrier family 39 (zinc transporter), member 7	YKE4	Zn(2+) transporter YKE4	CN	GO:0055085\GO:0030001	transmembrane transport\metal ion transport	CN	GO:0016020	membrane	CN	GO:0046873	metal ion transmembrane transporter activity	ZIP Zinc transporter	PF02535.17|Zip[ZIP Zinc transporter]	.	GO:0016020;GO:0055085;GO:0046873;GO:0030001	.	SigP[len:63,SProb:0.974]	SigP4[DScore:0.642]	TMH:7	.
1	CNAG_02994	N/A	hypothetical protein, hypothetical protein, variant	CRP1	Crp1p	---	---	---	---	---	---	---	---	---	Early set domain associated with the catalytic domain of sugar utilizing enzymes at either the N or C terminus\alpha-1,4-glucan:alpha-1,4-glucan 6-glycosyltransferase	.	.	GO:0030246	.	SigP[len:300,SProb:0.623]	.	.	sgo:SGO_0966 hsa; streptococcal hemagglutinin
1	CNAG_03000	N/A	small subunit ribosomal protein S19e	RPS19A	ribosomal 40S subunit protein S19A	CN	GO:0006412	translation	CN	GO:0005840\GO:0005622	ribosome\intracellular	CN	GO:0003735	structural constituent of ribosome	Ribosomal protein S19e	PF01090.14|Ribosomal_S19e[Ribosomal protein S19e]	.	GO:0005840;GO:0006412;GO:0003735	.	.	.	.	.
1	CNAG_03025	N/A	V-type H+-transporting ATPase subunit D	VMA8	H(+)-transporting V1 sector ATPase subunit D	---	---	---	---	---	---	CN	GO:0042626	ATPase activity, coupled to transmembrane movement of substances	ATP synthase subunit D	TIGR00309[V_ATPase_subD: V-type ATPase, D subunit];PF01813.12|ATP-synt_D[ATP synthase subunit D]	EC:3.6.3.14[H(+)-transporting two-sector ATPase.]	GO:0015986;GO:0033178;GO:0046961	ko04966[Collecting duct acid secretion];ko05323[Rheumatoid arthritis];ko04145[Phagosome];ko05110[Vibrio cholerae infection];ko05120[Epithelial cell signaling in Helicobacter pylori infection]	.	.	.	.
1	CNAG_03026	N/A	N-acetylglucosaminylphosphatidylinositol deacetylase	GPI12	N-acetylglucosaminylphosphatidylinositol deacetylase	---	---	---	---	---	---	---	---	---	GlcNAc-PI de-N-acetylase	PF02585.12|PIG-L[GlcNAc-PI de-N-acetylase]	EC:3.5.1.89[N-acetylglucosaminylphosphatidylinositol deacetylase.]	.	.	SigP[len:114,SProb:0.979]	SigP4[DScore:0.609]	TMH:1	.
1	CNAG_03040	N/A	transketolase, transketolase, variant	TKL1	transketolase TKL1	CN	GO:0008152	metabolic process	---	---	---	CN	GO:0003824	catalytic activity	1-deoxy-D-xylulose-5-phosphate synthase\1-deoxy-D-xylulose-5-phosphate synthase; Provisional\2-ketoisovalerate ferredoxin reductase; Validated\2-oxoglutarate ferredoxin oxidoreductase subunit alpha; Validated\2-oxoglutarate-acceptor oxidoreductase subunit OorA; Reviewed\3-methyl-2-oxobutanate dehydrogenase; Provisional\Deoxyxylulose-5-phosphate synthase [Coenzyme transport and metabolism, Lipid t…	PF02779.19|Transket_pyr[Transketolase, pyrimidine binding domain];PF02780.15|Transketolase_C[Transketolase, C-terminal domain];PF00456.16|Transketolase_N[Transketolase, thiamine diphosphate binding domain]	EC:2.2.1.1[Transketolase.]	GO:0008152;GO:0004802	ko01051[Biosynthesis of ansamycins];ko00710[Carbon fixation in photosynthetic organisms]	.	.	.	amr:AM1_2413 tktA; transketolase, putative
1	CNAG_03053	N/A	large subunit ribosomal protein L23	RPL25	ribosomal 60S subunit protein L25	CN	GO:0006412	translation	CN	GO:0005840\GO:0005622	ribosome\intracellular	CN	GO:0003735	structural constituent of ribosome	60S ribosomal protein L23a; Provisional\Ribosomal protein L23\Ribosomal protein L23, N-terminal domain	PF00276.15|Ribosomal_L23[Ribosomal protein L23];TIGR03636[L23_arch: archaeal ribosomal protein L23];PF03939.8|Ribosomal_L23eN[Ribosomal protein L23, N-terminal domain]	.	GO:0005840;GO:0003723;GO:0000166;GO:0006412;GO:0003735	.	.	.	.	.
1	CNAG_03072	N/A	enolase	ENO1	phosphopyruvate hydratase ENO1	CN	GO:0006096	glycolytic process	CN	GO:0000015	phosphopyruvate hydratase complex	CN	GO:0000287\GO:0004634	magnesium ion binding\phosphopyruvate hydratase activity	Enolase C-terminal domain-like\Enolase [Carbohydrate transport and metabolism]\Enolase, N-terminal domain\L-alanine-DL-glutamate epimerase or related enzyme of enolase superfamily [Cell wall/membrane/envelope biogenesis, General function prediction only]\N/A\enolase\enolase; Provisional\hypothetical protein; Provisional\o-succinylbenzoate synthase\phosphopyruvate hydratase	PF13378.1|MR_MLE_C[Enolase C-terminal domain-like];TIGR01060[eno: phosphopyruvate hydratase];PF07476.6|MAAL_C[Methylaspartate ammonia-lyase C-terminus];PF03952.11|Enolase_N[Enolase, N-terminal domain];PF00113.17|Enolase_C[Enolase, C-terminal TIM barrel domain]	EC:4.2.1.11[Phosphopyruvate hydratase.]	GO:0000287;GO:0009986;GO:0004634;GO:0006096;GO:0000015	ko03018[RNA degradation];ko00680[Methane metabolism]	.	.	.	.
1	CNAG_03078	N/A	type I phosphodiesterase/nucleotide pyrophosphatase	NPP1	nucleotide diphosphatase/phosphodiesterase NPP1	CN	GO:0008152	metabolic process	---	---	---	CN	GO:0003824	catalytic activity	Predicted phosphohydrolase or phosphomutase, AlkP superfamily [General function prediction only]\Predicted pyrophosphatase or phosphodiesterase, AlkP superfamily [General function prediction only]\Type I phosphodiesterase / nucleotide pyrophosphatase\alkaline phosphatases and sulfatases	PF01663.17|Phosphodiest[Type I phosphodiesterase / nucleotide pyrophosphatase]	.	GO:0008152;GO:0003824	.	.	.	.	.
1	CNAG_03079	PER1	hypothetical protein	PER1	Per1p	---	---	---	---	---	---	---	---	---	Per1-like	PF04080.8|Per1[Per1-like]	.	.	.	SigP[len:75,SProb:0.97]	SigP4[DScore:0.862]	TMH:6	.
1	CNAG_03109	N/A	ubiquitin carboxyl-terminal hydrolase 14	UBP6	ubiquitin-specific protease UBP6	CN	GO:0006511	ubiquitin-dependent protein catabolic process	---	---	---	CN	GO:0005515\GO:0036459	protein binding\ubiquitinyl hydrolase activity	N/A\Ubiquitin C-terminal hydrolase [Posttranslational modification, protein turnover, chaperones]\Ubiquitin C-terminal hydrolase [Posttranslational modification, protein turnover, chaperones]\Ubiquitin carboxyl-terminal hydrolase\Ubiquitin homologues\Ubiquitin-like proteins\Uncharacterized Zn-finger protein, UBP-type [General function prediction only]	PF00240.18|ubiquitin[Ubiquitin family];PF00443.24|UCH[Ubiquitin carboxyl-terminal hydrolase];PF13423.1|UCH_1[Ubiquitin carboxyl-terminal hydrolase]	EC:3.1.2.15[Ubiquitin thiolesterase.]	GO:0008234;GO:0006511;GO:0004221	.	.	.	.	.
1	CNAG_03127	N/A	small subunit ribosomal protein S23	RPS23B	ribosomal 40S subunit protein S23B	CN	GO:0006412	translation	CN	GO:0005840\GO:0005622\GO:0015935	ribosome\intracellular\small ribosomal subunit	CN	GO:0003735	structural constituent of ribosome	N/A	PF00164.20|Ribosomal_S12[Ribosomal protein S12];TIGR00982[S23_S12_E_A: ribosomal protein S23 (S12)]	.	GO:0006412;GO:0003735;GO:0015935	.	.	.	.	ang:An08g00970 rps28; ribosomal protein of the small subunit rps28-Aspergillus niger; K02973 small subunit ribosomal protein S23e
1	CNAG_03146	N/A	alpha-amylase	---	---	CN	GO:0005975	carbohydrate metabolic process	---	---	---	CN	GO:0043169\GO:0004553\GO:0005509\GO:0003824	cation binding\hydrolase activity, hydrolyzing O-glycosyl compounds\calcium ion binding\catalytic activity	Alpha amylase catalytic domain family\Alpha amylase, catalytic domain\Glycosidase [Carbohydrate transport and metabolism]\Glycosyl hydrolase family 70\alpha,alpha-phosphotrehalase\alpha-amylase\alpha-amylase; Provisional\alpha-amylase; Reviewed\cytoplasmic alpha-amylase; Reviewed\trehalose synthase	PF00128.19|Alpha-amylase[Alpha amylase, catalytic domain];PF02806.13|Alpha-amylase_C[Alpha amylase, C-terminal all-beta domain]	.	GO:0004553;GO:0005509;GO:0005975	ko04973[Carbohydrate digestion and absorption]	SigP[len:75,SProb:0.751]	.	.	bmd:BMD_5229 amyL; alpha-amylase (EC:3.2.1.1)
1	CNAG_03153	SEC14-1	sec14 cytosolic factor, sec14 cytosolic factor, variant	SEC14	phosphatidylinositol/phosphatidylcholine transfer protein SEC14	---	---	---	---	---	---	---	---	---	CRAL/TRIO, N-terminal domain\N/A	PF03765.10|CRAL_TRIO_N[CRAL/TRIO, N-terminal domain];PF00650.15|CRAL_TRIO[CRAL/TRIO domain]	.	.	.	.	.	.	.
1	CNAG_03168	N/A	sulfite reductase (NADPH) flavoprotein alpha-component	MET10	sulfite reductase subunit alpha	CN	GO:0055114	oxidation-reduction process	---	---	---	CN	GO:0016491	oxidoreductase activity	FAD binding domain\Ferredoxin-NADP reductase [Energy production and conversion]\N/A\NAD(P)H-flavin reductase [Coenzyme transport and metabolism, Energy production and conversion]\NADH:ubiquinone oxidoreductase, Na(+)-translocating, F subunit\Na+-transporting NADH:ubiquinone oxidoreductase, subunit NqrF [Energy production and conversion]\Oxidoreductase NAD-binding domain\Sulfite reductase, alpha s…	PF00175.16|NAD_binding_1[Oxidoreductase NAD-binding domain];PF00667.15|FAD_binding_1[FAD binding domain]	EC:1.8.1.2[Sulfite reductase (NADPH).]	GO:0055114;GO:0016491	.	.	.	.	.
1	CNAG_03185	N/A	low temperature-responsive protein	LOT6	flavin-dependent quinone reductase	---	---	---	---	---	---	CN	GO:0016491	oxidoreductase activity	NADPH-dependent FMN reductase	PF02525.12|Flavodoxin_2[Flavodoxin-like fold];PF03358.10|FMN_red[NADPH-dependent FMN reductase]	.	.	.	.	.	.	.
1	CNAG_03198	N/A	small subunit ribosomal protein S8e	RPS8A	ribosomal 40S subunit protein S8A	CN	GO:0006412	translation	CN	GO:0005840\GO:0005622	ribosome\intracellular	CN	GO:0003735	structural constituent of ribosome	40S ribosomal protein S8; Provisional\Eukaryotic/archaeal ribosomal protein S8e and similar proteins\Ribosomal protein S8e	PF01201.17|Ribosomal_S8e[Ribosomal protein S8e];TIGR00307[S8e: ribosomal protein S8.e]	.	GO:0005840;GO:0006412;GO:0003735	.	.	.	.	xtr:549320 rps8; ribosomal protein S8; K02995 small subunit ribosomal protein S8e
1	CNAG_03213	UVE1	UV damage endonuclease UvdE, UV damage endonuclease UvdE, variant	---	---	CN	GO:0009411\GO:0006289	response to UV\nucleotide-excision repair	---	---	---	CN	GO:0004519	endonuclease activity	Endonuclease IV [Replication, recombination and repair]\N/A\Sugar phosphate isomerase/epimerase [Carbohydrate transport and metabolism]	TIGR00629[uvde: UV damage endonuclease UvdE];PF03851.9|UvdE[UV-endonuclease UvdE]	EC:3.-.-.-[ Hydrolases.]	GO:0004519;GO:0006289	.	.	.	.	tth:TT_P0052 uvsE; putative UV damage endonuclease; K13281 UV DNA damage endonuclease [EC:3.-.-.-]
1	CNAG_03220	N/A	hypothetical protein	---	---	---	---	---	---	---	---	---	---	---	---	.	.	.	.	.	.	TMH:1	.
1	CNAG_03225	N/A	malate dehydrogenase, NAD-dependent	MDH1	malate dehydrogenase MDH1	CN	GO:0005975\GO:0044262\GO:0055114\GO:0006108	carbohydrate metabolic process\cellular carbohydrate metabolic process\oxidation-reduction process\malate metabolic process	---	---	---	CN	GO:0016616\GO:0003824\GO:0030060\GO:0016491	oxidoreductase activity, acting on the CH-OH group of donors, NAD or NADP as acceptor\catalytic activity\L-malate dehydrogenase activity\oxidoreductase activity	3-beta hydroxysteroid dehydrogenase/isomerase family\L-lactate dehydrogenase\L-lactate dehydrogenase; Provisional\L-lactate dehydrogenase; Reviewed\Malate/lactate dehydrogenase [Energy production and conversion]\Nucleoside-diphosphate-sugar epimerase [Cell wall/membrane/envelope biogenesis]\Rossmann-fold NAD(P)(+)-binding proteins\lactate dehydrogenase\lactate/malate dehydrogenase, alpha/beta C-t…	PF00056.18|Ldh_1_N[lactate/malate dehydrogenase, NAD binding domain];PF02866.13|Ldh_1_C[lactate/malate dehydrogenase, alpha/beta C-terminal domain];TIGR01772[MDH_euk_gproteo: malate dehydrogenase, NAD-dependent];PF01073.14|3Beta_HSD[3-beta hydroxysteroid dehydrogenase/isomerase family]	EC:1.1.1.37[Malate dehydrogenase.]	GO:0006099;GO:0006096;GO:0055114;GO:0030060;GO:0005488;GO:0006108	ko00620[Pyruvate metabolism];ko00630[Glyoxylate and dicarboxylate metabolism];ko00710[Carbon fixation in photosynthetic organisms]	.	.	.	.
1	CNAG_03245	ZWF1	glucose-6-phosphate dehydrogenase	ZWF1	glucose-6-phosphate dehydrogenase	CN	GO:0006006\GO:0055114	glucose metabolic process\oxidation-reduction process	---	---	---	CN	GO:0050661\GO:0004345	NADP binding\glucose-6-phosphate dehydrogenase activity	Glucose-6-phosphate 1-dehydrogenase [Carbohydrate transport and metabolism]\Glucose-6-phosphate dehydrogenase, C-terminal domain\Glucose-6-phosphate dehydrogenase, NAD binding domain\glucose-6-phosphate 1-dehydrogenase\glucose-6-phosphate 1-dehydrogenase; Provisional\glucose-6-phosphate 1-dehydrogenase; Validated	TIGR00871[zwf: glucose-6-phosphate dehydrogenase];PF00479.17|G6PD_N[Glucose-6-phosphate dehydrogenase, NAD binding domain];PF02781.11|G6PD_C[Glucose-6-phosphate dehydrogenase, C-terminal domain]	EC:1.1.1.49[Glucose-6-phosphate dehydrogenase.]	GO:0006006;GO:0005488;GO:0055114;GO:0004345	ko00480[Glutathione metabolism]	.	.	.	ang:An02g12140 gsdA; glucose-6-phosphat 1-dehydrogenase gsdA-Aspergillus niger (EC:1.1.1.49); K00036 glucose-6-phosphate 1-dehydrogenase [EC:1.1.1.49]
1	CNAG_03263	TUF1	translation elongation factor Tu	TUF1	translation elongation factor Tu	CN	GO:0006414	translational elongation	CN	GO:0005622	intracellular	CN	GO:0003746\GO:0005525\GO:0003924	translation elongation factor activity\GTP binding\GTPase activity	Domain II of Elongation factor Tu (EF-Tu)-like proteins\Domain III of Elongation factor (EF) Tu (EF-TU) and related proteins\Elongation factor Tu GTP binding domain\Elongation factor Tu; Provisional\GTP-binding protein LepA; Provisional\GTP-binding protein TypA/BipA\GTP-binding protein; Provisional\GTPase [General function prediction only]\GTPase Era, involved in 16S rRNA processing [Translation,…	PF01926.18|MMR_HSR1[50S ribosome-binding GTPase];TIGR00485[EF-Tu: translation elongation factor Tu];PF00009.22|GTP_EFTU[Elongation factor Tu GTP binding domain];PF03143.12|GTP_EFTU_D3[Elongation factor Tu C-terminal domain];TIGR00231[small_GTP: small GTP-binding protein domain];PF03144.20|GTP_EFTU_D2[Elongation factor Tu domain 2]	EC:3.6.5.3[Protein-synthesizing GTPase.]	GO:0005622;GO:0003746;GO:0006414;GO:0005525;GO:0003924	.	.	.	.	gox:GOX0382 tuf; elongation factor Tu (EC:3.6.5.3); K02358 elongation factor EF-Tu [EC:3.6.5.3]
1	CNAG_03266	N/A	malate dehydrogenase, NAD-dependent	MDH1	malate dehydrogenase MDH1	CN	GO:0005975\GO:0044262\GO:0055114\GO:0006108	carbohydrate metabolic process\cellular carbohydrate metabolic process\oxidation-reduction process\malate metabolic process	---	---	---	CN	GO:0016616\GO:0003824\GO:0030060\GO:0016491	oxidoreductase activity, acting on the CH-OH group of donors, NAD or NADP as acceptor\catalytic activity\L-malate dehydrogenase activity\oxidoreductase activity	L-lactate dehydrogenase\L-lactate dehydrogenase; Provisional\L-lactate dehydrogenase; Reviewed\Malate/lactate dehydrogenase [Energy production and conversion]\Rossmann-fold NAD(P)(+)-binding proteins\lactate dehydrogenase\lactate/malate dehydrogenase, alpha/beta C-terminal domain\malate dehydrogenase\malate dehydrogenase (NADP); Provisional\malate dehydrogenase, NAD-dependent\malate dehydrogenase…	PF00056.18|Ldh_1_N[lactate/malate dehydrogenase, NAD binding domain];PF02866.13|Ldh_1_C[lactate/malate dehydrogenase, alpha/beta C-terminal domain];TIGR01772[MDH_euk_gproteo: malate dehydrogenase, NAD-dependent]	EC:1.1.1.37[Malate dehydrogenase.]	GO:0006096;GO:0055114;GO:0030060;GO:0005488;GO:0006108	ko00620[Pyruvate metabolism];ko00630[Glyoxylate and dicarboxylate metabolism];ko00710[Carbon fixation in photosynthetic organisms]	.	.	.	.
1	CNAG_03270	N/A	adenylosuccinate lyase	ADE13	adenylosuccinase ADE13	CN	GO:0009152	purine ribonucleotide biosynthetic process	---	---	---	CN	GO:0004018\GO:0003824	N6-(1,2-dicarboxyethyl)AMP AMP-lyase (fumarate-forming) activity\catalytic activity	3-carboxy-cis,cis-muconate cycloisomerase; Provisional\Adenylosuccinate lyase [Nucleotide transport and metabolism]\Argininosuccinate lyase [Amino acid transport and metabolism]\Aspartate ammonia-lyase [Amino acid transport and metabolism]\Fumarate hydratase class II [Energy production and conversion]\Lyase class I_like superfamily: contains the lyase class I family, histidine ammonia-lyase and p…	PF00206.15|Lyase_1[Lyase];PF10397.4|ADSL_C[Adenylosuccinate lyase C-terminus];TIGR00928[purB: adenylosuccinate lyase]	EC:4.3.2.2[Adenylosuccinate lyase.]	GO:0004018;GO:0009152	ko00250[Alanine, aspartate and glutamate metabolism]	.	.	.	.
1	CNAG_03299	N/A	coatomer beta subunit	SEC26	coatomer subunit beta	CN	GO:0006886\GO:0016192	intracellular protein transport\vesicle-mediated transport	CN	GO:0030117\GO:0030126\GO:0005737	membrane coat\COPI vesicle coat\cytoplasm	CN	GO:0005198\GO:0005488	structural molecule activity\binding	Adaptin N terminal region\Coatomer beta C-terminal region\Coatomer beta subunit appendage platform\HEAT repeats\N/A\Vesicle coat complex, various subunits [Intracellular trafficking, secretion, and vesicular transport]\beta-adaptin; Provisional	PF01602.15|Adaptin_N[Adaptin N terminal region];PF07718.7|Coatamer_beta_C[Coatamer beta C-terminal region]	.	GO:0006886;GO:0030126;GO:0005515;GO:0005198;GO:0016192	.	.	.	.	.
1	CNAG_03301	TIM13	mitochondrial import inner membrane translocase subunit TIM13	TIM13	protein translocase subunit TIM13	---	---	---	---	---	---	---	---	---	Tim10/DDP family zinc finger	PF02953.10|zf-Tim10_DDP[Tim10/DDP family zinc finger]	.	GO:0055085;GO:0008270;GO:0005743;GO:0042719;GO:0045039	.	.	.	.	.
1	CNAG_03358	N/A	phosphoglycerate kinase	PGK1	phosphoglycerate kinase	CN	GO:0006096	glycolytic process	---	---	---	CN	GO:0004618	phosphoglycerate kinase activity	Maltose-binding periplasmic protein MalE [Carbohydrate transport and metabolism]\N/A\bifunctional phosphoglycerate kinase/triosephosphate isomerase; Provisional	PF00162.14|PGK[Phosphoglycerate kinase]	EC:2.7.2.3[Phosphoglycerate kinase.]	GO:0005524;GO:0006096;GO:0005737;GO:0004618	ko00710[Carbon fixation in photosynthetic organisms]	.	.	.	pcs:Pc16g04730 pgkA; phosphoglycerate kinase pgkA-Penicillium chrysogenum ; K00927 phosphoglycerate kinase [EC:2.7.2.3]
1	CNAG_03359	N/A	cytochrome c oxidase subunit 7	COX9	cytochrome c oxidase subunit VIIa	CN	GO:0022904\GO:0055114	respiratory electron transport chain\oxidation-reduction process	CN	GO:0005746	mitochondrial respiratory chain	CN	GO:0004129	cytochrome-c oxidase activity	---	.	EC:1.9.3.1[Cytochrome-c oxidase.]	GO:0022904;GO:0004129;GO:0005746	.	.	.	TMH:1	.
1	CNAG_03375	N/A	succinyl-CoA synthetase alpha subunit	LSC1	succinate--CoA ligase (GDP-forming) subunit alpha	CN	GO:0008152	metabolic process	---	---	---	CN	GO:0003824\GO:0048037	catalytic activity\cofactor binding	ATP citrate (pro-S)-lyase\Acyl-CoA synthetase (NDP forming) [Energy production and conversion]\CoA-ligase\Rossmann-fold NAD(P)(+)-binding proteins\Succinyl-CoA ligase [GDP-forming] subunit alpha\Succinyl-CoA synthetase, alpha subunit [Energy production and conversion]\acetyl coenzyme A synthetase (ADP forming), alpha domain\membrane protein FdrA; Validated\redox-sensing transcriptional repressor …	PF13607.1|Succ_CoA_lig[Succinyl-CoA ligase like flavodoxin domain];PF00549.14|Ligase_CoA[CoA-ligase];TIGR01019[sucCoAalpha: succinate-CoA ligase, alpha subunit];PF02629.14|CoA_binding[CoA binding domain]	EC:6.2.1.5[Succinate--CoA ligase (ADP-forming).];EC:6.2.1.4[Succinate--CoA ligase (GDP-forming).]	GO:0003878;GO:0004775;GO:0006099;GO:0005488;GO:0004776	ko00640[Propanoate metabolism]	.	.	.	.
1	CNAG_03400	N/A	oxidoreductase	GRE2	methylglyoxal reductase (NADPH-dependent) GRE2	CN	GO:0006694\GO:0055114	steroid biosynthetic process\oxidation-reduction process	---	---	---	CN	GO:0016616\GO:0003854	oxidoreductase activity, acting on the CH-OH group of donors, NAD or NADP as acceptor\3-beta-hydroxy-delta5-steroid dehydrogenase activity	3-beta hydroxysteroid dehydrogenase/isomerase family\NAD dependent epimerase/dehydratase family\Nucleoside-diphosphate-sugar epimerase [Cell wall/membrane/envelope biogenesis]\Rossmann-fold NAD(P)(+)-binding proteins\TIGR01777 family protein\Thioester reductase domain of alpha aminoadipate reductase Lys2 and NRPSs [Secondary metabolites biosynthesis, transport and catabolism]\UDP-glucose-4-epimer…	PF07993.7|NAD_binding_4[Male sterility protein];PF13460.1|NAD_binding_10[NADH(P)-binding];PF01073.14|3Beta_HSD[3-beta hydroxysteroid dehydrogenase/isomerase family];PF01370.16|Epimerase[NAD dependent epimerase/dehydratase family]	.	GO:0005488;GO:0055114;GO:0016491	.	SigP[len:134,SProb:0.994]	.	.	.
1	CNAG_03420	N/A	Gly-Xaa carboxypeptidase	CPS1	Gly-Xaa carboxypeptidase	CN	GO:0008152	metabolic process	---	---	---	CN	GO:0016787\GO:0004181	hydrolase activity\metallocarboxypeptidase activity	Acetylornithine deacetylase/Succinyl-diaminopimelate desuccinylase or related deacylase [Amino acid transport and metabolism]\N-acetyl-ornithine/N-acetyl-lysine deacetylase\N-acyl-L-amino-acid amidohydrolase\Peptidase family M20/M25/M40\Zinc peptidases M18, M20, M28, and M42\acetylornithine deacetylase (ArgE)\acetylornithine deacetylase or succinyl-diaminopimelate desuccinylase\acetylornithine de…	PF01546.23|Peptidase_M20[Peptidase family M20/M25/M40];PF07687.9|M20_dimer[Peptidase dimerisation domain]	EC:3.4.17.4[Gly-Xaa carboxypeptidase.]	GO:0006508;GO:0008237;GO:0046983	.	.	.	TMH:1	.
1	CNAG_03438	HXT1	hexose transporter	HXT2	hexose transporter HXT2	CN	GO:0055085	transmembrane transport	CN	GO:0016020\GO:0016021	membrane\integral component of membrane	CN	GO:0022891\GO:0022857	substrate-specific transmembrane transporter activity\transmembrane transporter activity	D-galactonate transporter\D-xylose transporter XylE; Provisional\Fungal trichothecene efflux pump (TRI12)\MFS family permease [Carbohydrate transport and metabolism, Amino acid transport and metabolism, Inorganic ion transport and metabolism, General function prediction only]\MFS transport protein AraJ; Provisional\MFS transporter, sugar porter (SP) family\Major Facilitator Superfamily\N/A\Sugar …	PF07690.11|MFS_1[Major Facilitator Superfamily];TIGR00879[SP: MFS transporter, sugar porter (SP) family];PF00083.19|Sugar_tr[Sugar (and other) transporter]	.	GO:0055085;GO:0016021;GO:0022891	.	SigP[len:72,SProb:0.967]	SigP4[DScore:0.627]	TMH:10	.
1	CNAG_03439	N/A	hypothetical protein	TOM20	Tom20p	CN	GO:0006886\GO:0006605	intracellular protein transport\protein targeting	CN	GO:0005742	mitochondrial outer membrane translocase complex	---	---	---	MAS20 protein import receptor	PF02064.10|MAS20[MAS20 protein import receptor]	.	GO:0006605;GO:0005742	.	SigP[len:75,SProb:0.561]	.	TMH:1	.
1	CNAG_03451	N/A	hypothetical protein	---	---	---	---	---	---	---	---	---	---	---	---	.	.	.	.	.	.	.	.
1	CNAG_03476	N/A	spermidine synthase	SPE3	spermidine synthase	CN	GO:0055114	oxidation-reduction process	---	---	---	CN	GO:0003824\GO:0016491	catalytic activity\oxidoreductase activity	2-hydroxy-3-oxopropionate reductase\Glutamyl-tRNA reductase [Coenzyme transport and metabolism]\N/A\Predicted dinucleotide-binding enzyme [General function prediction only]\Predicted spermidine synthase with an N-terminal membrane domain [General function prediction only]\Rossmann-fold NAD(P)(+)-binding proteins\Saccharopine dehydrogenase C-terminal domain\Saccharopine dehydrogenase, NADP-depende…	PF01488.15|Shikimate_DH[Shikimate / quinate 5-dehydrogenase];PF01564.12|Spermine_synth[Spermine/spermidine synthase];PF03435.13|Saccharop_dh[Saccharopine dehydrogenase];TIGR00417[speE: spermidine synthase]	EC:2.5.1.16[Spermidine synthase.]	GO:0008152;GO:0016740;GO:0005488;GO:0016491	ko00480[Glutathione metabolism];ko00330[Arginine and proline metabolism];ko00410[beta-Alanine metabolism]	.	.	.	.
1	CNAG_03486	N/A	peptidyl-prolyl cis-trans isomerase B	CPR5	peptidylprolyl isomerase family protein CPR5	CN	GO:0006457\GO:0000413	protein folding\protein peptidyl-prolyl isomerization	---	---	---	CN	GO:0003755	peptidyl-prolyl cis-trans isomerase activity	N/A	PF00160.16|Pro_isomerase[Cyclophilin type peptidyl-prolyl cis-trans isomerase/CLD]	EC:5.2.1.8[Peptidylprolyl isomerase.]	GO:0005788;GO:0006457;GO:0003755;GO:0042277	.	SigP[len:111,SProb:0.955]	SigP4[DScore:0.869]	TMH:1	.
1	CNAG_03499	N/A	twin-arginine translocation pathway signal peptide	ICP55	aminopeptidase	---	---	---	---	---	---	---	---	---	N/A\Xaa-Pro aminopeptidase [Amino acid transport and metabolism]\aminopeptidase; Provisional\peptidase; Provisional\proline aminopeptidase P II; Provisional\proline dipeptidase; Provisional\putative peptidase; Provisional	PF00557.19|Peptidase_M24[Metallopeptidase family M24]	.	GO:0016787;GO:0009987	.	.	.	.	ara:Arad_9099 map1; methionine aminopeptidase protein
1	CNAG_03507	N/A	mitochondrial-processing peptidase subunit beta	MAS1	Mas1p	---	---	---	---	---	---	CN	GO:0046872\GO:0003824	metal ion binding\catalytic activity	Insulinase (Peptidase family M16)\Peptidase M16 inactive domain\Predicted Zn-dependent peptidase [General function prediction only]\Secreted/periplasmic Zn-dependent peptidases, insulinase-like [Posttranslational modification, protein turnover, chaperones]\Zn-dependent peptidase, M16 (insulinase) family [Posttranslational modification, protein turnover, chaperones]\coenzyme PQQ biosynthesis proba…	PF05193.16|Peptidase_M16_C[Peptidase M16 inactive domain];PF00675.15|Peptidase_M16[Insulinase (Peptidase family M16)]	EC:3.4.24.64[Mitochondrial processing peptidase.]	GO:0006508;GO:0004222;GO:0008270	.	.	.	.	.
1	CNAG_03509	N/A	pyruvate dehydrogenase X component	PDX1	Pdx1p	CN	GO:0008152	metabolic process	---	---	---	CN	GO:0016746	transferase activity, transferring acyl groups	2-oxoglutarate dehydrogenase E2 component\2-oxoglutarate dehydrogenase complex dihydrolipoamide succinyltransferase (E2 component)\2-oxoglutarate dehydrogenase, E2 component, dihydrolipoamide succinyltransferase\2-oxoisovalerate dehydrogenase E2 component\Acetyl/propionyl-CoA carboxylase, alpha subunit [Lipid transport and metabolism]\Biotin carboxyl carrier protein [Coenzyme transport and metabo…	PF02817.12|E3_binding[e3 binding domain];PF00364.17|Biotin_lipoyl[Biotin-requiring enzyme]	.	GO:0008415;GO:0008152;GO:0005515;GO:0031405	ko00020[Citrate cycle (TCA cycle)];ko00620[Pyruvate metabolism]	.	.	.	hne:HNE_1975 pdhC; pyruvate dehydrogenase complex, E2 component, dihydrolipoyllysine-residue acetyltransferase (EC:2.3.1.12); K00627 pyruvate dehydrogenase E2 component (dihydrolipoamide acetyltransferase) [EC:2.3.1.12]
1	CNAG_03553	N/A	hypothetical protein	---	---	---	---	---	---	---	---	---	---	---	50S ribosomal protein L22/unknown domain fusion protein; Provisional\Chromatin assembly factor 1 complex p150 subunit, N-terminal\Chromosome segregation ATPase [Cell cycle control, cell division, chromosome partitioning]\DNA polymerase III subunits gamma and tau; Validated\FoF1-type ATP synthase, membrane subunit b or b' [Energy production and conversion]\MAEBL; Provisional\Possible nuclease of R…	.	.	.	.	.	.	TMH:1	eok:G2583_0712 ydfN; PPE-repeat protein
1	CNAG_03554	N/A	coatomer protein complex, subunit alpha (xenin)	COP1	coatomer subunit alpha	CN	GO:0006886\GO:0016192	intracellular protein transport\vesicle-mediated transport	CN	GO:0030117\GO:0030126	membrane coat\COPI vesicle coat	CN	GO:0005515\GO:0005198	protein binding\structural molecule activity	Coatomer (COPI) alpha subunit C-terminus\Coatomer WD associated region\N/A\WD40 repeat [General function prediction only]\WD40 repeats in seven bladed beta propellers\coronin; Provisional\protein SPA1-RELATED; Provisional	PF04053.9|Coatomer_WDAD[Coatomer WD associated region];PF06957.6|COPI_C[Coatomer (COPI) alpha subunit C-terminus];PF00400.27|WD40[WD domain, G-beta repeat]	.	GO:0006886;GO:0030126;GO:0005515;GO:0005198;GO:0016192	.	.	.	.	.
1	CNAG_03563	N/A	aspartate-tRNA(Asn) ligase	DPS1	aspartate--tRNA ligase DPS1	CN	GO:0006422\GO:0006418	aspartyl-tRNA aminoacylation\tRNA aminoacylation for protein translation	CN	GO:0005737	cytoplasm	CN	GO:0005524\GO:0000166\GO:0004815\GO:0004812\GO:0003676	ATP binding\nucleotide binding\aspartate-tRNA ligase activity\aminoacyl-tRNA ligase activity\nucleic acid binding	Aspartyl-tRNA synthetase [Translation, ribosomal structure and biogenesis]\Aspartyl/asparaginyl-tRNA synthetase [Translation, ribosomal structure and biogenesis]\EF-P lysine aminoacylase GenX\Elongation factor P--beta-lysine ligase (EF-P beta-lysylation pathway) [Translation, ribosomal structure and biogenesis]\Lysyl-tRNA synthetase (class II) [Translation, ribosomal structure and biogenesis]\Lys…	PF01336.20|tRNA_anti[OB-fold nucleic acid binding domain];TIGR00458[aspS_nondisc: aspartate--tRNA(Asn) ligase];PF00152.15|tRNA-synt_2[tRNA synthetases class II (D, K and N)];PF09924.4|DUF2156[Uncharacterized conserved protein (DUF2156)]	.	GO:0006422;GO:0005524;GO:0004815;GO:0005737	.	.	.	.	.
1	CNAG_03564	N/A	hypothetical protein	---	---	CN	GO:0008152	metabolic process	---	---	---	CN	GO:0016787	hydrolase activity	Acetyl esterase/lipase [Lipid transport and metabolism]\N/A\alpha/beta hydrolases	PF07859.8|Abhydrolase_3[alpha/beta hydrolase fold]	.	.	.	.	.	.	amd:AMED_4460 aes; lipase/esterase
1	CNAG_03588	LYS2	L-aminoadipate-semialdehyde dehydrogenase	LYS2	L-aminoadipate-semialdehyde dehydrogenase	CN	GO:0008152\GO:0009085\GO:0055114	metabolic process\lysine biosynthetic process\oxidation-reduction process	---	---	---	CN	GO:0031177\GO:0003824\GO:0004043	phosphopantetheine binding\catalytic activity\L-aminoadipate-semialdehyde dehydrogenase activity	2,3-dihydroxybenzoate-AMP ligase\2-acyl-glycerophospho-ethanolamine acyltransferase; Validated\3,8-divinyl protochlorophyllide a 8-vinyl reductase\3-beta hydroxysteroid dehydrogenase/isomerase family\4-coumarate--CoA ligase\4-coumarate--CoA ligase-like 1\AMP-binding domain protein; Validated\AMP-binding enzyme\Acyl-CoA synthetase (AMP-forming)/AMP-acid ligase II [Lipid transport and metabolism, S…	PF00501.23|AMP-binding[AMP-binding enzyme];PF07993.7|NAD_binding_4[Male sterility protein];TIGR01746[Thioester-redct: thioester reductase domain];PF01073.14|3Beta_HSD[3-beta hydroxysteroid dehydrogenase/isomerase family];TIGR01733[AA-adenyl-dom: amino acid adenylation domain];TIGR03443[alpha_am_amid: L-aminoadipate-semialdehyde dehydrogenase];PF00550.20|PP-binding[Phosphopantetheine attachment si…	EC:1.2.1.31[L-aminoadipate-semialdehyde dehydrogenase.]	GO:0031177;GO:0009085;GO:0048037;GO:0055114;GO:0000036;GO:0004043;GO:0016874	ko00310[Lysine degradation]	.	.	.	.
1	CNAG_03592	N/A	phosphomethylpyrimidine kinase	THI20	trifunctional hydroxymethylpyrimidine kinase/phosphomethylpyrimidine kinase/thiaminase	CN	GO:0006772	thiamine metabolic process	---	---	---	CN	GO:0050334	thiaminase activity	HMP-P kinase/thiamin-monophosphate pyrophosphorylase\N/A\multifunctional hydroxymethylpyrimidine phosphokinase/4-amino-5-aminomethyl-2-methylpyrimidine hydrolase; Provisional\multifunctional thiamine-phosphate pyrophosphorylase/synthase/phosphomethylpyrimidine kinase; Provisional\phosphomethylpyrimidine kinase; Provisional\transcription elongation factor NusA; Validated	TIGR00097[HMP-P_kinase: phosphomethylpyrimidine kinase];PF08543.7|Phos_pyr_kin[Phosphomethylpyrimidine kinase];PF03070.11|TENA_THI-4[TENA/THI-4/PQQC family]	.	GO:0009228;GO:0008972	.	.	.	.	azl:AZL_e01260 thiD; phosphomethylpyrimidine kinase (EC:2.7.4.7); K00877 hydroxymethylpyrimidine kinase [EC:2.7.1.49]; K00941 phosphomethylpyrimidine kinase [EC:2.7.4.7]
1	CNAG_03596	N/A	2-oxoglutarate dehydrogenase E2 component (dihydrolipoamide succinyltransferase)	KGD2	alpha-ketoglutarate dehydrogenase KGD2	CN	GO:0006099\GO:0008152	tricarboxylic acid cycle\metabolic process	CN	GO:0045252	oxoglutarate dehydrogenase complex	CN	GO:0016746\GO:0004149	transferase activity, transferring acyl groups\dihydrolipoyllysine-residue succinyltransferase activity	2-oxoacid dehydrogenases acyltransferase (catalytic domain)\2-oxoglutarate dehydrogenase E2 component\2-oxoglutarate dehydrogenase complex dihydrolipoamide succinyltransferase (E2 component)\2-oxoglutarate dehydrogenase, E2 component, dihydrolipoamide succinyltransferase\2-oxoisovalerate dehydrogenase E2 component\Acetyl/propionyl-CoA carboxylase, alpha subunit [Lipid transport and metabolism]\Ba…	TIGR01347[sucB: dihydrolipoyllysine-residue succinyltransferase, E2 component of oxoglutarate dehydrogenase (succinyl-transferring) complex];PF00198.18|2-oxoacid_dh[2-oxoacid dehydrogenases acyltransferase (catalytic domain)];PF00364.17|Biotin_lipoyl[Biotin-requiring enzyme]	EC:2.3.1.61[Dihydrolipoyllysine-residue succinyltransferase.]	GO:0006099;GO:0045252;GO:0004149;GO:0031405	ko00310[Lysine degradation]	.	.	.	ddi:DDB_G0275029 odhB; 2-oxoglutarate dehydrogenase E2 component; K00658 2-oxoglutarate dehydrogenase E2 component (dihydrolipoamide succinyltransferase) [EC:2.3.1.61]
1	CNAG_03612	N/A	threonine synthase	THR4	threonine synthase THR4	---	---	---	---	---	---	---	---	---	N/A\Pyridoxal-phosphate dependent enzyme\Threonine synthase N terminus\Threonine synthase [Amino acid transport and metabolism]\threonine synthase\threonine synthase; Validated	PF00291.20|PALP[Pyridoxal-phosphate dependent enzyme];TIGR00260[thrC: threonine synthase]	EC:4.2.3.1[Threonine synthase.]	GO:0004795;GO:0009088;GO:0030170	ko00750[Vitamin B6 metabolism]	.	.	.	gsu:GSU1695 thrC; threonine synthase (EC:4.2.3.1); K01733 threonine synthase [EC:4.2.3.1]
1	CNAG_03618	N/A	NADPH2:quinone reductase	ZTA1	NADPH:quinone reductase	CN	GO:0055114	oxidation-reduction process	---	---	---	CN	GO:0008270\GO:0016747\GO:0016491	zinc ion binding\transferase activity, transferring acyl groups other than amino-acyl groups\oxidoreductase activity	2-desacetyl-2-hydroxyethyl bacteriochlorophyllide A dehydrogenase\6-hydroxycyclohex-1-ene-1-carbonyl-CoA dehydrogenase\Alcohol dehydrogenase GroES-like domain\Alcohol dehydrogenase-like\D-arabinose 1-dehydrogenase, Zn-dependent alcohol dehydrogenase family [Carbohydrate transport and metabolism]\Enoylreductase\L-threonine 3-dehydrogenase\L-threonine 3-dehydrogenase; Validated\Medium chain reducta…	PF00107.21|ADH_zinc_N[Zinc-binding dehydrogenase];PF08240.7|ADH_N[Alcohol dehydrogenase GroES-like domain];PF13602.1|ADH_zinc_N_2[Zinc-binding dehydrogenase]	EC:1.6.5.5[NADPH:quinone reductase.]	GO:0008270;GO:0055114;GO:0016491	.	.	.	.	ccs:CCNA_03875 qor; quinone oxidoreductase (EC:1.6.5.5)
1	CNAG_03621	CPA2	peptidyl-prolyl cis-trans isomerase, peptidyl-prolyl cis-trans isomerase, variant	CPR1	peptidylprolyl isomerase CPR1	CN	GO:0006457\GO:0000413	protein folding\protein peptidyl-prolyl isomerization	---	---	---	CN	GO:0003755	peptidyl-prolyl cis-trans isomerase activity	N/A	PF00160.16|Pro_isomerase[Cyclophilin type peptidyl-prolyl cis-trans isomerase/CLD]	EC:5.2.1.8[Peptidylprolyl isomerase.]	GO:0006457;GO:0003755	.	.	.	.	.
1	CNAG_03627	CPA1	peptidyl-prolyl cis-trans isomerase	CPR1	peptidylprolyl isomerase CPR1	CN	GO:0006457\GO:0000413	protein folding\protein peptidyl-prolyl isomerization	---	---	---	CN	GO:0003755	peptidyl-prolyl cis-trans isomerase activity	N/A	PF00160.16|Pro_isomerase[Cyclophilin type peptidyl-prolyl cis-trans isomerase/CLD]	EC:5.2.1.8[Peptidylprolyl isomerase.]	GO:0006457;GO:0003755	.	.	.	.	.
1	CNAG_03648	KRE5	UDP-glucose:glycoprotein glucosyltransferase	KRE5	Kre5p	CN	GO:0006486	protein glycosylation	---	---	---	CN	GO:0016757\GO:0003980	transferase activity, transferring glycosyl groups\UDP-glucose:glycoprotein glucosyltransferase activity	Glycosyltransferase family A (GT-A) includes diverse families of glycosyl transferases with a common GT-A type structural fold\Lipopolysaccharide biosynthesis protein, LPS:glycosyltransferase [Cell wall/membrane/envelope biogenesis]\Probable galacturonosyltransferase\UDP-glucose:Glycoprotein Glucosyltransferase\lipopolysaccharide 1,3-galactosyltransferase; Provisional	PF01501.15|Glyco_transf_8[Glycosyl transferase family 8];PF06427.6|UDP-g_GGTase[UDP-glucose:Glycoprotein Glucosyltransferase]	EC:2.4.1.-[ Hexosyltransferases.]	GO:0006486;GO:0003980	.	SigP[len:57,SProb:1.0]	SigP4[DScore:0.739]	.	.
1	CNAG_03664	NIC1	putative nickel transporter	---	---	CN	GO:0035444	nickel cation transmembrane transport	CN	GO:0016021	integral component of membrane	CN	GO:0046872\GO:0015099	metal ion binding\nickel cation transmembrane transporter activity	Sulfite exporter TauE/SafE	PF03824.11|NicO[High-affinity nickel-transport protein]	.	GO:0055085;GO:0046872;GO:0016021;GO:0030001	.	SigP[len:129,SProb:0.611]	.	TMH:8	bmj:BMULJ_01659 nixA; high-affinity nickel-transport protein; K07241 high-affinity nickel-transport protein
1	CNAG_03677	N/A	hypothetical protein	---	---	---	---	---	---	---	---	---	---	---	---	.	.	.	.	.	.	.	.
1	CNAG_03682	FRR1	fk506-binding protein	FPR1	peptidylprolyl isomerase FPR1	CN	GO:0006457	protein folding	---	---	---	---	---	---	FKBP-type peptidyl-prolyl cis-trans isomerase\FKBP-type peptidyl-prolyl cis-trans isomerase (trigger factor) [Posttranslational modification, protein turnover, chaperones]\FKBP-type peptidyl-prolyl cis-trans isomerase 2 [Posttranslational modification, protein turnover, chaperones]\FKBP-type peptidyl-prolyl cis-trans isomerase [Posttranslational modification, protein turnover, chaperones]\FKBP-ty…	PF00254.23|FKBP_C[FKBP-type peptidyl-prolyl cis-trans isomerase]	EC:5.2.1.8[Peptidylprolyl isomerase.]	GO:0006457;GO:0003755;GO:0005737	.	.	.	.	fal:FRAAL3370 fklB; FKBP-type peptidyl-prolyl cis-trans isomerase (rotamase) (partial) (EC:5.2.1.8); K01802 peptidylprolyl isomerase [EC:5.2.1.8]
1	CNAG_03701	N/A	3-phosphoshikimate 1-carboxyvinyltransferase	ARO1	pentafunctional protein ARO1p	CN	GO:0009073\GO:0055114	aromatic amino acid family biosynthetic process\oxidation-reduction process	CN	GO:0005737	cytoplasm	CN	GO:0003866\GO:0003855\GO:0004765\GO:0005524\GO:0003824\GO:0003856\GO:0016765\GO:0004764	3-phosphoshikimate 1-carboxyvinyltransferase activity\3-dehydroquinate dehydratase activity\shikimate kinase activity\ATP binding\catalytic activity\3-dehydroquinate synthase activity\transferase activity, transferring alkyl or aryl (other than methyl) groups\shikimate 3-dehydrogenase (NADP+) activity	3-phosphoshikimate 1-carboxyvinyltransferase\3-phosphoshikimate 1-carboxyvinyltransferase; Provisional\5-enolpyruvylshikimate-3-phosphate synthase [Amino acid transport and metabolism]\Dehydroquinate synthase-like (DHQ-like) and iron-containing alcohol dehydrogenases (Fe-ADH)\EPSP synthase (3-phosphoshikimate 1-carboxyvinyltransferase)\Glutamyl-tRNA reductase [Coenzyme transport and metabolism]\N…	PF01202.17|SKI[Shikimate kinase];PF01761.15|DHQ_synthase[3-dehydroquinate synthase];PF00275.15|EPSP_synthase[EPSP synthase (3-phosphoshikimate 1-carboxyvinyltransferase)];PF08501.6|Shikimate_dh_N[Shikimate dehydrogenase substrate binding domain];PF13685.1|Fe-ADH_2[Iron-containing alcohol dehydrogenase];TIGR01356[aroA: 3-phosphoshikimate 1-carboxyvinyltransferase];PF01488.15|Shikimate_DH[Shikimate…	EC:2.5.1.19[3-phosphoshikimate 1-carboxyvinyltransferase.];EC:4.2.1.10[3-dehydroquinate dehydratase.];EC:4.2.3.4[3-dehydroquinate synthase.];EC:1.1.1.25[Shikimate dehydrogenase.];EC:2.7.1.71[Shikimate kinase.]	GO:0003855;GO:0003866;GO:0004765;GO:0005524;GO:0009073;GO:0003856;GO:0055114;GO:0005737;GO:0004764	.	.	.	TMH:1	.
1	CNAG_03721	N/A	26S proteasome regulatory subunit N12	RPN12	proteasome regulatory particle lid subunit RPN12	---	---	---	---	---	---	---	---	---	CSN8/PSMD8/EIF3K family	PF10075.4|PCI_Csn8[COP9 signalosome, subunit CSN8];PF03399.11|SAC3_GANP[SAC3/GANP/Nin1/mts3/eIF-3 p25 family]	.	GO:0006508;GO:0005838	.	.	.	.	.
1	CNAG_03739	N/A	large subunit ribosomal protein L10-like	RPL10	ribosomal 60S subunit protein L10	CN	GO:0006412	translation	CN	GO:0005840\GO:0005622	ribosome\intracellular	CN	GO:0003735	structural constituent of ribosome	N/A	PF00252.13|Ribosomal_L16[Ribosomal protein L16p/L10e];TIGR00279[L10e: ribosomal protein L10.e]	.	GO:0005840;GO:0006412;GO:0003735	.	.	.	.	.
1	CNAG_03747	N/A	large subunit ribosomal protein L27Ae	RPL28	ribosomal 60S subunit protein L28	---	---	---	---	---	---	---	---	---	Ribosomal protein L18e/L15	PF00828.14|Ribosomal_L18e[Ribosomal protein L18e/L15]	.	GO:0005840;GO:0006412;GO:0003735	.	.	.	.	.
1	CNAG_03759	N/A	conidiation-specific protein 6	---	---	---	---	---	---	---	---	---	---	---	Conidiation protein 6	PF10346.4|Con-6[Conidiation protein 6]	.	.	.	.	.	.	.
1	CNAG_03761	N/A	mRNA 3'-end-processing protein RNA14	RNA14	cleavage polyadenylation factor subunit RNA14	CN	GO:0006397\GO:0006396	mRNA processing\RNA processing	CN	GO:0005634\GO:0005622	nucleus\intracellular	---	---	---	DNA polymerase III subunits gamma and tau; Provisional\DNA polymerase III subunits gamma and tau; Validated\EBNA-3B; Provisional\Gametogenetin\Pre-mRNA 3'-end processing (cleavage and polyadenylation) factor [RNA processing and modification]\Suppressor of forked protein (Suf)\Tetratricopeptide repeat\Totivirus coat protein\cell division protein ZipA; Provisional\hypothetical E4 protein; Provision…	PF05843.9|Suf[Suppressor of forked protein (Suf)]	.	GO:0006397;GO:0005634;GO:0005737	.	.	.	.	.
1	CNAG_03769	HXK2	hexokinase	GLK1	glucokinase	CN	GO:0005975	carbohydrate metabolic process	---	---	---	CN	GO:0005524\GO:0016773	ATP binding\phosphotransferase activity, alcohol group as acceptor	Hexokinase\Hexokinase [Carbohydrate transport and metabolism]\Nucleotide-Binding Domain of the sugar kinase/HSP70/actin superfamily\hexokinase\hexokinase-like\hexokinase; Provisional	PF03727.11|Hexokinase_2[Hexokinase];PF00349.16|Hexokinase_1[Hexokinase]	EC:2.7.1.1[Hexokinase.]	GO:0005524;GO:0006096;GO:0004396	ko00052[Galactose metabolism];ko00500[Starch and sucrose metabolism];ko00520[Amino sugar and nucleotide sugar metabolism];ko00051[Fructose and mannose metabolism];ko04930[Type II diabetes mellitus];ko00521[Streptomycin biosynthesis];ko04910[Insulin signaling pathway];ko04973[Carbohydrate digestion and absorption];ko00524[Butirosin and neomycin biosynthesis]	.	.	.	ang:An02g14380 hxk; hexokinase hxk-Aspergillus niger (EC:2.7.1.1); K00844 hexokinase [EC:2.7.1.1]
1	CNAG_03780	N/A	small subunit ribosomal protein S16	RPS16B	ribosomal 40S subunit protein S16B	CN	GO:0006412	translation	CN	GO:0005840	ribosome	CN	GO:0003735	structural constituent of ribosome	Ribosomal protein S9/S16	PF00380.14|Ribosomal_S9[Ribosomal protein S9/S16]	.	GO:0005840;GO:0006412;GO:0003735	.	.	.	.	xtr:496563 rps16; ribosomal protein S16; K02960 small subunit ribosomal protein S16e
1	CNAG_03812	N/A	histidinol-phosphate transaminase	HIS5	histidinol-phosphate transaminase	CN	GO:0009058\GO:0000105	biosynthetic process\histidine biosynthetic process	---	---	---	CN	GO:0004400\GO:0030170	histidinol-phosphate transaminase activity\pyridoxal phosphate binding	1-aminocyclopropane-1-carboxylate synthase\Alanine-alpha-ketoisovalerate (or valine-pyruvate) aminotransferase [Amino acid transport and metabolism]\Aminotransferase class I and II\Aspartate/methionine/tyrosine aminotransferase [Amino acid transport and metabolism]\Bifunctional PLP-dependent enzyme with beta-cystathionase and maltose regulon repressor activities [Amino acid transport and metaboli…	PF00155.16|Aminotran_1_2[Aminotransferase class I and II];TIGR01141[hisC: histidinol-phosphate transaminase]	EC:2.6.1.9[Histidinol-phosphate transaminase.]	GO:0000105;GO:0004400;GO:0030170	ko00401[Novobiocin biosynthesis];ko00350[Tyrosine metabolism];ko00360[Phenylalanine metabolism];ko00400[Phenylalanine, tyrosine and tryptophan biosynthesis];ko00960[Tropane, piperidine and pyridine alkaloid biosynthesis]	.	.	.	.
1	CNAG_03824	N/A	solute carrier family 25 (mitochondrial phosphate transporter), member 3	MIR1	Mir1p	---	---	---	---	---	---	---	---	---	Mitochondrial carrier protein\mitochondrial carrier protein; Provisional	PF00153.22|Mito_carr[Mitochondrial carrier protein]	.	GO:0055085;GO:0016021;GO:0005743;GO:0005488	.	.	.	TMH:2	.
1	CNAG_03832	KTR3	alpha 1,2-mannosyltransferase	KTR1	alpha-1,2-mannosyltransferase KTR1	CN	GO:0006486	protein glycosylation	CN	GO:0016020	membrane	CN	GO:0000030	mannosyltransferase activity	Glycolipid 2-alpha-mannosyltransferase	PF01793.11|Glyco_transf_15[Glycolipid 2-alpha-mannosyltransferase]	EC:2.4.1.-[ Hexosyltransferases.]	GO:0016020;GO:0004377;GO:0006486	.	SigP[len:127,SProb:0.93]	.	TMH:1	.
1	CNAG_03858	N/A	hypothetical protein	---	---	---	---	---	---	---	---	---	---	---	---	.	.	.	.	SigP[len:75,SProb:1.0]	SigP4[DScore:0.803]	TMH:1	.
1	CNAG_03861	N/A	cytochrome c oxidase subunit 5a	COX6	cytochrome c oxidase subunit VI	---	---	---	CN	GO:0005743	mitochondrial inner membrane	CN	GO:0004129	cytochrome-c oxidase activity	N/A	PF02284.11|COX5A[Cytochrome c oxidase subunit Va]	EC:1.9.3.1[Cytochrome-c oxidase.]	GO:0004129	ko05016[Huntington's disease];ko04260[Cardiac muscle contraction];ko05010[Alzheimer's disease];ko05012[Parkinson's disease]	SigP[len:208,SProb:0.919]	.	.	.
1	CNAG_03863	N/A	protein arginine N-methyltransferase 1, protein arginine N-methyltransferase 1, variant	HMT1	protein-arginine omega-N methyltransferase HMT1	CN	GO:0006479	protein methylation	---	---	---	CN	GO:0008168	methyltransferase activity	2-polyprenyl-3-methyl-5-hydroxy-6-metoxy-1,4-benzoquinol methylase [Coenzyme transport and metabolism]\23S rRNA G2069 N7-methylase RlmK or C1962 C5-methylase RlmI [Translation, ribosomal structure and biogenesis]\23S rRNA m(2)G2445 methyltransferase; Provisional\Cyclopropane fatty-acyl-phospholipid synthase and related methyltransferases [Lipid transport and metabolism]\HemK family putative methy…	PF12847.2|Methyltransf_18[Methyltransferase domain];PF08003.6|Methyltransf_9[Protein of unknown function (DUF1698)];PF13659.1|Methyltransf_26[Methyltransferase domain];PF08241.7|Methyltransf_11[Methyltransferase domain];PF05185.11|PRMT5[PRMT5 arginine-N-methyltransferase];PF13489.1|Methyltransf_23[Methyltransferase domain];PF13847.1|Methyltransf_31[Methyltransferase domain];PF05175.9|MTS[Methyltr…	EC:2.1.1.-[ Methyltransferases.]	GO:0008276;GO:0006479;GO:0005737	.	.	.	.	.
1	CNAG_03899	N/A	hypoxia up-regulated 1	LHS1	Hsp70 family chaperone LHS1	---	---	---	---	---	---	---	---	---	DnaK-type molecular chaperone; Provisional\Fe-S protein assembly chaperone HscA\Hsp70 protein\Molecular chaperone DnaK (HSP70) [Posttranslational modification, protein turnover, chaperones]\Nucleotide-Binding Domain of the sugar kinase/HSP70/actin superfamily\chaperone protein DnaK\chaperone protein HscA; Provisional\chloroplast Hsp70; Provisional\heat shock 70 kDa precursor protein; Provisional\…	PF00012.15|HSP70[Hsp70 protein]	.	GO:0005524	.	SigP[len:60,SProb:1.0]	SigP4[DScore:0.921]	TMH:1	.
1	CNAG_03916	N/A	glucose-6-phosphate isomerase	PGI1	glucose-6-phosphate isomerase	CN	GO:0006094\GO:0006096	gluconeogenesis\glycolytic process	---	---	---	CN	GO:0004347	glucose-6-phosphate isomerase activity	Glucose-6-phosphate isomerase [Carbohydrate transport and metabolism]\N/A\PCRF domain\Phosphoglucose isomerase\bifunctional transaldolase/phosoglucose isomerase; Validated\glucose-6-phosphate isomerase\glucose-6-phosphate isomerase; Provisional\glucose-6-phosphate isomerase; Reviewed	PF00342.14|PGI[Phosphoglucose isomerase]	EC:5.3.1.9[Glucose-6-phosphate isomerase.]	GO:0004347;GO:0006094;GO:0006096;GO:0005737	ko00030[Pentose phosphate pathway];ko00500[Starch and sucrose metabolism];ko00520[Amino sugar and nucleotide sugar metabolism]	.	.	.	chu:CHU_0472 pgi; glucose-6-phosphate isomerase (EC:5.3.1.9); K01810 glucose-6-phosphate isomerase [EC:5.3.1.9]
1	CNAG_03931	N/A	mitochondrial import receptor subunit TOM40	TOM40	Tom40p	CN	GO:0055085	transmembrane transport	CN	GO:0005741	mitochondrial outer membrane	---	---	---	Eukaryotic porin family that forms channels in the mitochondrial outer membrane	PF01459.17|Porin_3[Eukaryotic porin]	.	GO:0006820;GO:0055085;GO:0008308;GO:0004872;GO:0005741	.	.	.	.	.
1	CNAG_03935	NEP1	similar to Neprilysin (neutral endopeptidase)	---	---	CN	GO:0006508	proteolysis	---	---	---	CN	GO:0004222	metalloendopeptidase activity	Peptidase Gluzincin family (thermolysin-like proteinases, TLPs) includes peptidases M1, M2, M3, M4, M13, M32 and M36 (fungalysins)\Peptidase family M13\Predicted metalloendopeptidase [Posttranslational modification, protein turnover, chaperones]	PF05649.8|Peptidase_M13_N[Peptidase family M13];PF01431.16|Peptidase_M13[Peptidase family M13]	EC:3.4.24.71[Endothelin-converting enzyme 1.]	GO:0006508;GO:0004222	.	.	.	TMH:1	.
1	CNAG_03936	N/A	NAD(P)H:quinone oxidoreductase, type IV	PST2	flavodoxin-like fold family protein	CN	GO:0045892	negative regulation of transcription, DNA-templated	---	---	---	CN	GO:0010181\GO:0016491	FMN binding\oxidoreductase activity	Flavorubredoxin [Energy production and conversion]\NADPH-dependent FMN reductase	TIGR01755[flav_wrbA: NAD(P)H:quinone oxidoreductase, type IV];PF03358.10|FMN_red[NADPH-dependent FMN reductase]	.	GO:0016481;GO:0010181;GO:0016491	.	.	.	.	eba:ebA2303 wrbA; TrpR binding protein WrbA; K03809 Trp repressor binding protein
1	CNAG_03941	N/A	20S proteasome subunit alpha 2	PRE8	proteasome core particle subunit alpha 2	CN	GO:0051603\GO:0006511	proteolysis involved in cellular protein catabolic process\ubiquitin-dependent protein catabolic process	CN	GO:0019773\GO:0005839	proteasome core complex, alpha-subunit complex\proteasome core complex	CN	GO:0004175\GO:0004298	endopeptidase activity\threonine-type endopeptidase activity	20S proteasome, alpha and beta subunits [Posttranslational modification, protein turnover, chaperones]\N/A\Proteasome subunit A N-terminal signature\Proteasome subunit beta type-5; Provisional\proteasome endopeptidase complex, archaeal, alpha subunit\proteasome subunit alpha; Provisional	PF10584.4|Proteasome_A_N[Proteasome subunit A N-terminal signature];PF00227.21|Proteasome[Proteasome subunit]	EC:3.4.25.1[Proteasome endopeptidase complex.]	GO:0019773;GO:0004298;GO:0006511	.	.	.	.	.
1	CNAG_03957	N/A	4-nitrophenyl phosphatase	PHO13	4-nitrophenylphosphatase	CN	GO:0008152	metabolic process	---	---	---	CN	GO:0016791	phosphatase activity	FMN phosphatase YigB, HAD superfamily [Coenzyme transport and metabolism]\HAD-superfamily class IIA hydrolase, TIGR01459\HAD-superfamily subfamily IIA hydrolase, TIGR01457\HAD-superfamily subfamily IIA hydrolase, TIGR01458\Haloacid Dehalogenase Superfamily Class (subfamily) IIA\Haloacid Dehalogenase-like Hydrolases\Histidinol phosphatase or a related phosphatase [Amino acid transport and metaboli…	TIGR01452[PGP_euk: phosphoglycolate/pyridoxal phosphate phosphatase family];PF00702.21|Hydrolase[haloacid dehalogenase-like hydrolase];PF13242.1|Hydrolase_like[HAD-hyrolase-like];TIGR01460[HAD-SF-IIA: HAD hydrolase, family IIA];PF13344.1|Hydrolase_6[Haloacid dehalogenase-like hydrolase]	EC:3.1.3.41[4-nitrophenylphosphatase.]	GO:0008152;GO:0016791	.	.	.	.	.
1	CNAG_03960	N/A	Gly-Xaa carboxypeptidase	CPS1	Gly-Xaa carboxypeptidase	CN	GO:0008152	metabolic process	---	---	---	CN	GO:0016787\GO:0004181	hydrolase activity\metallocarboxypeptidase activity	Acetylornithine deacetylase/Succinyl-diaminopimelate desuccinylase or related deacylase [Amino acid transport and metabolism]\N-acyl-L-amino-acid amidohydrolase\Peptidase family M20/M25/M40\Zinc peptidases M18, M20, M28, and M42\acetylornithine deacetylase (ArgE)\acetylornithine deacetylase or succinyl-diaminopimelate desuccinylase\acetylornithine deacetylase; Provisional\diaminopimelate aminotra…	PF01546.23|Peptidase_M20[Peptidase family M20/M25/M40];PF07687.9|M20_dimer[Peptidase dimerisation domain]	EC:3.4.17.4[Gly-Xaa carboxypeptidase.]	GO:0004180;GO:0006508;GO:0008237;GO:0046983	.	.	.	.	.
1	CNAG_03973	N/A	hydantoinase	---	---	---	---	---	---	---	---	CN	GO:0016787	hydrolase activity	Hydantoinase/oxoprolinase\Hydantoinase/oxoprolinase N-terminal region\N-methylhydantoinase A/oxoprolinase/acetone carboxylase, beta subunit [Amino acid transport and metabolism, Secondary metabolites biosynthesis, transport and catabolism]\Nucleotide-Binding Domain of the sugar kinase/HSP70/actin superfamily\Protein of unknown function (DUF917)\Sugar (pentulose or hexulose) kinase [Carbohydrate t…	PF06032.7|DUF917[Protein of unknown function (DUF917)];PF01968.13|Hydantoinase_A[Hydantoinase/oxoprolinase];PF05378.8|Hydant_A_N[Hydantoinase/oxoprolinase N-terminal region]	.	GO:0016787	.	.	.	.	.
1	CNAG_03974	N/A	hypothetical protein	---	---	---	---	---	---	---	---	---	---	---	3,8-divinyl protochlorophyllide a 8-vinyl reductase\3-hydroxybutyrate dehydrogenase\3-ketoacyl-(acyl-carrier-protein) reductase; Provisional\3-ketoacyl-(acyl-carrier-protein) reductase; Validated\D-mannonate oxidoreductase; Provisional\Medium chain reductase/dehydrogenase (MDR)/zinc-dependent alcohol dehydrogenase-like family\NAD dependent epimerase/dehydratase family\NAD(P)-dependent dehydrogena…	PF13460.1|NAD_binding_10[NADH(P)-binding];PF05368.8|NmrA[NmrA-like family];PF01370.16|Epimerase[NAD dependent epimerase/dehydratase family]	.	GO:0008152;GO:0003824;GO:0005488	.	.	.	.	.
1	CNAG_03983	N/A	oxidoreductase	GCY1	glycerol 2-dehydrogenase (NADP(+)) GCY1	CN	GO:0055114	oxidation-reduction process	---	---	---	CN	GO:0016491	oxidoreductase activity	N/A\Predicted oxidoreductase (related to aryl-alcohol dehydrogenase) [General function prediction only]\Predicted oxidoreductase of the aldo/keto reductase family [General function prediction only]\voltage-dependent potassium channel beta subunit, animal	PF00248.16|Aldo_ket_red[Aldo/keto reductase family]	EC:1.1.1.-[ With NAD(+) or NADP(+) as acceptor.]	GO:0005623;GO:0005488;GO:0055114;GO:0008106	ko00591[Linoleic acid metabolism];ko00363[Bisphenol degradation];ko00650[Butanoate metabolism];ko00625[Chloroalkane and chloroalkene degradation]	.	.	.	.
1	CNAG_03987	N/A	elongation factor 1 alpha-like protein	HBS1	ribosome dissociation factor GTPase HBS1	---	---	---	---	---	---	CN	GO:0005525\GO:0003924	GTP binding\GTPase activity	Domain II of Elongation factor Tu (EF-Tu)-like proteins\Domain III of Elongation factor (EF) Tu (EF-TU) and related proteins\Elongation factor Tu GTP binding domain\Elongation factor Tu; Provisional\GTP-binding protein LepA; Provisional\GTP-binding protein TypA/BipA\GTP-binding protein; Provisional\GTPase [General function prediction only]\GTPase SAR1 family domain [General function prediction on…	PF01926.18|MMR_HSR1[50S ribosome-binding GTPase];PF00009.22|GTP_EFTU[Elongation factor Tu GTP binding domain];PF03143.12|GTP_EFTU_D3[Elongation factor Tu C-terminal domain];PF03144.20|GTP_EFTU_D2[Elongation factor Tu domain 2]	.	GO:0005525;GO:0003924	.	.	.	.	.
1	CNAG_04004	N/A	small subunit ribosomal protein S1	RPS1A	ribosomal 40S subunit protein S1A	CN	GO:0006412	translation	CN	GO:0005840\GO:0005622	ribosome\intracellular	CN	GO:0003735	structural constituent of ribosome	Ribosomal S3Ae family	PF01015.13|Ribosomal_S3Ae[Ribosomal S3Ae family]	.	GO:0005840;GO:0006412;GO:0003735	.	.	.	.	vvi:100232969 cyc07; K02984 small subunit ribosomal protein S3Ae
1	CNAG_04005	N/A	cytoplasmic protein, cytoplasmic protein, variant	MRN1	Mrn1p	---	---	---	---	---	---	CN	GO:0003676	nucleic acid binding	ELAV/HuD family splicing factor\RNA recognition motif (RRM) domain [Translation, ribosomal structure and biogenesis]\RNA recognition motif (RRM) superfamily\Sporozoite P67 surface antigen\heterogeneous nuclear ribonucleoprotein R, Q family\polyadenylate binding protein, human types 1, 2, 3, 4 family\sex-lethal family splicing factor\splicing factor, CC1-like family	PF14259.1|RRM_6[RNA recognition motif (a.k.a. RRM, RBD, or RNP domain)];PF00076.17|RRM_1[RNA recognition motif. (a.k.a. RRM, RBD, or RNP domain)];PF13893.1|RRM_5[RNA recognition motif. (a.k.a. RRM, RBD, or RNP domain)]	.	GO:0000166;GO:0003676	.	.	.	.	.
1	CNAG_04011	N/A	large subunit ribosomal protein L37a	RPL43A	ribosomal 60S subunit protein L43A	CN	GO:0006412	translation	CN	GO:0005840\GO:0005622	ribosome\intracellular	CN	GO:0003735	structural constituent of ribosome	Ribosomal L37ae protein family	TIGR00280[L37a: ribosomal protein L37a];PF01780.14|Ribosomal_L37ae[Ribosomal L37ae protein family]	.	GO:0005840;GO:0006412;GO:0003735	.	.	.	.	.
1	CNAG_04014	N/A	26S proteasome regulatory subunit N9	RPN9	proteasome regulatory particle lid subunit RPN9	---	---	---	---	---	---	CN	GO:0005515	protein binding	PCI domain	PF01399.22|PCI[PCI domain]	.	.	.	.	.	.	.
1	CNAG_04021	N/A	large subunit ribosomal protein L24	RPL26A	ribosomal 60S subunit protein L26A	CN	GO:0006412	translation	CN	GO:0015934	large ribosomal subunit	CN	GO:0003735	structural constituent of ribosome	KOW (Kyprides, Ouzounis, Woese) motif\KOW: an acronym for the authors&apos; surnames (Kyrpides, Ouzounis and Woese)	TIGR01080[rplX_A_E: ribosomal protein L24];PF00467.24|KOW[KOW motif]	.	GO:0015934;GO:0006412;GO:0003735	.	.	.	.	.
1	CNAG_04028	N/A	RNA binding protein, RNA binding protein, variant	---	---	---	---	---	---	---	---	CN	GO:0003676	nucleic acid binding	MAEBL; Provisional\RNA recognition motif (RRM) domain [Translation, ribosomal structure and biogenesis]\RNA recognition motif (RRM) superfamily\glycine-rich RNA-binding protein 4; Provisional\polyadenylate binding protein, human types 1, 2, 3, 4 family\splicing factor, CC1-like family	PF14259.1|RRM_6[RNA recognition motif (a.k.a. RRM, RBD, or RNP domain)];PF13893.1|RRM_5[RNA recognition motif. (a.k.a. RRM, RBD, or RNP domain)];PF00076.17|RRM_1[RNA recognition motif. (a.k.a. RRM, RBD, or RNP domain)]	.	GO:0030529;GO:0000166;GO:0003676	.	.	.	.	.
1	CNAG_04033	N/A	alpha 1,3-glucosidase	ROT2	glucan 1,3-alpha-glucosidase ROT2	CN	GO:0005975	carbohydrate metabolic process	---	---	---	CN	GO:0030246\GO:0004553\GO:0003824	carbohydrate binding\hydrolase activity, hydrolyzing O-glycosyl compounds\catalytic activity	Alpha amylase catalytic domain family\Alpha-glucosidase, glycosyl hydrolase family GH31 [Carbohydrate transport and metabolism]\Glycosyl hydrolases family 31\N-terminal domain of glycosyl hydrolase family 31 (GH31)\alpha-glucosidase; Provisional\hydrolase, hydrolyzing O-glycosyl compounds\putative alpha-glucosidase; Provisional	PF13802.1|Gal_mutarotas_2[Galactose mutarotase-like];PF01055.21|Glyco_hydro_31[Glycosyl hydrolases family 31]	EC:3.2.1.84[Glucan 1,3-alpha-glucosidase.]	GO:0004553;GO:0005975	ko04141[Protein processing in endoplasmic reticulum]	SigP[len:69,SProb:0.993]	SigP4[DScore:0.934]	TMH:1	.
1	CNAG_04048	N/A	53 kda brg1-associated factor b	ACT1	actin	---	---	---	---	---	---	---	---	---	Actin\Actin-related protein 3; Provisional\Nucleotide-Binding Domain of the sugar kinase/HSP70/actin superfamily	PF00022.14|Actin[Actin]	.	GO:0005856;GO:0005515;GO:0005524;GO:0005737	.	.	.	.	.
1	CNAG_04056	N/A	hypothetical protein	PCP1	rhomboid protease PCP1	---	---	---	CN	GO:0016021	integral component of membrane	CN	GO:0004252	serine-type endopeptidase activity	Rhomboid family\rhomboid family protease GlpG	PF01694.17|Rhomboid[Rhomboid family]	.	GO:0016021	.	SigP[len:165,SProb:0.747]	.	TMH:5	.
1	CNAG_04066	N/A	endoribonuclease L-PSP	MMF1	isoleucine biosynthesis protein MMF1	---	---	---	---	---	---	CN	GO:0019239	deaminase activity	N/A	TIGR00004[TIGR00004: putative endoribonuclease L-PSP];PF01042.16|Ribonuc_L-PSP[Endoribonuclease L-PSP]	.	.	.	.	.	.	lsp:Bsph_0067 yabJ; hypothetical protein; K07567 TdcF protein
1	CNAG_04070	N/A	exonuclease	YME2	Yme2p	---	---	---	---	---	---	CN	GO:0003676	nucleic acid binding	ATPases associated with a variety of cellular activities\RNA recognition motif (RRM) superfamily\RNA12 protein	PF10443.4|RNA12[RNA12 protein];PF00076.17|RRM_1[RNA recognition motif. (a.k.a. RRM, RBD, or RNP domain)]	.	GO:0004527;GO:0005524;GO:0017111;GO:0003676	.	.	.	.	.
1	CNAG_04071	N/A	20S proteasome subunit alpha 6	PRE5	proteasome core particle subunit alpha 6	CN	GO:0006511\GO:0051603	ubiquitin-dependent protein catabolic process\proteolysis involved in cellular protein catabolic process	CN	GO:0019773\GO:0005839	proteasome core complex, alpha-subunit complex\proteasome core complex	CN	GO:0004175\GO:0004298	endopeptidase activity\threonine-type endopeptidase activity	20S proteasome, alpha and beta subunits [Posttranslational modification, protein turnover, chaperones]\N/A\Proteasome subunit A N-terminal signature\proteasome endopeptidase complex, archaeal, alpha subunit\proteasome subunit alpha; Provisional	PF10584.4|Proteasome_A_N[Proteasome subunit A N-terminal signature];PF00227.21|Proteasome[Proteasome subunit]	EC:3.4.25.1[Proteasome endopeptidase complex.]	GO:0019773;GO:0004298;GO:0006511	.	.	.	.	.
1	CNAG_04074	N/A	coatomer beta' subunit	SEC27	coatomer subunit beta'	CN	GO:0006886\GO:0016192	intracellular protein transport\vesicle-mediated transport	CN	GO:0030117	membrane coat	CN	GO:0005515\GO:0005198	protein binding\structural molecule activity	Coatomer WD associated region\N/A\WD40 repeat [General function prediction only]\WD40 repeats in seven bladed beta propellers\coronin; Provisional	PF04053.9|Coatomer_WDAD[Coatomer WD associated region];PF00400.27|WD40[WD domain, G-beta repeat]	.	GO:0006886;GO:0030117;GO:0005515;GO:0005198;GO:0016192	.	.	.	.	.
1	CNAG_04077	N/A	hypothetical protein	---	---	---	---	---	---	---	---	---	---	---	---	.	.	.	.	.	.	TMH:1	.
1	CNAG_04083	N/A	dolichol kinase, dolichol kinase, variant	SEC59	dolichol kinase	---	---	---	CN	GO:0016020	membrane	CN	GO:0016772	transferase activity, transferring phosphorus-containing groups	Cytidylyltransferase family	.	.	GO:0016020;GO:0016301	.	.	.	TMH:11	.
1	CNAG_04089	N/A	coatomer zeta subunit	RET3	coatomer subunit zeta	CN	GO:0006810	transport	---	---	---	---	---	---	Clathrin adaptor complex small chain	PF01217.15|Clat_adaptor_s[Clathrin adaptor complex small chain]	.	GO:0006810;GO:0019028	.	SigP[len:132,SProb:0.933]	SigP4[DScore:0.514]	.	.
1	CNAG_04099	N/A	6-phosphogluconate dehydrogenase, decarboxylating	GND2	phosphogluconate dehydrogenase (decarboxylating) GND2	CN	GO:0006098\GO:0055114	pentose-phosphate shunt\oxidation-reduction process	---	---	---	CN	GO:0004616	phosphogluconate dehydrogenase (decarboxylating) activity	3-hydroxyisobutyrate dehydrogenase or related beta-hydroxyacid dehydrogenase [Lipid transport and metabolism]\6-phosphogluconate dehydrogenase (decarboxylating)\6-phosphogluconate dehydrogenase (decarboxylating) [Carbohydrate transport and metabolism]\6-phosphogluconate dehydrogenase [Carbohydrate transport and metabolism]\6-phosphogluconate dehydrogenase-like protein; Reviewed\6-phosphogluconate…	PF03446.10|NAD_binding_2[NAD binding domain of 6-phosphogluconate dehydrogenase]	EC:1.1.1.44[Phosphogluconate dehydrogenase (decarboxylating).]	GO:0050661;GO:0006098;GO:0004616;GO:0055114	ko00480[Glutathione metabolism]	.	.	.	xla:398848 pgd; phosphogluconate dehydrogenase (EC:1.1.1.44); K00033 6-phosphogluconate dehydrogenase [EC:1.1.1.44]
1	CNAG_04114	N/A	small subunit ribosomal protein S0	RPS0B	ribosomal 40S subunit protein S0B	CN	GO:0006412	translation	CN	GO:0005840\GO:0005622\GO:0015935	ribosome\intracellular\small ribosomal subunit	CN	GO:0003735	structural constituent of ribosome	30S ribosomal protein S2/unknown domain fusion protein; Provisional\40S ribosomal protein SA; Provisional\N/A	PF00318.15|Ribosomal_S2[Ribosomal protein S2];TIGR01012[Sa_S2_E_A: ribosomal protein S2]	.	GO:0006412;GO:0003735;GO:0015935	.	.	.	.	.
1	CNAG_04151	N/A	oxysterol-binding protein	SWH1	oxysterol-binding protein related protein SWH1	---	---	---	---	---	---	CN	GO:0005515	protein binding	Ankyrin repeat [Signal transduction mechanisms]\Ankyrin repeats (3 copies)\Ankyrin repeats (many copies)\N/A\Oxysterol-binding protein\PH domain\Pleckstrin homology-like domain\ankyrin repeat protein; Provisional\ankyrin repeats	PF13857.1|Ank_5[Ankyrin repeats (many copies)];PF00169.24|PH[PH domain];PF00023.25|Ank[Ankyrin repeat];PF01237.13|Oxysterol_BP[Oxysterol-binding protein]	.	GO:0008202	.	.	.	.	.
1	CNAG_04168	N/A	histone H1/5	HHO1	histone H1	CN	GO:0006334	nucleosome assembly	CN	GO:0005634\GO:0000786	nucleus\nucleosome	CN	GO:0003677	DNA binding	N/A	PF00538.14|Linker_histone[linker histone H1 and H5 family]	.	GO:0005634;GO:0003677;GO:0006334;GO:0000786	.	.	.	.	.
1	CNAG_04173	N/A	hypothetical protein	---	---	---	---	---	---	---	---	---	---	---	---	.	.	.	.	.	.	.	.
1	CNAG_04188	N/A	O-methyltransferase	---	---	---	---	---	---	---	---	---	---	---	N/A\Predicted O-methyltransferase YrrM [General function prediction only]\protein-L-isoaspartate O-methyltransferase; Provisional\tRNA A58 N-methylase Trm61 [Translation, ribosomal structure and biogenesis]	PF01596.12|Methyltransf_3[O-methyltransferase];PF13578.1|Methyltransf_24[Methyltransferase domain]	.	GO:0008171	.	.	.	.	.
1	CNAG_04189	N/A	succinate dehydrogenase [ubiquinone] flavoprotein subunit, mitochondrial	SDH1	succinate dehydrogenase flavoprotein subunit SDH1	CN	GO:0006099\GO:0022900\GO:0055114	tricarboxylic acid cycle\electron transport chain\oxidation-reduction process	---	---	---	CN	GO:0016627\GO:0050660\GO:0016491	oxidoreductase activity, acting on the CH-CH group of donors\flavin adenine dinucleotide binding\oxidoreductase activity	3-ketosteroid-delta-1-dehydrogenase; Provisional\Aspartate oxidase [Coenzyme transport and metabolism]\FAD binding domain\Fumarate reductase flavoprotein C-term\L-aspartate oxidase\L-aspartate oxidase; Provisional\NADH-dependent fumarate reductase; Provisional\Predicted oxidoreductase [General function prediction only]\Rossmann-fold NAD(P)(+)-binding proteins\Succinate dehydrogenase [ubiquinone] …	PF02910.15|Succ_DH_flav_C[Fumarate reductase flavoprotein C-term];TIGR01816[sdhA_forward: succinate dehydrogenase, flavoprotein subunit];PF00890.19|FAD_binding_2[FAD binding domain];TIGR01812[sdhA_frdA_Gneg: succinate dehydrogenase or fumarate reductase, flavoprotein subunit];PF07992.9|Pyr_redox_2[Pyridine nucleotide-disulphide oxidoreductase]	EC:1.3.5.1[Succinate dehydrogenase (ubiquinone).]	GO:0009055;GO:0016627;GO:0006099;GO:0022900;GO:0050660	ko05016[Huntington's disease];ko00190[Oxidative phosphorylation];ko05010[Alzheimer's disease];ko05012[Parkinson's disease]	.	.	.	.
1	CNAG_04194	N/A	protein transporter SEC13	SEC13	GTPase-activating protein SEC13	---	---	---	---	---	---	CN	GO:0005515	protein binding	N/A\WD40 repeat [General function prediction only]\WD40 repeats in seven bladed beta propellers\coronin; Provisional	PF00400.27|WD40[WD domain, G-beta repeat]	.	GO:0055085;GO:0005643;GO:0005789;GO:0015031;GO:0012507;GO:0016192;GO:0051028	ko04141[Protein processing in endoplasmic reticulum]	.	.	.	.
1	CNAG_04195	N/A	O-methyltransferase	---	---	---	---	---	---	---	---	CN	GO:0008171	O-methyltransferase activity	N/A\Predicted O-methyltransferase YrrM [General function prediction only]\Protein-L-isoaspartate O-methyltransferase [Posttranslational modification, protein turnover, chaperones]\Protein-L-isoaspartate(D-aspartate) O-methyltransferase (PCMT)\methyltransferase, ATP-grasp peptide maturase system\tRNA A58 N-methylase Trm61 [Translation, ribosomal structure and biogenesis]	PF12847.2|Methyltransf_18[Methyltransferase domain];PF01596.12|Methyltransf_3[O-methyltransferase];PF13578.1|Methyltransf_24[Methyltransferase domain];PF01135.14|PCMT[Protein-L-isoaspartate(D-aspartate) O-methyltransferase (PCMT)]	EC:2.1.1.-[ Methyltransferases.]	GO:0008171	ko00350[Tyrosine metabolism];ko00624[Polycyclic aromatic hydrocarbon degradation]	.	.	.	bpm:BURPS1710b_A0314 mdmC; O-methyltransferase family protein (EC:2.1.1.-); K00599 [EC:2.1.1.-]
1	CNAG_04196	N/A	actin binding protein	ARP2	actin-related protein 2	---	---	---	---	---	---	---	---	---	Actin\Actin-related protein 3; Provisional\Nucleotide-Binding Domain of the sugar kinase/HSP70/actin superfamily	PF00022.14|Actin[Actin]	.	GO:0005515	.	.	.	.	.
1	CNAG_04206	N/A	hypothetical protein	---	---	CN	GO:0008152	metabolic process	---	---	---	CN	GO:0016846	carbon-sulfur lyase activity	Glutathione-dependent formaldehyde-activating enzyme	PF04828.9|GFA[Glutathione-dependent formaldehyde-activating enzyme]	.	.	.	.	.	.	.
1	CNAG_04209	N/A	voltage-gated potassium channel protein beta-2 subunit	YPL088W	---	SC	GO:0006081\GO:0055114	cellular aldehyde metabolic process\oxidation-reduction process	SC	GO:0005575	cellular_component	SC	GO:0018456\GO:0016491	aryl-alcohol dehydrogenase (NAD+) activity\oxidoreductase activity	N/A\Predicted oxidoreductase (related to aryl-alcohol dehydrogenase) [General function prediction only]\Predicted oxidoreductase of the aldo/keto reductase family [General function prediction only]\voltage-dependent potassium channel beta subunit, animal	PF00248.16|Aldo_ket_red[Aldo/keto reductase family]	.	GO:0055085;GO:0006813;GO:0005216;GO:0055114;GO:0016491	.	.	.	.	.
1	CNAG_04215	MET3	sulfate adenylyltransferase	MET3	sulfate adenylyltransferase	CN	GO:0000103	sulfate assimilation	---	---	---	CN	GO:0005524\GO:0004020\GO:0004781	ATP binding\adenylylsulfate kinase activity\sulfate adenylyltransferase (ATP) activity	ATP sulfurylase (sulfate adenylyltransferase) [Inorganic ion transport and metabolism]\ATP sulphurylase\Catalytic domain of phospholipase D superfamily proteins\N/A\P-loop containing Nucleoside Triphosphate Hydrolases\PUA-like domain\bifunctional sulfate adenylyltransferase subunit 1/adenylylsulfate kinase protein; Provisional\bifunctional sulfate adenylyltransferase subunit 1/adenylylsulfate kin…	PF01747.12|ATP-sulfurylase[ATP-sulfurylase];PF14306.1|PUA_2[PUA-like domain];TIGR00339[sopT: sulfate adenylyltransferase];PF01583.15|APS_kinase[Adenylylsulphate kinase]	EC:2.7.7.4[Sulfate adenylyltransferase.]	GO:0000103;GO:0005524;GO:0016301;GO:0019344;GO:0004781;GO:0005737;GO:0009086	ko00450[Selenocompound metabolism];ko00920[Sulfur metabolism]	.	.	.	pcs:Pc20g07710 aps; sulfate adenylyltransferase aps-Penicillium chrysogenum ; K00958 sulfate adenylyltransferase [EC:2.7.7.4]
1	CNAG_04219	N/A	lactoylglutathione lyase, lactoylglutathione lyase, variant	GLO1	lactoylglutathione lyase GLO1	---	---	---	---	---	---	CN	GO:0004462\GO:0046872	lactoylglutathione lyase activity\metal ion binding	This domain superfamily is found in a variety of structurally related metalloproteins, including the type I extradiol dioxygenases, glyoxalase I and a group of antibiotic resistance proteins\lactoylglutathione lyase	PF13669.1|Glyoxalase_4[Glyoxalase/Bleomycin resistance protein/Dioxygenase superfamily];PF12681.2|Glyoxalase_2[Glyoxalase-like domain];TIGR00068[glyox_I: lactoylglutathione lyase];PF00903.20|Glyoxalase[Glyoxalase/Bleomycin resistance protein/Dioxygenase superfamily]	EC:4.4.1.5[Lactoylglutathione lyase.]	GO:0004462;GO:0046872	ko04011[MAPK signaling pathway - yeast]	.	.	.	pha:PSHAa1601 gloA; lactoylglutathione lyase (methylglyoxalase) (aldoketomutase) (glyoxalase I) (Glx I) (Ketone-aldehyde mutase) (S-D-lactoylglutathione methylglyoxal lyase) (EC:4.4.1.5); K01759 lactoylglutathione lyase [EC:4.4.1.5]
1	CNAG_04221	N/A	6-phosphofructo-2-kinase/fructose-2,6-bisphosphatase	FBP26	fructose-2,6-bisphosphatase	CN	GO:0006003\GO:0006000	fructose 2,6-bisphosphate metabolic process\fructose metabolic process	---	---	---	CN	GO:0004331\GO:0005524\GO:0003873	fructose-2,6-bisphosphate 2-phosphatase activity\ATP binding\6-phosphofructo-2-kinase activity	6-phosphofructo-2-kinase/fructose-2,6-biphosphatase; Provisional\Histidine phosphatase domain found in a functionally diverse set of proteins, mostly phosphatases; contains a His residue which is phosphorylated during the reaction\N/A\Type 1 periplasmic binding fold superfamily\bifunctional RNase H/acid phosphatase; Provisional	PF01591.13|6PF2K[6-phosphofructo-2-kinase];PF13671.1|AAA_33[AAA domain];PF00300.17|His_Phos_1[Histidine phosphatase superfamily (branch 1)]	EC:3.1.3.46[Fructose-2,6-bisphosphate 2-phosphatase.];EC:2.7.1.105[6-phosphofructo-2-kinase.]	GO:0006003;GO:0005524;GO:0003873	.	.	.	.	.
1	CNAG_04257	N/A	hypothetical protein	MIM1	Mim1p	---	---	---	CN	GO:0005741	mitochondrial outer membrane	---	---	---	2-oxoglutarate dehydrogenase complex dihydrolipoamide succinyltransferase (E2 component)\Axonemal dynein light chain\Borrelia P83/100 protein\MAEBL; Provisional\Membrane protein involved in colicin uptake [Cell wall/membrane/envelope biogenesis]\Mitochondrial ribosome subunit S26\NMDA receptor-regulated protein 1\Outer membrane protein TOM13\Protein of unknown function (DUF1682)\Protein of unknow…	PF08219.6|TOM13[Outer membrane protein TOM13]	.	GO:0006810;GO:0005741	.	.	.	TMH:1	.
1	CNAG_04265	N/A	hypothetical protein	LSB5	Lsb5p	CN	GO:0006886	intracellular protein transport	CN	GO:0005622	intracellular	---	---	---	GAT domain found in eukaryotic ADP-ribosylation factor (Arf)-binding proteins (GGAs), metazoan myb protein 1 (Tom1)-like proteins, and similar proteins\N/A	PF00790.14|VHS[VHS domain];PF03127.9|GAT[GAT domain]	.	GO:0006886;GO:0005622	.	.	.	.	.
1	CNAG_04273	N/A	hypothetical protein	---	---	---	---	---	---	---	---	CN	GO:0003676	nucleic acid binding	DNA polymerase III subunits gamma and tau; Validated\DNA topoisomerase 2; Provisional\MAEBL; Provisional\NADH dehydrogenase subunit E; Provisional\SAP domain\terminal organelle assembly protein TopJ\translation initiation factor IF-2; Validated	PF02037.22|SAP[SAP domain]	.	.	.	.	.	.	.
1	CNAG_04276	FCY4	cytosine-purine permease	FCY22	purine-cytosine permease	CN	GO:0015851	nucleobase transport	CN	GO:0016020	membrane	CN	GO:0015205	nucleobase transmembrane transporter activity	Sodium:alanine symporter family\Solute carrier families 5 and 6-like; solute binding domain	PF02133.10|Transp_cyt_pur[Permease for cytosine/purines, uracil, thiamine, allantoin]	.	GO:0015205;GO:0016020;GO:0055085;GO:0015931	.	.	.	TMH:11	.
1	CNAG_04312	MAN1	mannose-6-phosphate isomerase	PMI40	mannose-6-phosphate isomerase PMI40	CN	GO:0005975\GO:0009298	carbohydrate metabolic process\GDP-mannose biosynthetic process	---	---	---	CN	GO:0008270\GO:0004476	zinc ion binding\mannose-6-phosphate isomerase activity	Conserved domain found in cupin and related proteins\Mannose-6-phosphate isomerase, class I [Carbohydrate transport and metabolism]	PF01238.16|PMI_typeI[Phosphomannose isomerase type I];TIGR00218[manA: mannose-6-phosphate isomerase, class I]	EC:5.3.1.8[Mannose-6-phosphate isomerase.]	GO:0008270;GO:0005975;GO:0004476;GO:0005737	ko00520[Amino sugar and nucleotide sugar metabolism]	.	.	.	.
1	CNAG_04326	N/A	malate dehydrogenase (oxaloacetate-decarboxylating)	MAE1	malate dehydrogenase (oxaloacetate-decarboxylating)	CN	GO:0055114\GO:0006108	oxidation-reduction process\malate metabolic process	---	---	---	CN	GO:0004471\GO:0004470\GO:0051287	malate dehydrogenase (decarboxylating) (NAD+) activity\malic enzyme activity\NAD binding	Malic enzyme [Energy production and conversion]\Malic enzyme, N-terminal domain\NADP-dependent malic enzyme; Provisional\Rossmann-fold NAD(P)(+)-binding proteins\bifunctional malic enzyme oxidoreductase/phosphotransacetylase; Reviewed\malate dehydrogenase; Provisional\malic enzyme; Reviewed	PF03949.10|Malic_M[Malic enzyme, NAD binding domain];PF00390.14|malic[Malic enzyme, N-terminal domain]	EC:1.1.1.38[Malate dehydrogenase (oxaloacetate-decarboxylating).]	GO:0016616;GO:0046872;GO:0004470;GO:0051287;GO:0055114;GO:0006108	ko02020[Two-component system]	.	.	.	btb:BMB171_C1608 malS; malate dehydrogenase; K00027 malate dehydrogenase (oxaloacetate-decarboxylating) [EC:1.1.1.38]
1	CNAG_04327	N/A	hypothetical protein	SCP160	Scp160p	---	---	---	---	---	---	CN	GO:0003723	RNA binding	ATPase; Provisional\DNA polymerase III subunits gamma and tau; Provisional\N/A\Polyribonucleotide nucleotidyltransferase (polynucleotide phosphorylase) [Translation, ribosomal structure and biogenesis]\Predicted ATPase, PilT family [General function prediction only]\Transcription antitermination factor NusA, contains S1 and KH domains [Transcription]\guanosine pentaphosphate synthetase I/polynucl…	PF00013.24|KH_1[KH domain];PF13014.1|KH_3[KH domain]	.	GO:0003723	.	.	.	.	.
1	CNAG_04347	N/A	aspartate kinase	HOM3	aspartate kinase	CN	GO:0008652\GO:0008152	cellular amino acid biosynthetic process\metabolic process	---	---	---	CN	GO:0004072\GO:0016597	aspartate kinase activity\amino acid binding	ACT domains are commonly involved in specifically binding an amino acid or other small ligand leading to regulation of the enzyme\Aspartokinase [Amino acid transport and metabolism]\N/A\Pyrococcus aspartate kinase subunit, putative\aspartate kinase\aspartate kinase I; Reviewed\aspartate kinase III; Validated\aspartate kinase, monofunctional class\aspartate kinase; Provisional\aspartate kinase; Re…	TIGR00657[asp_kinases: aspartate kinase];PF01842.20|ACT[ACT domain];PF00696.23|AA_kinase[Amino acid kinase family];PF13840.1|ACT_7[Family description]	EC:2.7.2.4[Aspartate kinase.]	GO:0008652;GO:0016597;GO:0004072	ko00270[Cysteine and methionine metabolism];ko00300[Lysine biosynthesis]	.	.	.	.
1	CNAG_04364	N/A	dolichyl-diphosphooligosaccharide-protein glycosyltransferase	STT3	dolichyl-diphosphooligosaccharide--protein glycosyltransferase subunit STT3	CN	GO:0006486	protein glycosylation	CN	GO:0016020	membrane	CN	GO:0004576	oligosaccharyl transferase activity	Asparagine N-glycosylation enzyme, membrane subunit Stt3 [Posttranslational modification, protein turnover, chaperones]\Dolichyl-phosphate-mannose-protein mannosyltransferase\Uncharacterized membrane protein [Function unknown]\oligosaccharyl transferase, archaeosortase A system-associated	PF02516.9|STT3[Oligosaccharyl transferase STT3 subunit]	EC:2.4.1.119[Dolichyl-diphosphooligosaccharide--protein glycotransferase.]	GO:0016020;GO:0006486;GO:0004576	ko00513[Various types of N-glycan biosynthesis];ko04141[Protein processing in endoplasmic reticulum]	.	.	TMH:12	.
1	CNAG_04388	SOD2	mitochondrial manganese superoxide dismutase	SOD2	superoxide dismutase SOD2	CN	GO:0006801\GO:0055114	superoxide metabolic process\oxidation-reduction process	---	---	---	CN	GO:0004784\GO:0046872	superoxide dismutase activity\metal ion binding	Iron/manganese superoxide dismutases, C-terminal domain\Iron/manganese superoxide dismutases, alpha-hairpin domain\Superoxide dismutase [Fe]; Provisional\Superoxide dismutase [Inorganic ion transport and metabolism]\iron superoxide dismutase\superoxide dismutase [Fe]\superoxide dismutase [Mn]\superoxide dismutase; Provisional	PF02777.13|Sod_Fe_C[Iron/manganese superoxide dismutases, C-terminal domain];PF00081.17|Sod_Fe_N[Iron/manganese superoxide dismutases, alpha-hairpin domain]	EC:1.15.1.1[Superoxide dismutase.]	GO:0004784;GO:0006801;GO:0046872;GO:0005739;GO:0055114	ko05016[Huntington's disease]	.	.	.	xla:399216 sod2; superoxide dismutase 2, mitochondrial (EC:1.15.1.1); K04564 superoxide dismutase, Fe-Mn family [EC:1.15.1.1]
1	CNAG_04439	N/A	V-type proton ATPase subunit B	VMA2	H(+)-transporting V1 sector ATPase subunit B	CN	GO:0046034\GO:0015991\GO:0015992	ATP metabolic process\ATP hydrolysis coupled proton transport\proton transport	CN	GO:0033178\GO:0033180	proton-transporting two-sector ATPase complex, catalytic domain\proton-transporting V-type ATPase, V1 domain	CN	GO:0016820\GO:0005524	hydrolase activity, acting on acid anhydrides, catalyzing transmembrane movement of substances\ATP binding	ATP synthase CF1 alpha subunit\ATP synthase CF1 beta subunit\ATP synthase SpaL; Validated\ATP synthase alpha/beta chain, C terminal domain\ATP synthase alpha/beta family, beta-barrel domain\ATP synthase archaeal, A subunit\ATP synthase archaeal, B subunit\ATP synthase, F1 beta subunit\ATPase alpha subunit; Provisional\ATPase, FliI/YscN family\Archaeal/vacuolar-type H+-ATPase catalytic subunit A/V…	TIGR01040[V-ATPase_V1_B: V-type ATPase, B subunit];PF00306.22|ATP-synt_ab_C[ATP synthase alpha/beta chain, C terminal domain];PF00006.20|ATP-synt_ab[ATP synthase alpha/beta family, nucleotide-binding domain];PF02874.18|ATP-synt_ab_N[ATP synthase alpha/beta family, beta-barrel domain]	EC:3.6.3.14[H(+)-transporting two-sector ATPase.]	GO:0015986;GO:0033180;GO:0046961;GO:0046933	ko04966[Collecting duct acid secretion];ko05323[Rheumatoid arthritis];ko04145[Phagosome];ko05110[Vibrio cholerae infection];ko05120[Epithelial cell signaling in Helicobacter pylori infection]	.	.	.	.
1	CNAG_04445	N/A	small subunit ribosomal protein S7e	RPS7B	ribosomal 40S subunit protein S7B	CN	GO:0006412	translation	CN	GO:0005840\GO:0005622	ribosome\intracellular	CN	GO:0003735	structural constituent of ribosome	Ribosomal protein S7e	PF01251.13|Ribosomal_S7e[Ribosomal protein S7e]	.	GO:0005840;GO:0006412;GO:0003735	.	.	.	.	xtr:100135141 rps7; ribosomal protein S7; K02993 small subunit ribosomal protein S7e
1	CNAG_04488	N/A	3-ketoacyl-CoA reductase	IFA38	ketoreductase	CN	GO:0008152	metabolic process	---	---	---	CN	GO:0016491	oxidoreductase activity	1,6-dihydroxycyclohexa-2,4-diene-1-carboxylate dehydrogenase; Provisional\2,3-dihydroxybenzoate-2,3-dehydrogenase; Validated\2-deoxy-D-gluconate 3-dehydrogenase\2-deoxy-D-gluconate 3-dehydrogenase; Provisional\3-hydroxybutyrate dehydrogenase\3-hydroxybutyrate dehydrogenase; Provisional\3-ketoacyl-(acyl-carrier-protein) reductase NodG; Reviewed\3-ketoacyl-(acyl-carrier-protein) reductase; Provisio…	PF13561.1|adh_short_C2[Enoyl-(Acyl carrier protein) reductase];PF08659.5|KR[KR domain];PF00106.20|adh_short[short chain dehydrogenase]	EC:1.1.1.-[ With NAD(+) or NADP(+) as acceptor.]	GO:0016021;GO:0006633;GO:0005789;GO:0055114;GO:0005488;GO:0016491	.	.	.	.	.
1	CNAG_04499	N/A	clathrin light chain	CLC1	Clc1p	CN	GO:0006886\GO:0016192	intracellular protein transport\vesicle-mediated transport	CN	GO:0030132\GO:0030130	clathrin coat of coated pit\clathrin coat of trans-Golgi network vesicle	CN	GO:0005198	structural molecule activity	Clathrin light chain\MAEBL; Provisional\The Bin/Amphiphysin/Rvs (BAR) domain, a dimerization module that binds membranes and detects membrane curvature	PF01086.12|Clathrin_lg_ch[Clathrin light chain]	.	GO:0006886;GO:0030132;GO:0005515;GO:0030130;GO:0005198;GO:0016192	.	.	.	.	.
1	CNAG_04502	N/A	hypothetical protein	---	---	---	---	---	---	---	---	---	---	---	Zinc peptidases M18, M20, M28, and M42\Zn-dependent amino- or carboxypeptidase, M28 family [Posttranslational modification, protein turnover, chaperones, Amino acid transport and metabolism]	PF04389.12|Peptidase_M28[Peptidase family M28]	.	GO:0006508;GO:0008233	.	.	.	TMH:9	.
1	CNAG_04566	N/A	beta-flanking protein	---	---	---	---	---	---	---	---	---	---	---	---	.	.	.	.	.	.	.	.
1	CNAG_04577	N/A	nucleoside-diphosphate kinase	YNK1	nucleoside diphosphate kinase	CN	GO:0006228\GO:0006241\GO:0006165\GO:0006183	UTP biosynthetic process\CTP biosynthetic process\nucleoside diphosphate phosphorylation\GTP biosynthetic process	---	---	---	CN	GO:0005524\GO:0004550	ATP binding\nucleoside diphosphate kinase activity	Enzymes that catalyze nonsubstrate specific conversions of nucleoside diphosphates to nucleoside triphosphates\N/A\Nucleoside diphosphate kinase\nucleoside diphosphate kinase; Provisional\nucleoside-diphosphate kinase	PF00334.14|NDK[Nucleoside diphosphate kinase]	EC:2.7.4.6[Nucleoside-diphosphate kinase.]	GO:0006228;GO:0005524;GO:0006241;GO:0004550;GO:0006183	ko00240[Pyrimidine metabolism]	.	.	.	dme:Dmel_CG2210 awd; abnormal wing discs (EC:2.7.4.6); K00940 nucleoside-diphosphate kinase [EC:2.7.4.6]
1	CNAG_04609	AGO1	argonaute protein	---	---	---	---	---	---	---	---	CN	GO:0005515\GO:0003676	protein binding\nucleic acid binding	Argonaute linker 1 domain\Argonaute linker 2 domain\Mid domain of argonaute\N-terminal domain of argonaute\N/A\protein argonaute; Provisional	PF08699.5|DUF1785[Domain of unknown function (DUF1785)];PF02171.12|Piwi[Piwi domain];PF02170.17|PAZ[PAZ domain]	.	GO:0003743	.	.	.	.	.
1	CNAG_04632	N/A	uracil permease	DAL4	allantoin permease	CN	GO:0006810\GO:0015851	transport\nucleobase transport	CN	GO:0016020	membrane	CN	GO:0015205\GO:0005215	nucleobase transmembrane transporter activity\transporter activity	Solute carrier families 5 and 6-like; solute binding domain	TIGR00800[ncs1: NCS1 nucleoside transporter family];PF02133.10|Transp_cyt_pur[Permease for cytosine/purines, uracil, thiamine, allantoin]	.	GO:0015205;GO:0016020;GO:0055085;GO:0015931	.	.	.	TMH:12	.
1	CNAG_04640	ACL1	ATP-citrate synthase subunit 1	LSC1	succinate--CoA ligase (GDP-forming) subunit alpha	CN	GO:0008152\GO:0044262	metabolic process\cellular carbohydrate metabolic process	CN	GO:0005737	cytoplasm	CN	GO:0003878\GO:0046912\GO:0003824\GO:0048037	ATP citrate synthase activity\transferase activity, transferring acyl groups, acyl groups converted into alkyl on transfer\catalytic activity\cofactor binding	ATP citrate (pro-S)-lyase\ATP citrate lyase citrate-binding\ATP-grasp domain\Acyl-CoA synthetase (NDP forming) [Energy production and conversion]\Citrate synthase [Energy production and conversion]\CoA-ligase\N/A\Rossmann-fold NAD(P)(+)-binding proteins\Succinyl-CoA ligase [GDP-forming] subunit alpha\Succinyl-CoA synthetase, alpha subunit [Energy production and conversion]\Succinyl-CoA synthetase…	PF13607.1|Succ_CoA_lig[Succinyl-CoA ligase like flavodoxin domain];PF00285.16|Citrate_synt[Citrate synthase];PF00549.14|Ligase_CoA[CoA-ligase];PF08442.5|ATP-grasp_2[ATP-grasp domain];PF02629.14|CoA_binding[CoA binding domain]	EC:2.3.3.8[ATP citrate synthase.]	GO:0004775;GO:0003878;GO:0005524;GO:0044262;GO:0005737	ko00720[Carbon fixation pathways in prokaryotes]	.	.	.	.
1	CNAG_04651	N/A	hypothetical protein	ERV29	Erv29p	---	---	---	CN	GO:0016021	integral component of membrane	---	---	---	DoxX	PF02077.10|SURF4[SURF4 family]	.	.	.	.	.	TMH:7	.
1	CNAG_04656	N/A	arginine-tRNA-protein transferase, arginine-tRNA-protein transferase, variant	ATE1	arginyltransferase	CN	GO:0016598	protein arginylation	---	---	---	CN	GO:0004057	arginyltransferase activity	Arginine-tRNA-protein transferase, N terminus\Arginyl-tRNA--protein-N-Asp/Glu arginylyltransferase [Posttranslational modification, protein turnover, chaperones]\N-Acyltransferase superfamily: Various enyzmes that characteristicly catalyze the transfer of an acyl group to a substrate\arginyl-tRNA-protein transferase; Provisional	PF04377.10|ATE_C[Arginine-tRNA-protein transferase, C terminus];PF04376.8|ATE_N[Arginine-tRNA-protein transferase, N terminus]	EC:2.3.2.8[Arginyltransferase.]	GO:0016598;GO:0004057	.	.	.	.	.
1	CNAG_04657	N/A	short-chain dehydrogenase	---	---	---	---	---	---	---	---	---	---	---	NAD(P)-dependent dehydrogenase, short-chain alcohol dehydrogenase family [Lipid transport and metabolism, Secondary metabolites biosynthesis, transport and catabolism, General function prediction only]\Rossmann-fold NAD(P)(+)-binding proteins\short chain dehydrogenase; Provisional	.	.	GO:0008152;GO:0005488;GO:0016491	.	SigP[len:90,SProb:0.914]	.	TMH:1	.
1	CNAG_04663	N/A	hypothetical protein	---	---	---	---	---	---	---	---	---	---	---	Aspartate oxidase [Coenzyme transport and metabolism]\D-amino acid dehydrogenase small subunit; Provisional\D-amino acid dehydrogenase small subunit; Validated\Dehydrogenase (flavoprotein) [Energy production and conversion]\FAD binding domain\FAD dependent oxidoreductase\Glycine/D-amino acid oxidase (deaminating) [Amino acid transport and metabolism]\Monoamine oxidase [Amino acid transport and me…	PF01266.19|DAO[FAD dependent oxidoreductase];PF13450.1|NAD_binding_8[NAD(P)-binding Rossmann-like domain]	.	GO:0016491	.	.	.	.	.
1	CNAG_04676	N/A	6-phosphofructokinase	PFK2	6-phosphofructokinase subunit beta	CN	GO:0006096	glycolytic process	CN	GO:0005737	cytoplasm	CN	GO:0003872\GO:0005524	6-phosphofructokinase activity\ATP binding	6-phosphofructokinase, eukaryotic type\6-phosphofructokinase; Provisional\N/A	TIGR02478[6PF1K_euk: 6-phosphofructokinase];PF00365.15|PFK[Phosphofructokinase]	EC:2.7.1.11[6-phosphofructokinase.]	GO:0003872;GO:0005524;GO:0006096;GO:0005945	ko00030[Pentose phosphate pathway];ko00052[Galactose metabolism];ko00051[Fructose and mannose metabolism];ko00680[Methane metabolism]	.	.	.	ang:An18g01670 pfkA; 6-phosphofructokinase pfkA-Aspergillus niger (EC:2.7.1.11); K00850 6-phosphofructokinase [EC:2.7.1.11]
1	CNAG_04680	N/A	hypothetical protein	---	---	---	---	---	---	---	---	---	---	---	---	.	.	.	.	.	.	.	.
1	CNAG_04715	N/A	oligosaccharyltransferase complex subunit alpha (ribophorin I)	OST1	dolichyl-diphosphooligosaccharide--protein glycotransferase subunit OST1	CN	GO:0006486	protein glycosylation	CN	GO:0005783\GO:0016021	endoplasmic reticulum\integral component of membrane	CN	GO:0004579	dolichyl-diphosphooligosaccharide-protein glycotransferase activity	Ribophorin I	PF04597.9|Ribophorin_I[Ribophorin I]	.	GO:0005783;GO:0006486;GO:0004579;GO:0016021	ko00513[Various types of N-glycan biosynthesis];ko04141[Protein processing in endoplasmic reticulum]	SigP[len:48,SProb:0.993]	SigP4[DScore:0.749]	TMH:1	.
1	CNAG_04726	N/A	large subunit ribosomal protein L18Ae	RPL20A	ribosomal 60S subunit protein L20A	CN	GO:0006412	translation	CN	GO:0005840	ribosome	CN	GO:0003735	structural constituent of ribosome	Ribosomal L18ae/LX protein domain	PF01775.12|Ribosomal_L18ae[Ribosomal L18ae/LX protein domain]	.	GO:0005840;GO:0006412;GO:0003735	.	.	.	.	.
1	CNAG_04738	SAC6	fimbrin	SAC6	fimbrin	---	---	---	---	---	---	CN	GO:0005515\GO:0005509	protein binding\calcium ion binding	Ca2+-binding actin-bundling protein fimbrin/plastin (EF-Hand superfamily) [Cytoskeleton]\EF-hand domain pair\N/A	PF00307.26|CH[Calponin homology (CH) domain]	.	GO:0003779;GO:0005509	.	.	.	.	ddi:DDB_G0277855 fimA; actin binding protein
1	CNAG_04740	N/A	hypothetical protein	STB6	Stb6p	---	---	---	---	---	---	---	---	---	transcriptional regulator ICP4; Provisional	.	.	.	.	SigP[len:48,SProb:0.561]	.	.	.
1	CNAG_04743	N/A	oligosaccharyltransferase complex subunit beta	WBP1	dolichyl-diphosphooligosaccharide-protein glycotransferase	CN	GO:0018279	protein N-linked glycosylation via asparagine	CN	GO:0005789	endoplasmic reticulum membrane	CN	GO:0004579	dolichyl-diphosphooligosaccharide-protein glycotransferase activity	Oligosaccharyltransferase 48 kDa subunit beta	PF03345.9|DDOST_48kD[Oligosaccharyltransferase 48 kDa subunit beta]	EC:2.4.1.119[Dolichyl-diphosphooligosaccharide--protein glycotransferase.]	GO:0018279;GO:0004579;GO:0005789	ko00513[Various types of N-glycan biosynthesis];ko04141[Protein processing in endoplasmic reticulum]	SigP[len:60,SProb:1.0]	SigP4[DScore:0.794]	TMH:1	.
1	CNAG_04746	N/A	hypothetical protein	NCA2	Nca2p	---	---	---	---	---	---	---	---	---	ATP synthase regulation protein NCA2	PF08637.5|NCA2[ATP synthase regulation protein NCA2]	.	.	.	.	.	TMH:1	.
1	CNAG_04758	AMT2	amt family ammonium transporter	MEP2	ammonium permease MEP2	CN	GO:0072488\GO:0015696	ammonium transmembrane transport\ammonium transport	CN	GO:0016020	membrane	CN	GO:0008519	ammonium transmembrane transporter activity	Ammonium Transporter Family	PF00909.16|Ammonium_transp[Ammonium Transporter Family];TIGR00836[amt: ammonium transporter]	.	GO:0008519;GO:0016020;GO:0055085	.	.	.	TMH:11	.
1	CNAG_04760	N/A	cytoplasmic protein	PAR32	Par32p	---	---	---	---	---	---	---	---	---	Protein of unknown function (DUF3602)	PF12223.3|DUF3602[Protein of unknown function (DUF3602)]	.	.	.	.	.	.	.
1	CNAG_04763	PMT2	dolichyl-phosphate-mannose-protein mannosyltransferase	PMT2	dolichyl-phosphate-mannose-protein mannosyltransferase PMT2	CN	GO:0006493	protein O-linked glycosylation	CN	GO:0016020	membrane	CN	GO:0000030	mannosyltransferase activity	C-terminal four TMM region of protein-O-mannosyltransferase\Dolichyl-phosphate-mannose--protein O-mannosyl transferase [Posttranslational modification, protein turnover, chaperones]\Dolichyl-phosphate-mannose-protein mannosyltransferase\Inositol 1,4,5-trisphosphate/ryanodine receptor\MIR domain	PF02815.14|MIR[MIR domain];PF02366.13|PMT[Dolichyl-phosphate-mannose-protein mannosyltransferase]	EC:2.4.1.109[Dolichyl-phosphate-mannose-protein mannosyltransferase.]	GO:0016020;GO:0006493;GO:0000030	.	.	.	TMH:8	ang:An07g10350 pmtA; protein O-mannosyl transferase pmtA-Aspergillus niger (EC:2.4.1.109); K00728 dolichyl-phosphate-mannose-protein mannosyltransferase [EC:2.4.1.109]
1	CNAG_04776	N/A	homoserine dehydrogenase	HOM6	homoserine dehydrogenase	CN	GO:0006520\GO:0055114	cellular amino acid metabolic process\oxidation-reduction process	---	---	---	CN	GO:0050661\GO:0004412\GO:0016491	NADP binding\homoserine dehydrogenase activity\oxidoreductase activity	Homoserine dehydrogenase\Homoserine dehydrogenase [Amino acid transport and metabolism]\Rossmann-fold NAD(P)(+)-binding proteins\bifunctional aspartate kinase II/homoserine dehydrogenase II; Provisional\bifunctional aspartokinase I/homoserine dehydrogenase I; Provisional\homoserine dehydrogenase family protein\homoserine dehydrogenase; Provisional\homoserine dehydrogenase; Validated	PF03447.11|NAD_binding_3[Homoserine dehydrogenase, NAD binding domain];PF00742.14|Homoserine_dh[Homoserine dehydrogenase]	EC:1.1.1.3[Homoserine dehydrogenase.]	GO:0050661;GO:0009097;GO:0009088;GO:0004412;GO:0055114;GO:0009086	ko00270[Cysteine and methionine metabolism];ko00300[Lysine biosynthesis]	SigP[len:69,SProb:0.769]	.	.	.
1	CNAG_04782	N/A	hypothetical protein, hypothetical protein, variant	DCR2	phosphoprotein phosphatase	---	---	---	---	---	---	CN	GO:0016787	hydrolase activity	3',5'-cyclic AMP phosphodiesterase CpdA [Signal transduction mechanisms]\Calcineurin-like phosphoesterase\DNA repair exonuclease SbcCD nuclease subunit [Replication, recombination and repair]\metallophosphatase superfamily, metallophosphatase domain	PF00149.23|Metallophos[Calcineurin-like phosphoesterase];PF12850.2|Metallophos_2[Calcineurin-like phosphoesterase superfamily domain]	.	GO:0016787	.	.	.	TMH:1	.
1	CNAG_04803	N/A	protein transporter SEC31	SEC31	Sec31p	---	---	---	---	---	---	CN	GO:0005515	protein binding	Atrophin-1 family\DNA polymerase III subunits gamma and tau; Provisional\DNA polymerase III subunits gamma and tau; Validated\DNA translocase FtsK; Provisional\EBNA-3B; Provisional\G-protein pathway suppressor\N/A\NADH dehydrogenase subunit E; Provisional\ORF080 virion core protein; Provisional\Proline-rich\Spumavirus gag protein\Transcription factor IIA, alpha/beta subunit\WD40 repeat [General f…	PF07304.6|SRA1[Steroid receptor RNA activator (SRA1)];PF00400.27|WD40[WD domain, G-beta repeat]	.	.	.	.	.	.	ddi:DDB_G0270992 sec31; WD40 repeat-containing protein; K14005 protein transport protein SEC31
1	CNAG_04806	N/A	golgi phosphoprotein 3	VPS74	Vps74p	---	---	---	---	---	---	---	---	---	Golgi phosphoprotein 3 (GPP34)\hypothetical protein; Provisional	PF05719.6|GPP34[Golgi phosphoprotein 3 (GPP34)]	.	.	.	.	.	.	.
1	CNAG_04844	N/A	mitochondrial import receptor subunit tom22	TOM22	Tom22p	CN	GO:0006886	intracellular protein transport	CN	GO:0005741	mitochondrial outer membrane	---	---	---	Mitochondrial import receptor subunit Tom22	PF04281.8|Tom22[Mitochondrial import receptor subunit Tom22]	.	GO:0006886;GO:0004872;GO:0005741	.	.	.	.	.
1	CNAG_04848	N/A	mRNA binding protein, mRNA binding protein, variant	---	---	---	---	---	---	---	---	CN	GO:0003676	nucleic acid binding	ELAV/HuD family splicing factor\RNA recognition motif (RRM) domain [Translation, ribosomal structure and biogenesis]\RNA recognition motif (RRM) superfamily\glycine-rich RNA-binding protein 4; Provisional\poly-U binding splicing factor, half-pint family\polyadenylate binding protein, human types 1, 2, 3, 4 family\sex-lethal family splicing factor\splicing factor, CC1-like family	PF14259.1|RRM_6[RNA recognition motif (a.k.a. RRM, RBD, or RNP domain)];PF13893.1|RRM_5[RNA recognition motif. (a.k.a. RRM, RBD, or RNP domain)];PF00076.17|RRM_1[RNA recognition motif. (a.k.a. RRM, RBD, or RNP domain)]	.	GO:0000166;GO:0003676	.	.	.	.	.
1	CNAG_04876	N/A	endo-1,3(4)-beta-glucanase	---	---	---	---	---	---	---	---	---	---	---	N/A\Peptidoglycan binding domains similar to the C-terminal domain of outer-membrane protein OmpA	.	.	.	.	SigP[len:57,SProb:0.998]	SigP4[DScore:0.527]	.	.
1	CNAG_04904	N/A	clathrin heavy chain	CHC1	clathrin heavy chain	CN	GO:0006886\GO:0016192	intracellular protein transport\vesicle-mediated transport	CN	GO:0030132\GO:0030130	clathrin coat of coated pit\clathrin coat of trans-Golgi network vesicle	CN	GO:0005198\GO:0005488	structural molecule activity\binding	Clathrin heavy chain repeat homology\Clathrin propeller repeat\Clathrin, heavy-chain linker\Clathrin-H-link\Region in Clathrin and VPS	PF13838.1|Clathrin_H_link[Clathrin-H-link];PF09268.5|Clathrin-link[Clathrin, heavy-chain linker];PF00637.15|Clathrin[Region in Clathrin and VPS]	.	GO:0006886;GO:0030132;GO:0005515;GO:0030130;GO:0005198;GO:0016192	ko05016[Huntington's disease];ko04144[Endocytosis];ko05100[Bacterial invasion of epithelial cells]	.	.	.	.
1	CNAG_04906	N/A	26S protease regulatory subunit 10B	RPT4	proteasome regulatory particle base subunit RPT4	CN	GO:0030163	protein catabolic process	CN	GO:0005737	cytoplasm	CN	GO:0005524\GO:0016787	ATP binding\hydrolase activity	26 proteosome regulatory subunit 4-like protein; Provisional\26S protease regulatory subunit 6B-like protein; Provisional\26S proteasome subunit P45 family\AAA family ATPase, CDC48 subfamily\AAA+-type ATPase, SpoVK/Ycf46/Vps4 family [Cell wall/membrane/envelope biogenesis, Cell cycle control, cell division, chromosome partitioning, Signal transduction mechanisms]\ATP-dependent 26S proteasome regu…	PF00004.24|AAA[ATPase family associated with various cellular activities (AAA)];TIGR01242[26Sp45: 26S proteasome subunit P45 family];PF05496.7|RuvB_N[Holliday junction DNA helicase ruvB N-terminus];PF07724.9|AAA_2[AAA domain (Cdc48 subfamily)];PF07728.9|AAA_5[AAA domain (dynein-related subfamily)]	EC:3.4.25.1[Proteasome endopeptidase complex.]	GO:0005524;GO:0017111;GO:0030163;GO:0005737	.	.	.	.	.
1	CNAG_04958	N/A	ubiquitin fusion degradation protein 1	UFD1	polyubiquitin-binding protein UFD1	CN	GO:0006511	ubiquitin-dependent protein catabolic process	---	---	---	---	---	---	PRLI-interacting factor K; Provisional\Ubiquitin fusion degradation protein UFD1\Ubiquitin fusion-degradation protein [Posttranslational modification, protein turnover, chaperones]	PF03152.9|UFD1[Ubiquitin fusion degradation protein UFD1]	.	GO:0006511	.	.	.	.	.
1	CNAG_04982	FCY3	putative cytosine-purine permease	FCY21	purine-cytosine permease	CN	GO:0015851	nucleobase transport	CN	GO:0016020	membrane	CN	GO:0015205	nucleobase transmembrane transporter activity	Solute carrier families 5 and 6-like; solute binding domain	PF02133.10|Transp_cyt_pur[Permease for cytosine/purines, uracil, thiamine, allantoin]	.	GO:0015205;GO:0016020;GO:0055085;GO:0015931	.	.	.	TMH:11	.
1	CNAG_05035	N/A	ferredoxin-NADP+ reductase	ARH1	NADPH-adrenodoxin reductase	CN	GO:0055114	oxidation-reduction process	---	---	---	CN	GO:0016491	oxidoreductase activity	NADPH-dependent glutamate synthase beta chain or related oxidoreductase [Amino acid transport and metabolism, General function prediction only]\Rossmann-fold NAD(P)(+)-binding proteins\adrenodoxin reductase; Provisional\dihydropyrimidine dehydrogenase subunit A; Provisional\ferredoxin-NADP+ reductase\glutamate synthase (NADPH), homotetrameric\glutamate synthase subunit beta; Reviewed\putative glu…	.	EC:1.18.1.2[Ferredoxin--NADP(+) reductase.]	.	.	.	.	.	.
1	CNAG_05050	GCS2	ADP-ribosylation factor GTPase-activating protein 1	GCS1	Gcs1p	CN	GO:0043087	regulation of GTPase activity	---	---	---	CN	GO:0008270\GO:0005096	zinc ion binding\GTPase activator activity	ADP-ribosylation factor GTPase-activating protein AGD10; Provisional\GTPase-activating protein that regulates ARFs (ADP-ribosylation factors), involved in ARF-mediated vesicular transport [Intracellular trafficking and secretion]\Putative GTPase activating protein for Arf\hypothetical protein; Provisional\putative ADP-ribosylation factor GTPase-activating protein AGD14; Provisional	PF01412.13|ArfGap[Putative GTPase activating protein for Arf]	.	GO:0008060;GO:0032312;GO:0008270	.	.	.	.	.
1	CNAG_05059	N/A	pyruvate dehydrogenase E1 component subunit beta	PDB1	pyruvate dehydrogenase (acetyl-transferring) subunit E1 beta	CN	GO:0008152	metabolic process	---	---	---	CN	GO:0003824	catalytic activity	1-deoxy-D-xylulose-5-phosphate synthase\1-deoxy-D-xylulose-5-phosphate synthase; Provisional\3-methyl-2-oxobutanate dehydrogenase; Provisional\Deoxyxylulose-5-phosphate synthase [Coenzyme transport and metabolism, Lipid transport and metabolism]\Pyrimidine (PYR) binding domain of thiamine pyrophosphate (TPP)-dependent enzymes\Pyruvate/2-oxoglutarate/acetoin dehydrogenase complex, dehydrogenase (E…	PF02779.19|Transket_pyr[Transketolase, pyrimidine binding domain];PF02780.15|Transketolase_C[Transketolase, C-terminal domain]	EC:1.2.4.1[Pyruvate dehydrogenase (acetyl-transferring).]	GO:0004739;GO:0055114	ko00020[Citrate cycle (TCA cycle)];ko00290[Valine, leucine and isoleucine biosynthesis];ko00620[Pyruvate metabolism];ko00650[Butanoate metabolism]	SigP[len:117,SProb:0.855]	.	.	.
1	CNAG_05060	N/A	hypothetical protein	SYM1	ethanol metabolism protein	---	---	---	CN	GO:0016021	integral component of membrane	---	---	---	Mpv17 / PMP22 family	PF04117.7|Mpv17_PMP22[Mpv17 / PMP22 family]	.	GO:0016021	.	.	.	.	.
1	CNAG_05077	N/A	glycosyl hydrolase	---	---	CN	GO:0005976	polysaccharide metabolic process	---	---	---	CN	GO:0004553\GO:0003824	hydrolase activity, hydrolyzing O-glycosyl compounds\catalytic activity	Glucoamylase (glucan-1,4-alpha-glucosidase), GH15 family [Carbohydrate transport and metabolism]\Glycosyl hydrolases family 15\oligosaccharide amylase	PF00723.16|Glyco_hydro_15[Glycosyl hydrolases family 15]	.	GO:0004339;GO:0005976	.	.	.	.	min:Minf_1303 sga1; glucoamylase or related glycosyl hydrolase
1	CNAG_05084	N/A	phospholipase A-2-activating protein	DOA1	Doa1p	---	---	---	---	---	---	CN	GO:0005515	protein binding	N/A\PFU (PLAA family ubiquitin binding)\PUL domain\WD40 repeat [General function prediction only]\WD40 repeats in seven bladed beta propellers\protein SPA1-RELATED; Provisional	PF09070.6|PFU[PFU (PLAA family ubiquitin binding)];PF00400.27|WD40[WD domain, G-beta repeat];PF08324.6|PUL[PUL domain]	.	.	.	.	.	.	.
1	CNAG_05097	N/A	YjeF family protein	NNR2	---	---	---	---	---	---	---	---	---	---	N/A\Rossmann-fold NAD(P)(+)-binding proteins\putative carbohydrate kinase; Provisional	PF01256.12|Carb_kinase[Carbohydrate kinase];TIGR00196[yjeF_cterm: YjeF family C-terminal domain]	.	.	.	.	.	.	.
1	CNAG_05105	LIV12	translation initiation factor 3 subunit L	---	---	---	---	---	CN	GO:0005737\GO:0005852	cytoplasm\eukaryotic translation initiation factor 3 complex	CN	GO:0003743	translation initiation factor activity	RNA polymerase I-associated factor PAF67\plasma-membrane calcium-translocating P-type ATPase	PF10255.4|Paf67[RNA polymerase I-associated factor PAF67]	.	GO:0003743;GO:0006412;GO:0005737	.	.	.	.	.
1	CNAG_05109	N/A	CBS and PB1 domain-containing protein, CBS and PB1 domain-containing protein, variant	---	---	---	---	---	---	---	---	CN	GO:0005515\GO:0030554	protein binding\adenyl nucleotide binding	CBS domain [Signal transduction mechanisms]\CBS-domain-containing membrane protein [Signal transduction mechanisms]\D-arabinose 5-phosphate isomerase; Provisional\KpsF/GutQ family protein\Mg/Co/Ni transporter MgtE (contains CBS domain) [Inorganic ion transport and metabolism]\N/A\Predicted transcriptional regulator containing CBS domains [Transcription]\Predicted transcriptional regulator, contai…	PF00571.23|CBS[CBS domain];PF00564.19|PB1[PB1 domain]	.	.	.	.	.	TMH:1	.
1	CNAG_05112	N/A	hypothetical protein	TEA1	Tea1p	CN	GO:0006355\GO:0006351	regulation of transcription, DNA-templated\transcription, DNA-templated	CN	GO:0005634	nucleus	CN	GO:0000981\GO:0003677\GO:0008270	RNA polymerase II transcription factor activity, sequence-specific DNA binding\DNA binding\zinc ion binding	N/A\fungal transcription factor regulatory middle homology region	PF04082.13|Fungal_trans[Fungal specific transcription factor domain]	.	GO:0005634;GO:0006355;GO:0008270;GO:0003700	.	.	.	.	.
1	CNAG_05115	N/A	sarcosine oxidase	---	---	CN	GO:0055114	oxidation-reduction process	---	---	---	CN	GO:0016491	oxidoreductase activity	2-polyprenyl-6-methoxyphenol hydroxylase and related FAD-dependent oxidoreductases [Coenzyme transport and metabolism, Energy production and conversion]\Choline dehydrogenase or related flavoprotein [Lipid transport and metabolism, General function prediction only]\D-amino acid dehydrogenase small subunit; Validated\Dehydrogenase (flavoprotein) [Energy production and conversion]\FAD dependent oxi…	PF01266.19|DAO[FAD dependent oxidoreductase];PF00890.19|FAD_binding_2[FAD binding domain]	.	GO:0016491	.	.	.	TMH:1	.
1	CNAG_05167	N/A	hypothetical protein	---	---	---	---	---	---	---	---	---	---	---	---	.	.	.	.	.	.	.	.
1	CNAG_05179	N/A	ubiquinol-cytochrome c reductase core subunit 2	QCR2	ubiquinol--cytochrome-c reductase subunit 2	---	---	---	---	---	---	CN	GO:0046872\GO:0003824	metal ion binding\catalytic activity	Insulinase (Peptidase family M16)\Peptidase M16 inactive domain\Predicted Zn-dependent peptidase [General function prediction only]	PF05193.16|Peptidase_M16_C[Peptidase M16 inactive domain];PF00675.15|Peptidase_M16[Insulinase (Peptidase family M16)]	EC:1.10.2.2[Ubiquinol--cytochrome-c reductase.]	GO:0006508;GO:0004222;GO:0008270	ko05016[Huntington's disease];ko04260[Cardiac muscle contraction];ko05010[Alzheimer's disease];ko05012[Parkinson's disease]	.	.	.	.
1	CNAG_05197	N/A	NADH dehydrogenase (ubiquinone) 1 alpha subcomplex 8	---	---	---	---	---	---	---	---	---	---	---	CHCH domain	PF06747.8|CHCH[CHCH domain]	EC:1.6.99.3[NADH dehydrogenase.];EC:1.6.5.3[NADH:ubiquinone reductase (H(+)-translocating).]	.	ko05016[Huntington's disease];ko05010[Alzheimer's disease];ko05012[Parkinson's disease]	.	.	.	.
1	CNAG_05226	N/A	hypothetical protein	APA2	bifunctional AP-4-A phosphorylase/ADP sulfurylase	---	---	---	---	---	---	CN	GO:0003877\GO:0003824	ATP adenylyltransferase activity\catalytic activity	ATP adenylyltransferase\ATP adenylyltransferase (5',5'''-P-1,P-4-tetraphosphate phosphorylase II) [Nucleotide transport and metabolism]	PF09830.4|ATP_transf[ATP adenylyltransferase]	.	GO:0003824	.	.	.	.	.
1	CNAG_05232	RPL2	large subunit ribosomal protein L8	RPL2B	ribosomal 60S subunit protein L2B	CN	GO:0006412	translation	CN	GO:0005840\GO:0005622	ribosome\intracellular	CN	GO:0003735	structural constituent of ribosome	50S ribosomal protein L2; Validated\50S ribosomal protein L2P; Validated\60S ribosomal protein L8; Provisional\Ribosomal Proteins L2, C-terminal domain\Ribosomal Proteins L2, RNA binding domain\Ribosomal protein L2 [Translation, ribosomal structure and biogenesis]\ribosomal protein L2\ribosomal protein L2, bacterial/organellar\ribosomal protein L2; Provisional	PF00181.18|Ribosomal_L2[Ribosomal Proteins L2, RNA binding domain];PF03947.13|Ribosomal_L2_C[Ribosomal Proteins L2, C-terminal domain]	.	GO:0005840;GO:0006412;GO:0003735	.	.	.	.	.
1	CNAG_05260	N/A	glutamate decarboxylase	GAD1	glutamate decarboxylase GAD1	CN	GO:0019752\GO:0006536	carboxylic acid metabolic process\glutamate metabolic process	---	---	---	CN	GO:0016831\GO:0004351\GO:0030170	carboxy-lyase activity\glutamate decarboxylase activity\pyridoxal phosphate binding	Aminotransferase class-V\N/A\aspartate aminotransferase; Provisional	TIGR01788[Glu-decarb-GAD: glutamate decarboxylase];PF00266.14|Aminotran_5[Aminotransferase class-V];PF00282.14|Pyridoxal_deC[Pyridoxal-dependent decarboxylase conserved domain]	EC:4.1.1.15[Glutamate decarboxylase.]	GO:0006536;GO:0004351;GO:0030170	ko04940[Type I diabetes mellitus];ko00430[Taurine and hypotaurine metabolism];ko00410[beta-Alanine metabolism];ko00650[Butanoate metabolism]	.	.	.	.
1	CNAG_05269	N/A	20S proteasome subunit alpha 7	PRE10	proteasome core particle subunit alpha 7	CN	GO:0006511\GO:0051603	ubiquitin-dependent protein catabolic process\proteolysis involved in cellular protein catabolic process	CN	GO:0019773\GO:0005839	proteasome core complex, alpha-subunit complex\proteasome core complex	CN	GO:0004175\GO:0004298	endopeptidase activity\threonine-type endopeptidase activity	20S proteasome, alpha and beta subunits [Posttranslational modification, protein turnover, chaperones]\N/A\Proteasome subunit A N-terminal signature\proteasome endopeptidase complex, archaeal, alpha subunit\proteasome subunit alpha; Provisional	PF10584.4|Proteasome_A_N[Proteasome subunit A N-terminal signature];PF00227.21|Proteasome[Proteasome subunit]	EC:3.4.25.1[Proteasome endopeptidase complex.]	GO:0019773;GO:0004298;GO:0006511	.	.	.	.	ddi:DDB_G0267408 psmA3; 20S proteasome subunit C8; K02727 20S proteasome subunit alpha 7 [EC:3.4.25.1]
1	CNAG_05301	CRN1	deoxyuridine 5'-triphosphate nucleotidohydrolase	CRN1	Crn1p	CN	GO:0046080	dUTP metabolic process	---	---	---	CN	GO:0005515\GO:0016787\GO:0004170	protein binding\hydrolase activity\dUTP diphosphatase activity	Domain of unknown function (DUF1899)\N/A\Trimeric dUTP diphosphatases\Type of WD40 repeat\WD40 repeat [General function prediction only]\WD40 repeats in seven bladed beta propellers\coronin; Provisional\dUTPase; Provisional	PF00692.14|dUTPase[dUTPase];TIGR00576[dut: dUTP diphosphatase];PF00400.27|WD40[WD domain, G-beta repeat];PF08954.6|DUF1900[Domain of unknown function (DUF1900)];PF08953.6|DUF1899[Domain of unknown function (DUF1899)]	.	GO:0046080;GO:0004170	.	.	.	.	ddi:DDB_G0267382 corA; WD-40 repeat-containing protein
1	CNAG_05351	PMM1	putative phosphomannomutase	SEC53	phosphomannomutase SEC53	CN	GO:0008152\GO:0019307	metabolic process\mannose biosynthetic process	CN	GO:0005737	cytoplasm	CN	GO:0004615\GO:0003824	phosphomannomutase activity\catalytic activity	Cof subfamily of IIB subfamily of haloacid dehalogenase superfamily\HAD-superfamily hydrolase, subfamily IIB\Haloacid Dehalogenase-like Hydrolases\Hydroxymethylpyrimidine pyrophosphatase and other HAD family phosphatases [Coenzyme transport and metabolism, General function prediction only]\haloacid dehalogenase-like hydrolase	PF03332.8|PMM[Eukaryotic phosphomannomutase];TIGR01484[HAD-SF-IIB: HAD hydrolase, family IIB]	EC:5.4.2.8[Phosphomannomutase.]	GO:0004615;GO:0019307;GO:0005737	ko00520[Amino sugar and nucleotide sugar metabolism]	.	.	.	.
1	CNAG_05396	N/A	LRP16 family protein	---	---	---	---	---	---	---	---	---	---	---	N/A\O-acetyl-ADP-ribose deacetylase (regulator of RNase III), contains Macro domain [Translation, ribosomal structure and biogenesis]	PF01661.16|Macro[Macro domain]	.	.	.	.	.	.	.
1	CNAG_05425	N/A	asparagine synthase (glutamine-hydrolyzing)	ASN1	asparagine synthase (glutamine-hydrolyzing) 1	CN	GO:0008152\GO:0006529	metabolic process\asparagine biosynthetic process	---	---	---	CN	GO:0004066	asparagine synthase (glutamine-hydrolyzing) activity	Asparagine synthetase B (glutamine-hydrolyzing) [Amino acid transport and metabolism]\Glucosamine 6-phosphate synthetase, contains amidotransferase and phosphosugar isomerase domains [Cell wall/membrane/envelope biogenesis]\Glutamine phosphoribosylpyrophosphate amidotransferase [Nucleotide transport and metabolism]\N/A\amidophosphoribosyltransferase\amidophosphoribosyltransferase; Provisional\asp…	PF13522.1|GATase_6[Glutamine amidotransferase domain];PF12481.3|DUF3700[Aluminium induced protein];TIGR01536[asn_synth_AEB: asparagine synthase (glutamine-hydrolyzing)];PF00310.16|GATase_2[Glutamine amidotransferases class-II];PF13537.1|GATase_7[Glutamine amidotransferase domain];PF00733.16|Asn_synthase[Asparagine synthase]	EC:6.3.5.4[Asparagine synthase (glutamine-hydrolyzing).]	GO:0006529;GO:0004066	ko00910[Nitrogen metabolism]	.	.	.	.
1	CNAG_05462	N/A	cytochrome b5 reductase	MCR1	cytochrome-b5 reductase	CN	GO:0055114	oxidation-reduction process	---	---	---	CN	GO:0016491	oxidoreductase activity	CDP-6-deoxy-delta-3,4-glucoseen reductase; Validated\Ferredoxin-NADP reductase [Energy production and conversion]\HCP oxidoreductase, NADH-dependent; Provisional\N/A\NAD(P)H-flavin reductase [Coenzyme transport and metabolism, Energy production and conversion]\NADH-cytochrome B5 reductase; Provisional\NADH-dependent fumarate reductase; Provisional\NADH:ubiquinone oxidoreductase, Na(+)-translocati…	PF00175.16|NAD_binding_1[Oxidoreductase NAD-binding domain];PF00970.19|FAD_binding_6[Oxidoreductase FAD-binding domain]	.	GO:0055114;GO:0016491	.	SigP[len:357,SProb:0.9]	.	.	.
1	CNAG_05496	N/A	2-isopropylmalate synthase	LEU9	2-isopropylmalate synthase LEU9	CN	GO:0009098	leucine biosynthetic process	---	---	---	CN	GO:0003852\GO:0003824	2-isopropylmalate synthase activity\catalytic activity	(R)-citramalate synthase; Provisional\2-isopropylmalate synthase\2-isopropylmalate synthase, bacterial type\2-isopropylmalate synthase, yeast type\2-isopropylmalate synthase; Validated\4-hydroxy-2-oxovalerate aldolase\4-hyroxy-2-oxovalerate/4-hydroxy-2-oxopentanoic acid aldolase,; Validated\HMGL-like\Isopropylmalate/homocitrate/citramalate synthases [Amino acid transport and metabolism]\LeuA allo…	PF08502.5|LeuA_dimer[LeuA allosteric (dimerisation) domain];PF00682.14|HMGL-like[HMGL-like];TIGR00970[leuA_yeast: 2-isopropylmalate synthase]	EC:2.3.3.13[2-isopropylmalate synthase.]	GO:0009098;GO:0003852	ko00620[Pyruvate metabolism]	.	.	.	rsl:RPSI07_mp0300 leuA; 2-isopropylmalate synthase 2 (alpha-isopropylmalate synthase 2) (alpha-IPM synthetase 2) (EC:2.3.3.13); K01649 2-isopropylmalate synthase [EC:2.3.3.13]
1	CNAG_05497	N/A	dihydroxy-acid dehydratase	ILV3	dihydroxy-acid dehydratase ILV3	CN	GO:0008152\GO:0009082	metabolic process\branched-chain amino acid biosynthetic process	---	---	---	CN	GO:0004160\GO:0003824	dihydroxy-acid dehydratase activity\catalytic activity	Dehydratase family	PF00920.16|ILVD_EDD[Dehydratase family];TIGR00110[ilvD: dihydroxy-acid dehydratase]	EC:4.2.1.9[Dihydroxy-acid dehydratase.]	GO:0009099;GO:0004160;GO:0009097	ko00770[Pantothenate and CoA biosynthesis]	.	.	.	rba:RB12087 ilvD; dihydroxy-acid dehydratase (EC:4.2.1.9); K01687 dihydroxy-acid dehydratase [EC:4.2.1.9]
1	CNAG_05504	N/A	GDSL Lipase/Acylhydrolase	IAH1	isoamyl acetate-hydrolyzing esterase	---	---	---	---	---	---	---	---	---	N/A	PF00657.17|Lipase_GDSL[GDSL-like Lipase/Acylhydrolase];PF13472.1|Lipase_GDSL_2[GDSL-like Lipase/Acylhydrolase family]	.	GO:0008270;GO:0016788;GO:0006629	.	.	.	.	.
1	CNAG_05521	N/A	aldose reductase	YDL124W	---	SC	GO:0034599\GO:0043603\GO:0006725\GO:0042180\GO:0055114	cellular response to oxidative stress\cellular amide metabolic process\cellular aromatic compound metabolic process\cellular ketone metabolic process\oxidation-reduction process	SC	GO:0005634\GO:0005737\GO:0005886	nucleus\cytoplasm\plasma membrane	SC	GO:0004032\GO:0051269\GO:0004033\GO:0051268\GO:0016491	alditol:NADP+ 1-oxidoreductase activity\alpha-keto ester reductase activity\aldo-keto reductase (NADP) activity\alpha-keto amide reductase activity\oxidoreductase activity	N/A\Predicted oxidoreductase (related to aryl-alcohol dehydrogenase) [General function prediction only]\Predicted oxidoreductase of the aldo/keto reductase family [General function prediction only]	PF00248.16|Aldo_ket_red[Aldo/keto reductase family]	.	GO:0055114;GO:0016491	.	.	.	.	lil:LA_3172 ara1; aldo/keto reductase; K00002 alcohol dehydrogenase (NADP+) [EC:1.1.1.2]
1	CNAG_05525	N/A	small subunit ribosomal protein S26	RPS26B	ribosomal 40S subunit protein S26B	CN	GO:0006412	translation	CN	GO:0005840\GO:0005622	ribosome\intracellular	CN	GO:0003735	structural constituent of ribosome	Ribosomal protein S26e	PF01283.14|Ribosomal_S26e[Ribosomal protein S26e]	.	GO:0005840;GO:0006412;GO:0003735	.	.	.	.	.
1	CNAG_05540	URE1	urease	---	---	CN	GO:0006807\GO:0043419	nitrogen compound metabolic process\urea catabolic process	---	---	---	CN	GO:0016787\GO:0009039\GO:0016810\GO:0016151	hydrolase activity\urease activity\hydrolase activity, acting on carbon-nitrogen (but not peptide) bonds\nickel cation binding	Adenine deaminase [Nucleotide transport and metabolism]\Amidohydrolase family\N/A\Urease alpha subunit [Amino acid transport and metabolism]\Urease alpha-subunit, N-terminal domain\adenine deaminase\allantoinase\bifunctional urease subunit gamma/beta; Reviewed\dihydroorotase; Validated\urease\urease subunit alpha; Provisional\urease subunit alpha; Reviewed\urease subunit beta; Provisional\urease,…	PF01979.15|Amidohydro_1[Amidohydrolase family];TIGR00192[urease_beta: urease, beta subunit];PF00547.13|Urease_gamma[Urease, gamma subunit];TIGR00193[urease_gam: urease, gamma subunit];PF13594.1|Amidohydro_5[Amidohydrolase];PF00449.15|Urease_alpha[Urease alpha-subunit, N-terminal domain];PF00699.15|Urease_beta[Urease beta subunit];TIGR01792[urease_alph: urease, alpha subunit]	EC:3.5.1.5[Urease.]	GO:0019627;GO:0009039;GO:0016151	ko00330[Arginine and proline metabolism]	.	.	.	pjd:Pjdr2_4326 ureC; urease subunit alpha (EC:3.5.1.5); K01428 urease subunit alpha [EC:3.5.1.5]
1	CNAG_05559	N/A	hypothetical protein	---	---	---	---	---	---	---	---	---	---	---	Secretory pathway protein Sec39	PF08314.6|Sec39[Secretory pathway protein Sec39]	.	.	.	.	.	.	.
1	CNAG_05578	N/A	hypothetical protein	---	---	---	---	---	CN	GO:0005739	mitochondrion	CN	GO:0008137	NADH dehydrogenase (ubiquinone) activity	NADH-ubiquinone oxidoreductase B15 subunit (NDUFB4)\complex I subunit	PF07225.7|NDUF_B4[NADH-ubiquinone oxidoreductase B15 subunit (NDUFB4)]	.	.	.	.	.	TMH:1	.
1	CNAG_05602	N/A	1-pyrroline-5-carboxylate dehydrogenase	PUT2	1-pyrroline-5-carboxylate dehydrogenase	CN	GO:0006561\GO:0008152\GO:0006537\GO:0055114	proline biosynthetic process\metabolic process\glutamate biosynthetic process\oxidation-reduction process	---	---	---	CN	GO:0016491\GO:0003842	oxidoreductase activity\1-pyrroline-5-carboxylate dehydrogenase activity	Delta 1-pyrroline-5-carboxylate dehydrogenase [Amino acid transport and metabolism]\NAD(P)+-dependent aldehyde dehydrogenase superfamily\aldehyde dehydrogenase family 2 member\bifunctional aldehyde dehydrogenase/enoyl-CoA hydratase; Provisional\bifunctional proline dehydrogenase/pyrroline-5-carboxylate dehydrogenase; Reviewed\methylmalonate-semialdehyde dehydrogenase [acylating]\phenylacetic acid…	TIGR01236[D1pyr5carbox1: 1-pyrroline-5-carboxylate dehydrogenase];PF00171.17|Aldedh[Aldehyde dehydrogenase family]	EC:1.5.1.12[1-pyrroline-5-carboxylate dehydrogenase.]	GO:0006561;GO:0005759;GO:0055114;GO:0003842	ko00330[Arginine and proline metabolism]	.	.	.	dat:HRM2_16880 putA2; PutA2 (EC:1.2.1.-); K00294 1-pyrroline-5-carboxylate dehydrogenase [EC:1.5.1.12]
1	CNAG_05623	N/A	chorismate synthase	ARO2	bifunctional chorismate synthase/riboflavin reductase [NAD(P)H] ARO2	CN	GO:0009073	aromatic amino acid family biosynthetic process	---	---	---	CN	GO:0004107	chorismate synthase activity	Chorismase synthase, the enzyme catalyzing the final step of the shikimate pathway	TIGR00033[aroC: chorismate synthase];PF01264.16|Chorismate_synt[Chorismate synthase]	EC:4.2.3.5[Chorismate synthase.]	GO:0009073;GO:0004107	.	.	.	.	dat:HRM2_43510 aroC3; chorismate synthase (EC:4.2.3.5); K01736 chorismate synthase [EC:4.2.3.5]
1	CNAG_05626	N/A	hypothetical protein	SCO1	Cu-binding protein SCO1	CN	GO:0006878\GO:0008535\GO:0006825	cellular copper ion homeostasis\respiratory chain complex IV assembly\copper ion transport	CN	GO:0005743	mitochondrial inner membrane	CN	GO:0005507	copper ion binding	AhpC/TSA family\Protein Disulfide Oxidoreductases and Other Proteins with a Thioredoxin fold\peroxiredoxin	PF00578.16|AhpC-TSA[AhpC/TSA family];PF02630.9|SCO1-SenC[SCO1/SenC]	.	GO:0006878;GO:0005507;GO:0005743;GO:0008535;GO:0045454;GO:0006825	.	.	.	TMH:1	.
1	CNAG_05631	N/A	NADH-ubiquinone oxidoreductase 49 kDa subunit, mitochondrial	---	---	CN	GO:0055114	oxidation-reduction process	---	---	---	CN	GO:0016651\GO:0048038\GO:0051287	oxidoreductase activity, acting on NAD(P)H\quinone binding\NAD binding	NADH dehydrogenase I, D subunit\NADH dehydrogenase subunit D; Validated\Ni,Fe-hydrogenase III large subunit [Energy production and conversion]\Respiratory-chain NADH dehydrogenase, 49 Kd subunit\bifunctional NADH:ubiquinone oxidoreductase subunit C/D; Provisional\trifunctional NADH dehydrogenase I subunit B/C/D; Provisional	TIGR01962[NuoD: NADH dehydrogenase (quinone), D subunit];PF00346.14|Complex1_49kDa[Respiratory-chain NADH dehydrogenase, 49 Kd subunit]	EC:1.6.99.3[NADH dehydrogenase.];EC:1.6.5.3[NADH:ubiquinone reductase (H(+)-translocating).]	GO:0016651;GO:0051287;GO:0048038;GO:0055114	ko05016[Huntington's disease];ko05010[Alzheimer's disease];ko05012[Parkinson's disease]	SigP[len:120,SProb:0.545]	.	.	.
1	CNAG_05664	N/A	branched-chain-amino-acid transaminase	BAT1	branched-chain-amino-acid transaminase BAT1	CN	GO:0008152\GO:0009081	metabolic process\branched-chain amino acid metabolic process	---	---	---	CN	GO:0004084\GO:0003824	branched-chain-amino-acid transaminase activity\catalytic activity	Branched-chain amino acid aminotransferase\Branched-chain-amino-acid aminotransferase; Provisional\N/A\branched-chain amino acid aminotransferase; Provisional\branched-chain-amino-acid aminotransferase 2	PF01063.14|Aminotran_4[Aminotransferase class IV]	.	GO:0004084;GO:0009081	.	.	.	.	ddi:DDB_G0285509 bcaA; branched-chain amino acid aminotransferase; K00826 branched-chain amino acid aminotransferase [EC:2.6.1.42]
1	CNAG_05682	N/A	hypothetical protein	---	---	---	---	---	---	---	---	---	---	---	Domain of unknown function (DUF4149)	PF13664.1|DUF4149[Domain of unknown function (DUF4149)]	.	.	.	SigP[len:78,SProb:0.719]	.	TMH:4	.
1	CNAG_05683	N/A	hypothetical protein	---	---	---	---	---	---	---	---	---	---	---	poly [ADP-ribose] polymerase; Provisional	.	.	.	.	.	.	.	.
1	CNAG_05725	N/A	ketol-acid reductoisomerase, mitochondrial	ILV5	ketol-acid reductoisomerase	CN	GO:0008652\GO:0055114\GO:0009082	cellular amino acid biosynthetic process\oxidation-reduction process\branched-chain amino acid biosynthetic process	---	---	---	CN	GO:0004455\GO:0016491	ketol-acid reductoisomerase activity\oxidoreductase activity	Acetohydroxy acid isomeroreductase, catalytic domain\Ketol-acid reductoisomerase [Amino acid transport and metabolism, Coenzyme transport and metabolism]\Rossmann-fold NAD(P)(+)-binding proteins\ketol-acid reductoisomerase\ketol-acid reductoisomerase; Provisional\ketol-acid reductoisomerase; Validated	PF01450.14|IlvC[Acetohydroxy acid isomeroreductase, catalytic domain];TIGR00465[ilvC: ketol-acid reductoisomerase];PF07991.7|IlvN[Acetohydroxy acid isomeroreductase, catalytic domain]	EC:1.1.1.86[Ketol-acid reductoisomerase.]	GO:0016853;GO:0004455;GO:0055114;GO:0050662;GO:0009082	ko00770[Pantothenate and CoA biosynthesis]	SigP[len:123,SProb:0.658]	.	.	.
1	CNAG_05750	ATP1	ATP synthase subunit alpha, mitochondrial	ATP1	F1F0 ATP synthase subunit alpha	CN	GO:0015986\GO:0046034\GO:0015991\GO:0015992	ATP synthesis coupled proton transport\ATP metabolic process\ATP hydrolysis coupled proton transport\proton transport	CN	GO:0045261\GO:0033178	proton-transporting ATP synthase complex, catalytic core F(1)\proton-transporting two-sector ATPase complex, catalytic domain	CN	GO:0016820\GO:0005524\GO:0046933\GO:0046961	hydrolase activity, acting on acid anhydrides, catalyzing transmembrane movement of substances\ATP binding\proton-transporting ATP synthase activity, rotational mechanism\proton-transporting ATPase activity, rotational mechanism	ATP synthase CF1 alpha subunit\ATP synthase CF1 beta subunit\ATP synthase SpaL; Validated\ATP synthase alpha/beta chain, C terminal domain\ATP synthase alpha/beta family, beta-barrel domain\ATP synthase archaeal, A subunit\ATP synthase archaeal, B subunit\ATP synthase, F1 beta subunit\ATPase alpha subunit; Provisional\ATPase, FliI/YscN family\Archaeal/vacuolar-type H+-ATPase catalytic subunit A/V…	PF00306.22|ATP-synt_ab_C[ATP synthase alpha/beta chain, C terminal domain];PF00006.20|ATP-synt_ab[ATP synthase alpha/beta family, nucleotide-binding domain];PF02874.18|ATP-synt_ab_N[ATP synthase alpha/beta family, beta-barrel domain];TIGR00962[atpA: ATP synthase F1, alpha subunit]	EC:3.6.3.14[H(+)-transporting two-sector ATPase.]	GO:0042777;GO:0045261;GO:0005524;GO:0046961;GO:0046933	ko05016[Huntington's disease];ko05010[Alzheimer's disease];ko05012[Parkinson's disease]	.	.	.	.
1	CNAG_05770	N/A	proteasome component PRE2	PRE2	proteasome core particle subunit beta 5	CN	GO:0051603	proteolysis involved in cellular protein catabolic process	CN	GO:0005839	proteasome core complex	CN	GO:0004298	threonine-type endopeptidase activity	20S proteasome, alpha and beta subunits [Posttranslational modification, protein turnover, chaperones]\N/A\Proteasome subunit beta type-5; Provisional\proteasome endopeptidase complex, archaeal, alpha subunit\proteasome subunit alpha; Provisional\proteasome, beta subunit, bacterial type	PF00227.21|Proteasome[Proteasome subunit]	EC:3.4.25.1[Proteasome endopeptidase complex.]	GO:0005634;GO:0051603;GO:0004298;GO:0005737;GO:0005839	.	.	.	.	ddi:DDB_G0293784 psmB5; 20S proteasome subunit beta-5; K02737 20S proteasome subunit beta 5 [EC:3.4.25.1]
1	CNAG_05809	HEM15	ferrochelatase	HEM15	ferrochelatase HEM15	CN	GO:0006783	heme biosynthetic process	---	---	---	CN	GO:0004325	ferrochelatase activity	Ferrochelatase\N/A\Protoheme ferro-lyase (ferrochelatase) [Coenzyme transport and metabolism]\ferrochelatase\ferrochelatase; Provisional\ferrochelatase; Reviewed\uncharacterized protein family (UPF0261)	PF00762.14|Ferrochelatase[Ferrochelatase];TIGR00109[hemH: ferrochelatase]	EC:4.99.1.1[Ferrochelatase.]	GO:0005506;GO:0004325;GO:0005737;GO:0006783	.	.	.	.	.
1	CNAG_05814	N/A	small subunit ribosomal protein S10e	RPS10B	ribosomal 40S subunit protein S10B	---	---	---	---	---	---	---	---	---	Plectin/S10 domain\phenylalanyl-tRNA synthetase alpha chain; Provisional	PF03501.10|S10_plectin[Plectin/S10 domain]	.	GO:0005840	.	.	.	.	.
1	CNAG_05839	N/A	cytochrome c oxidase subunit 6b, cytochrome c oxidase subunit 6b, variant	COX12	cytochrome c oxidase subunit VIb	---	---	---	CN	GO:0005739	mitochondrion	CN	GO:0004129	cytochrome-c oxidase activity	N/A	PF02297.12|COX6B[Cytochrome oxidase c subunit VIb]	EC:1.9.3.1[Cytochrome-c oxidase.]	GO:0004129;GO:0005739	ko05016[Huntington's disease];ko04260[Cardiac muscle contraction];ko05010[Alzheimer's disease];ko05012[Parkinson's disease]	.	.	.	.
1	CNAG_05878	N/A	hypothetical protein	ARC40	Arc40p	CN	GO:0030833	regulation of actin filament polymerization	CN	GO:0005856	cytoskeleton	CN	GO:0003779\GO:0005515	actin binding\protein binding	N/A\WD40 repeat [General function prediction only]\WD40 repeats in seven bladed beta propellers	PF00400.27|WD40[WD domain, G-beta repeat]	.	GO:0003779;GO:0030833;GO:0005856	ko05131[Shigellosis];ko05130[Pathogenic Escherichia coli infection];ko04810[Regulation of actin cytoskeleton];ko05100[Bacterial invasion of epithelial cells]	.	.	.	.
1	CNAG_05881	N/A	alpha-1,2-mannosyltransferase	ALG9	dolichyl-P-Man:Man(6)GlcNAc(2)-PP-dolichol alpha-1,2-mannosyltransferase	---	---	---	---	---	---	CN	GO:0016757	transferase activity, transferring glycosyl groups	Dolichyl-phosphate-mannose-protein mannosyltransferase	PF03901.12|Glyco_transf_22[Alg9-like mannosyltransferase family]	EC:2.4.1.-[ Hexosyltransferases.]	GO:0006506;GO:0016757;GO:0031227	ko00513[Various types of N-glycan biosynthesis]	.	.	TMH:7	.
1	CNAG_05904	N/A	small subunit ribosomal protein S14	RPS14A	ribosomal 40S subunit protein S14A	CN	GO:0006412	translation	CN	GO:0005840	ribosome	CN	GO:0003735	structural constituent of ribosome	Ribosomal protein S11	PF00411.14|Ribosomal_S11[Ribosomal protein S11]	.	GO:0005840;GO:0006412;GO:0005739;GO:0003735	.	.	.	.	.
1	CNAG_05907	N/A	pyruvate carboxylase	PYC2	pyruvate carboxylase 2	CN	GO:0008152\GO:0006094	metabolic process\gluconeogenesis	---	---	---	CN	GO:0004736\GO:0004075\GO:0046872\GO:0005524\GO:0003824\GO:0016874	pyruvate carboxylase activity\biotin carboxylase activity\metal ion binding\ATP binding\catalytic activity\ligase activity	ATP-grasp domain\ATP-grasp in the biosynthetic pathway with Ter operon\Acetyl/propionyl-CoA carboxylase, alpha subunit [Lipid transport and metabolism]\Biotin carboxyl carrier protein [Coenzyme transport and metabolism, Lipid transport and metabolism]\Biotin carboxylase C-terminal domain\Biotin carboxylase [Lipid transport and metabolism]\Carbamoyl-phosphate synthase L chain, N-terminal domain\Ca…	PF02436.13|PYC_OADA[Conserved carboxylase domain];PF00289.17|CPSase_L_chain[Carbamoyl-phosphate synthase L chain, N-terminal domain];PF07478.8|Dala_Dala_lig_C[D-ala D-ala ligase C-terminus];PF00682.14|HMGL-like[HMGL-like];PF13535.1|ATP-grasp_4[ATP-grasp domain];PF00364.17|Biotin_lipoyl[Biotin-requiring enzyme];PF02785.14|Biotin_carb_C[Biotin carboxylase C-terminal domain];TIGR01235[pyruv_carbox: …	EC:6.4.1.1[Pyruvate carboxylase.]	GO:0004736;GO:0005524;GO:0006094;GO:0009374;GO:0005737	ko00620[Pyruvate metabolism]	.	.	.	ang:An04g02090 pyc; pyruvate carboxylase pyc-Aspergillus niger (EC:6.4.1.1); K01958 pyruvate carboxylase [EC:6.4.1.1]
1	CNAG_05909	N/A	cytochrome c1, heme protein, mitochondrial	CYT1	ubiquinol--cytochrome-c reductase catalytic subunit CYT1	---	---	---	---	---	---	CN	GO:0009055\GO:0020037\GO:0005506	electron carrier activity\heme binding\iron ion binding	Cytochrome c\Cytochrome c1 [Energy production and conversion]	PF02167.10|Cytochrom_C1[Cytochrome C1 family]	EC:1.10.2.2[Ubiquinol--cytochrome-c reductase.]	GO:0009055;GO:0020037	ko05016[Huntington's disease];ko04260[Cardiac muscle contraction];ko05010[Alzheimer's disease];ko05012[Parkinson's disease]	SigP[len:222,SProb:0.856]	.	.	.
1	CNAG_05918	N/A	ATP synthase subunit beta, mitochondrial	ATP2	F1F0 ATP synthase subunit beta	CN	GO:0015986\GO:0046034\GO:0015991\GO:0015992	ATP synthesis coupled proton transport\ATP metabolic process\ATP hydrolysis coupled proton transport\proton transport	CN	GO:0033178	proton-transporting two-sector ATPase complex, catalytic domain	CN	GO:0016820\GO:0005524\GO:0046933	hydrolase activity, acting on acid anhydrides, catalyzing transmembrane movement of substances\ATP binding\proton-transporting ATP synthase activity, rotational mechanism	ATP synthase CF1 alpha subunit\ATP synthase CF1 beta subunit\ATP synthase SpaL; Validated\ATP synthase alpha/beta chain, C terminal domain\ATP synthase alpha/beta family, beta-barrel domain\ATP synthase archaeal, A subunit\ATP synthase archaeal, B subunit\ATP synthase, F1 beta subunit\ATPase alpha subunit; Provisional\ATPase, FliI/YscN family\ATPases associated with a variety of cellular activiti…	PF00306.22|ATP-synt_ab_C[ATP synthase alpha/beta chain, C terminal domain];TIGR01039[atpD: ATP synthase F1, beta subunit];PF00006.20|ATP-synt_ab[ATP synthase alpha/beta family, nucleotide-binding domain];PF02874.18|ATP-synt_ab_N[ATP synthase alpha/beta family, beta-barrel domain]	EC:3.6.3.14[H(+)-transporting two-sector ATPase.]	GO:0042777;GO:0045261;GO:0005524;GO:0008553;GO:0046961;GO:0046933	ko05016[Huntington's disease];ko05010[Alzheimer's disease];ko05012[Parkinson's disease]	.	.	.	.
1	CNAG_05939	N/A	hypothetical protein, hypothetical protein, variant	---	---	---	---	---	---	---	---	---	---	---	---	.	.	.	.	.	.	.	.
1	CNAG_05978	N/A	glutamate-tRNA ligase	GUS1	glutamate--tRNA ligase GUS1	CN	GO:0006418\GO:0043039\GO:0006424\GO:0006412	tRNA aminoacylation for protein translation\tRNA aminoacylation\glutamyl-tRNA aminoacylation\translation	CN	GO:0005737	cytoplasm	CN	GO:0016876\GO:0005524\GO:0000166\GO:0004812\GO:0004818	ligase activity, forming aminoacyl-tRNA and related compounds\ATP binding\nucleotide binding\aminoacyl-tRNA ligase activity\glutamate-tRNA ligase activity	C-terminal, alpha helical domain of the Glutathione S-transferase family\Cysteinyl-tRNA synthetase [Translation, ribosomal structure and biogenesis]\Glutamyl- or glutaminyl-tRNA synthetase [Translation, ribosomal structure and biogenesis]\Glutathione S-transferase [Posttranslational modification, protein turnover, chaperones]\cysteinyl-tRNA synthetase\glutamate-tRNA ligase\glutamine-tRNA ligase\g…	TIGR00463[gltX_arch: glutamate--tRNA ligase];PF00043.20|GST_C[Glutathione S-transferase, C-terminal domain];PF13410.1|GST_C_2[Glutathione S-transferase, C-terminal domain];PF03950.13|tRNA-synt_1c_C[tRNA synthetases class I (E and Q), anti-codon binding domain];PF00749.16|tRNA-synt_1c[tRNA synthetases class I (E and Q), catalytic domain]	EC:6.1.1.17[Glutamate--tRNA ligase.]	GO:0005524;GO:0006424;GO:0005737;GO:0004818	ko00970[Aminoacyl-tRNA biosynthesis]	.	.	.	.
1	CNAG_05997	N/A	hypothetical protein	---	---	---	---	---	---	---	---	---	---	---	---	.	.	.	.	.	.	.	.
1	CNAG_06012	N/A	NADH-cytochrome b5 reductase 1	CBR1	Cbr1p	CN	GO:0055114	oxidation-reduction process	---	---	---	CN	GO:0016491	oxidoreductase activity	CDP-6-deoxy-delta-3,4-glucoseen reductase; Validated\FMN reductase; Validated\Ferredoxin-NADP reductase [Energy production and conversion]\HCP oxidoreductase, NADH-dependent; Provisional\N/A\NAD(P)H-flavin reductase [Coenzyme transport and metabolism, Energy production and conversion]\NADH-cytochrome B5 reductase; Provisional\NADH-dependent fumarate reductase; Provisional\NADH:ubiquinone oxidored…	PF00970.19|FAD_binding_6[Oxidoreductase FAD-binding domain];PF00175.16|NAD_binding_1[Oxidoreductase NAD-binding domain]	EC:1.6.2.2[Cytochrome-b5 reductase.]	GO:0016021;GO:0005741;GO:0005789;GO:0055114;GO:0004128	.	.	.	TMH:1	.
1	CNAG_06036	N/A	hypothetical protein	---	---	CN	GO:0008152	metabolic process	---	---	---	---	---	---	2-aminoethylphosphonate aminotransferase\2-aminoethylphosphonate--pyruvate transaminase\2-aminoethylphosphonate--pyruvate transaminase; Provisional\7-keto-8-aminopelargonate synthetase or related enzyme [Coenzyme transport and metabolism]\8-amino-7-oxononanoate synthase\Aminotransferase class I and II\Aminotransferase class-V\Archaeal aspartate aminotransferase or a related aminotransferase, incl…	PF00155.16|Aminotran_1_2[Aminotransferase class I and II];PF06094.7|AIG2[AIG2-like family];PF00266.14|Aminotran_5[Aminotransferase class-V]	.	GO:0008152;GO:0003824;GO:0030170	.	.	.	.	.
1	CNAG_06063	N/A	cytochrome c oxidase assembly protein subunit 15	COX15	Cox15p	CN	GO:0006784\GO:0055114	heme a biosynthetic process\oxidation-reduction process	CN	GO:0016021	integral component of membrane	CN	GO:0016627	oxidoreductase activity, acting on the CH-CH group of donors	Cytochrome oxidase assembly protein\cytochrome c oxidase assembly protein; Provisional	PF02628.10|COX15-CtaA[Cytochrome oxidase assembly protein]	.	GO:0016020;GO:0006461	ko00860[Porphyrin and chlorophyll metabolism];ko02020[Two-component system]	.	.	TMH:8	ddi:DDB_G0281549 coxA; cytochrome c oxidase assembly protein; K02259 cytochrome c oxidase subunit XV assembly protein
1	CNAG_06065	N/A	inositol polyphosphate-5-phosphatase F, inositol polyphosphate-5-phosphatase F, variant	SAC1	phosphatidylinositol-3-phosphatase SAC1	---	---	---	---	---	---	CN	GO:0042578	phosphoric ester hydrolase activity	Inositol phosphatase\Phosphoinositide polyphosphatase (Sac family) [Signal transduction mechanisms]\SacI homology domain	PF12456.3|hSac2[Inositol phosphatase];PF02383.13|Syja_N[SacI homology domain]	.	.	.	.	.	.	.
1	CNAG_06077	N/A	mRNA export factor	GLE2	RNA export factor GLE2	---	---	---	---	---	---	CN	GO:0005515	protein binding	LVIVD repeat\N/A\WD40 repeat [General function prediction only]\WD40 repeats in seven bladed beta propellers\protein SPA1-RELATED; Provisional	PF12894.2|Apc4_WD40[Anaphase-promoting complex subunit 4 WD40 domain];PF00400.27|WD40[WD domain, G-beta repeat]	.	.	.	.	.	.	xla:100049109 rae1; RAE1 RNA export 1 homolog
1	CNAG_06085	PLB1	phospholipase B	PLB1	lysophospholipase	CN	GO:0009395\GO:0008152	phospholipid catabolic process\metabolic process	---	---	---	CN	GO:0004620	phospholipase activity	Cytoplasmic phospholipase A2, catalytic subunit\Lysophospholipase catalytic domain\Patatins and Phospholipases	PF01735.13|PLA2_B[Lysophospholipase catalytic domain]	EC:3.1.1.5[Lysophospholipase.]	GO:0009395;GO:0004622;GO:0005576	.	SigP[len:57,SProb:0.999]	SigP4[DScore:0.808]	.	pcs:Pc18g02900 plb1; lysophospholipase phospholipase B plb1-Penicillium chrysogenum ; K13333 lysophospholipase [EC:3.1.1.5]
1	CNAG_06093	SFB2	protein transporter SEC24	SEC24	COPII subunit SEC24	CN	GO:0006886\GO:0006888	intracellular protein transport\ER to Golgi vesicle-mediated transport	CN	GO:0030127	COPII vesicle coat	CN	GO:0008270	zinc ion binding	N/A\Sec23/Sec24 beta-sandwich domain\Sec23/Sec24 helical domain\Sec23/Sec24 zinc finger\Sec24-related protein; Provisional\Vesicle coat complex COPII, subunit SEC24/subunit SFB2/subunit SFB3 [Intracellular trafficking and secretion]	PF08033.7|Sec23_BS[Sec23/Sec24 beta-sandwich domain];PF04811.10|Sec23_trunk[Sec23/Sec24 trunk domain];PF04810.10|zf-Sec23_Sec24[Sec23/Sec24 zinc finger];PF04815.10|Sec23_helical[Sec23/Sec24 helical domain]	.	GO:0006886;GO:0005515;GO:0030127;GO:0008270;GO:0006888	.	.	.	.	.
1	CNAG_06095	N/A	large subunit ribosomal protein L13e	RPL13B	ribosomal 60S subunit protein L13B	CN	GO:0006412	translation	CN	GO:0005840\GO:0005622	ribosome\intracellular	CN	GO:0003735	structural constituent of ribosome	Ribosomal protein L13e	PF01294.13|Ribosomal_L13e[Ribosomal protein L13e]	.	GO:0005840;GO:0006412;GO:0003735	.	.	.	.	.
1	CNAG_06096	N/A	tricarboxylate carrier	YHM2	Yhm2p	---	---	---	---	---	---	---	---	---	Mitochondrial carrier protein	PF00153.22|Mito_carr[Mitochondrial carrier protein]	.	GO:0055085;GO:0016021;GO:0005488	.	.	.	.	.
1	CNAG_06112	N/A	carbamoyl-phosphate synthase arginine-specific large chain	CPA2	carbamoyl-phosphate synthase (glutamine-hydrolyzing) CPA2	CN	GO:0006807\GO:0008152	nitrogen compound metabolic process\metabolic process	---	---	---	CN	GO:0046872\GO:0005524\GO:0003824	metal ion binding\ATP binding\catalytic activity	ATP-grasp domain\ATP-grasp in the biosynthetic pathway with Ter operon\Biotin carboxylase [Lipid transport and metabolism]\Carbamoyl-phosphate synthetase large chain, oligomerization domain\Carbamoylphosphate synthase large subunit [Amino acid transport and metabolism, Nucleotide transport and metabolism]\D-alanine--D-alanine ligase\D-alanine--D-alanine ligase; Reviewed\Formate-dependent phosphor…	PF02786.12|CPSase_L_D2[Carbamoyl-phosphate synthase L chain, ATP binding domain];TIGR01369[CPSaseII_lrg: carbamoyl-phosphate synthase, large subunit];PF07478.8|Dala_Dala_lig_C[D-ala D-ala ligase C-terminus];PF00289.17|CPSase_L_chain[Carbamoyl-phosphate synthase L chain, N-terminal domain];PF02787.14|CPSase_L_D3[Carbamoyl-phosphate synthetase large chain, oligomerisation domain];PF13535.1|ATP-gras…	EC:6.3.5.5[Carbamoyl-phosphate synthase (glutamine-hydrolyzing).]	GO:0005524;GO:0006526;GO:0004088;GO:0005737;GO:0030145	ko00250[Alanine, aspartate and glutamate metabolism]	SigP[len:129,SProb:0.909]	.	.	.
1	CNAG_06113	N/A	hypothetical protein	---	---	---	---	---	---	---	---	---	---	---	Hyaluronan / mRNA binding family	PF04774.10|HABP4_PAI-RBP1[Hyaluronan / mRNA binding family];PF09598.5|Stm1_N[Stm1]	.	.	.	.	.	.	.
1	CNAG_06125	TEF1	elongation factor 1-alpha	TEF2	translation elongation factor EF-1 alpha	CN	GO:0006414	translational elongation	CN	GO:0005737	cytoplasm	CN	GO:0003746\GO:0005525\GO:0003924	translation elongation factor activity\GTP binding\GTPase activity	Domain II of Elongation factor Tu (EF-Tu)-like proteins\Domain III of Elongation factor (EF) Tu (EF-TU) and related proteins\Elongation factor Tu GTP binding domain\Elongation factor Tu; Provisional\GTP-binding protein LepA; Provisional\GTP-binding protein TypA/BipA\GTP-binding protein; Provisional\GTPase [General function prediction only]\P-loop containing Nucleoside Triphosphate Hydrolases\Pept…	TIGR00483[EF-1_alpha: translation elongation factor EF-1, subunit alpha];PF00009.22|GTP_EFTU[Elongation factor Tu GTP binding domain];PF03143.12|GTP_EFTU_D3[Elongation factor Tu C-terminal domain];PF03144.20|GTP_EFTU_D2[Elongation factor Tu domain 2]	EC:3.6.5.3[Protein-synthesizing GTPase.]	GO:0003746;GO:0006414;GO:0005525;GO:0005737;GO:0003924	.	.	.	.	.
1	CNAG_06138	N/A	NADH dehydrogenase (ubiquinone) Fe-S protein 6	---	---	---	---	---	---	---	---	---	---	---	InvH outer membrane lipoprotein\Specifically androgen-regulated gene protein\Zinc-finger domain\lysine-specific histone demethylase 1 homolog	PF10276.4|zf-CHCC[Zinc-finger domain]	EC:1.6.99.3[NADH dehydrogenase.];EC:1.6.5.3[NADH:ubiquinone reductase (H(+)-translocating).]	.	ko05016[Huntington's disease];ko05010[Alzheimer's disease];ko05012[Parkinson's disease]	.	.	.	.
1	CNAG_06153	N/A	26S protease regulatory subunit 6A-B	RPT5	proteasome regulatory particle base subunit RPT5	CN	GO:0030163	protein catabolic process	CN	GO:0005737	cytoplasm	CN	GO:0005524\GO:0016787	ATP binding\hydrolase activity	26 proteosome regulatory subunit 4-like protein; Provisional\26S protease regulatory subunit 6B-like protein; Provisional\26S proteasome subunit P45 family\AAA family ATPase, CDC48 subfamily\AAA+-type ATPase, SpoVK/Ycf46/Vps4 family [Cell wall/membrane/envelope biogenesis, Cell cycle control, cell division, chromosome partitioning, Signal transduction mechanisms]\ATP-dependent 26S proteasome regu…	PF00004.24|AAA[ATPase family associated with various cellular activities (AAA)];TIGR01242[26Sp45: 26S proteasome subunit P45 family]	EC:3.6.1.3[Adenosinetriphosphatase.]	GO:0005524;GO:0017111;GO:0030163;GO:0005737	.	.	.	.	.
1	CNAG_06170	N/A	S-formylglutathione hydrolase	YJL068C	---	CN	GO:0046294	formaldehyde catabolic process	SC	GO:0005829\GO:0005737	cytosol\cytoplasm	CN	GO:0018738	S-formylglutathione hydrolase activity	Pimeloyl-ACP methyl ester carboxylesterase [Coenzyme transport and metabolism, General function prediction only]\S-formylglutathione hydrolase FrmB [Defense mechanisms]\alpha/beta hydrolases	TIGR02821[fghA_ester_D: S-formylglutathione hydrolase];PF00756.15|Esterase[Putative esterase]	EC:3.1.2.12[S-formylglutathione hydrolase.]	GO:0004091;GO:0016023;GO:0018738	.	.	.	.	xtr:496692 esd; esterase D/formylglutathione hydrolase (EC:3.1.2.12); K01070 S-formylglutathione hydrolase [EC:3.1.2.12]
1	CNAG_06175	N/A	26S proteasome regulatory subunit N2	RPN2	proteasome regulatory particle base subunit RPN2	CN	GO:0042176	regulation of protein catabolic process	CN	GO:0000502	proteasome complex	CN	GO:0030234\GO:0005488	enzyme regulator activity\binding	26S proteasome regulatory complex component [Posttranslational modification, protein turnover, chaperones]\DNA polymerase III subunits gamma and tau; Validated\HEAT repeat [General function prediction only]\HEAT repeats\Proteasome/cyclosome repeat\Treacher Collins syndrome protein Treacle	PF01851.17|PC_rep[Proteasome/cyclosome repeat];PF13646.1|HEAT_2[HEAT repeats]	.	GO:0000502;GO:0042176;GO:0030234;GO:0005488	.	.	.	.	.
1	CNAG_06222	N/A	large subunit ribosomal protein L32e	RPL32	ribosomal 60S subunit protein L32	CN	GO:0006412	translation	CN	GO:0005840\GO:0005622	ribosome\intracellular	CN	GO:0003735	structural constituent of ribosome	50S ribosomal protein L32e; Provisional\N/A	PF01655.13|Ribosomal_L32e[Ribosomal protein L32]	.	GO:0005840;GO:0006412;GO:0003735	.	.	.	.	.
1	CNAG_06231	N/A	large subunit ribosomal protein L13	RPL16A	ribosomal 60S subunit protein L16A	CN	GO:0006412	translation	CN	GO:0005840\GO:0015934	ribosome\large ribosomal subunit	CN	GO:0003735	structural constituent of ribosome	N/A	PF00572.13|Ribosomal_L13[Ribosomal protein L13];TIGR01077[L13_A_E: ribosomal protein L13]	.	GO:0015934;GO:0006412;GO:0003735	.	.	.	.	.
1	CNAG_06235	N/A	hypothetical protein	TAE1	N-terminal protein methyltransferase	---	---	---	---	---	---	CN	GO:0008168	methyltransferase activity	N/A	PF05891.7|Methyltransf_PK[AdoMet dependent proline di-methyltransferase]	.	GO:0008168	.	.	.	.	.
1	CNAG_06248	N/A	protein TIF31	CLU1	translation initiation factor 3 subunit CLU1	---	---	---	---	---	---	---	---	---	An uncharacterized central domain of CLU mitochondrial proteins\Clustered mitochondria\Mitochondrial function, CLU-N-term\Tetratricopeptide repeat	PF12807.2|eIF3_p135[Translation initiation factor eIF3 subunit 135];PF13236.1|CLU[Clustered mitochondria];PF13424.1|TPR_12[Tetratricopeptide repeat]	.	.	.	.	.	.	.
1	CNAG_06274	N/A	hypothetical protein	---	---	---	---	---	---	---	---	---	---	---	N/A	.	.	.	.	.	.	TMH:1	.
1	CNAG_06287	GPX2	glutathione peroxidase	HYR1	peroxiredoxin HYR1	CN	GO:0006979\GO:0055114	response to oxidative stress\oxidation-reduction process	---	---	---	CN	GO:0004602	glutathione peroxidase activity	AhpC/TSA family\Protein Disulfide Oxidoreductases and Other Proteins with a Thioredoxin fold\haloacid dehalogenase-like hydrolase family protein	PF00255.14|GSHPx[Glutathione peroxidase]	.	GO:0047066;GO:0006979;GO:0007039;GO:0004602;GO:0008379;GO:0055114	ko00590[Arachidonic acid metabolism]	.	.	.	btb:BMB171_C1899 bsaA; glutathione peroxidase; K00432 glutathione peroxidase [EC:1.11.1.9]
1	CNAG_06302	N/A	hypothetical protein, hypothetical protein, variant	---	---	---	---	---	---	---	---	---	---	---	N/A	PF13577.1|SnoaL_4[SnoaL-like domain];PF13474.1|SnoaL_3[SnoaL-like domain]	.	.	.	.	.	.	.
1	CNAG_06313	N/A	phosphoglucomutase, phosphoglucomutase, variant	PGM2	phosphoglucomutase PGM2	CN	GO:0005975	carbohydrate metabolic process	---	---	---	CN	GO:0016868	intramolecular transferase activity, phosphotransferases	N/A\Phosphoglucomutase [Carbohydrate transport and metabolism]\Phosphoglucomutase/phosphomannomutase, C-terminal domain\Phosphoglucomutase/phosphomannomutase, alpha/beta/alpha domain I\Phosphoglucomutase/phosphomannomutase, alpha/beta/alpha domain II\Phosphomannomutase [Carbohydrate transport and metabolism]\phosphoglucomutase\phosphoglucomutase, alpha-D-glucose phosphate-specific\phosphoglucomut…	PF02879.11|PGM_PMM_II[Phosphoglucomutase/phosphomannomutase, alpha/beta/alpha domain II];PF02878.11|PGM_PMM_I[Phosphoglucomutase/phosphomannomutase, alpha/beta/alpha domain I];PF00408.15|PGM_PMM_IV[Phosphoglucomutase/phosphomannomutase, C-terminal domain];PF02880.11|PGM_PMM_III[Phosphoglucomutase/phosphomannomutase, alpha/beta/alpha domain III]	EC:5.4.2.2[Phosphoglucomutase.]	GO:0000287;GO:0005975;GO:0016868	ko00521[Streptomycin biosynthesis];ko00030[Pentose phosphate pathway];ko00052[Galactose metabolism];ko00230[Purine metabolism];ko00500[Starch and sucrose metabolism];ko00520[Amino sugar and nucleotide sugar metabolism]	.	.	.	.
1	CNAG_06316	N/A	glycine cleavage system H protein	GCV3	glycine decarboxylase subunit H	CN	GO:0019464	glycine decarboxylation via glycine cleavage system	CN	GO:0005960	glycine cleavage complex	---	---	---	Biotin carboxyl carrier protein [Coenzyme transport and metabolism, Lipid transport and metabolism]\N/A\Pyruvate/2-oxoglutarate dehydrogenase complex, dihydrolipoamide acyltransferase (E2) component [Energy production and conversion]\branched-chain alpha-keto acid dehydrogenase subunit E2; Reviewed\oxaloacetate decarboxylase alpha subunit\pyruvate carboxylase subunit B; Validated\pyruvate carboxy…	TIGR00527[gcvH: glycine cleavage system H protein];PF01597.14|GCV_H[Glycine cleavage H-protein]	.	GO:0019464;GO:0005960;GO:0005739;GO:0031405	.	.	.	.	hch:HCH_03862 gcvH1; glycine cleavage system H protein
1	CNAG_06361	N/A	26S proteasome regulatory subunit N6	RPN6	proteasome regulatory particle lid subunit RPN6	---	---	---	---	---	---	CN	GO:0005515	protein binding	26S proteasome regulatory complex component [Posttranslational modification, protein turnover, chaperones]\PCI domain	PF01399.22|PCI[PCI domain]	.	.	.	.	.	.	.
1	CNAG_06376	N/A	vacuolar membrane protein	PEP5	tethering complex subunit PEP5	CN	GO:0006886\GO:0016192	intracellular protein transport\vesicle-mediated transport	---	---	---	CN	GO:0005515\GO:0008270	protein binding\zinc ion binding	Clathrin heavy chain repeat homology\N/A\Region in Clathrin and VPS\Uncharacterized conserved protein, contains RING Zn-finger [General function prediction only]\Vacuolar protein sorting protein 11 C terminal\WD40 repeats in seven bladed beta propellers	PF12451.3|VPS11_C[Vacuolar protein sorting protein 11 C terminal]	.	GO:0005515;GO:0008270	.	.	.	.	dre:565852 vps11; zgc:112329
1	CNAG_06377	N/A	solute carrier family 25 (mitochondrial phosphate transporter), member 3	MIR1	Mir1p	---	---	---	---	---	---	---	---	---	ADP/ATP transporter on adenylate translocase; Provisional\Mitochondrial carrier protein\mitochondrial carrier protein; Provisional	PF00153.22|Mito_carr[Mitochondrial carrier protein]	.	GO:0055085;GO:0016021;GO:0005743;GO:0005488	.	.	.	.	.
1	CNAG_06381	N/A	hypothetical protein	RSN1	Rsn1p	---	---	---	CN	GO:0016020	membrane	---	---	---	Calcium-dependent channel, 7TM region, putative phosphate\Extracellular tail, of 10TM putative phosphate transporter\Late exocytosis, associated with Golgi transport\Uncharacterized integral membrane protein [Function unknown]	PF13967.1|RSN1_TM[Late exocytosis, associated with Golgi transport];PF12621.3|DUF3779[Phosphate metabolism protein];PF02714.10|DUF221[Domain of unknown function DUF221]	.	GO:0016020	.	.	.	TMH:12	.
1	CNAG_06407	N/A	cytochrome c oxidase subunit 7c	---	---	---	---	---	---	---	---	CN	GO:0004129	cytochrome-c oxidase activity	N/A	PF02935.11|COX7C[Cytochrome c oxidase subunit VIIc]	EC:1.9.3.1[Cytochrome-c oxidase.]	GO:0004129	ko05016[Huntington's disease];ko04260[Cardiac muscle contraction];ko05010[Alzheimer's disease];ko05012[Parkinson's disease]	.	.	TMH:1	.
1	CNAG_06420	N/A	solute carrier family 25 (mitochondrial citrate transporter), member 1	CTP1	Ctp1p	---	---	---	---	---	---	---	---	---	ADP/ATP transporter on adenylate translocase; Provisional\Bacterial L-asparaginases and related enzymes\Mitochondrial carrier protein	PF00153.22|Mito_carr[Mitochondrial carrier protein]	.	GO:0055085;GO:0016021;GO:0005488	.	SigP[len:84,SProb:0.982]	.	.	.
1	CNAG_06432	N/A	acetate kinase	---	---	CN	GO:0016310\GO:0008152\GO:0006082	phosphorylation\metabolic process\organic acid metabolic process	CN	GO:0005622	intracellular	CN	GO:0016774\GO:0016301	phosphotransferase activity, carboxyl group as acceptor\kinase activity	Nucleotide-Binding Domain of the sugar kinase/HSP70/actin superfamily	TIGR00016[ackA: acetate kinase];PF00871.12|Acetate_kinase[Acetokinase family]	EC:2.7.2.1[Acetate kinase.]	GO:0016774;GO:0016310;GO:0016301;GO:0005622;GO:0006082	ko00640[Propanoate metabolism];ko00620[Pyruvate metabolism];ko00680[Methane metabolism];ko00720[Carbon fixation pathways in prokaryotes]	.	.	.	cps:CPS_3176 ackA; acetate kinase (EC:2.7.2.1); K00925 acetate kinase [EC:2.7.2.1]
1	CNAG_06450	N/A	hypothetical protein, hypothetical protein, variant	---	---	CN	GO:0006950	response to stress	---	---	---	CN	GO:0005515	protein binding	N/A\UBA domain-like superfamily	PF00582.21|Usp[Universal stress protein family]	.	GO:0006950	.	.	.	.	.
1	CNAG_06543	N/A	ethanolaminephosphotransferase	CPT1	diacylglycerol cholinephosphotransferase	CN	GO:0008654	phospholipid biosynthetic process	CN	GO:0016020	membrane	CN	GO:0016780	phosphotransferase activity, for other substituted phosphate groups	CDP-alcohol phosphatidyltransferase	PF01066.16|CDP-OH_P_transf[CDP-alcohol phosphatidyltransferase]	EC:2.7.8.1[Ethanolaminephosphotransferase.]	GO:0008654;GO:0016020;GO:0016780	ko00564[Glycerophospholipid metabolism];ko00565[Ether lipid metabolism]	.	.	TMH:8	.
1	CNAG_06564	N/A	clathrin-coated vesicle protein	LAA1	Laa1p	---	---	---	---	---	---	CN	GO:0005488	binding	HEAT repeats	.	.	GO:0005488	.	.	.	.	.
1	CNAG_06566	N/A	hypothetical protein	YMR027W	---	SC	GO:0008150\GO:0032259	biological_process\methylation	SC	GO:0005634\GO:0005737	nucleus\cytoplasm	SC	GO:0003674\GO:0008168\GO:0016740	molecular_function\methyltransferase activity\transferase activity	Protein of unknown function DUF89	PF01937.14|DUF89[Protein of unknown function DUF89]	.	.	.	.	.	.	.
1	CNAG_06594	N/A	oxysterol binding protein	KES1	oxysterol-binding protein KES1	---	---	---	---	---	---	---	---	---	Oxysterol-binding protein\Ring-infected erythrocyte surface antigen; Provisional	PF01237.13|Oxysterol_BP[Oxysterol-binding protein]	.	GO:0008202;GO:0005488;GO:0008610	.	.	.	.	.
1	CNAG_06602	N/A	cysteine-type peptidase	---	---	---	---	---	---	---	---	---	---	---	DJ-1 family protein\Putative intracellular protease/amidase [General function prediction only]\Type 1 glutamine amidotransferase (GATase1)-like domain	PF01965.19|DJ-1_PfpI[DJ-1/PfpI family]	.	GO:0008233	.	.	.	.	.
1	CNAG_06608	N/A	hypothetical protein	---	---	---	---	---	---	---	---	---	---	---	---	.	.	.	.	.	.	.	.
1	CNAG_06633	N/A	small subunit ribosomal protein S15	RPS15	ribosomal 40S subunit protein S15	CN	GO:0006412	translation	CN	GO:0005840\GO:0015935	ribosome\small ribosomal subunit	CN	GO:0003735	structural constituent of ribosome	Domain of unknown function (DUF1967)\GTPase CgtA; Reviewed\Ribosomal protein S19	TIGR01025[rpsS_arch: ribosomal protein S19];PF00203.16|Ribosomal_S19[Ribosomal protein S19]	.	GO:0003723;GO:0006412;GO:0003735;GO:0015935	.	.	.	.	.
1	CNAG_06663	N/A	ubiquinol-cytochrome c reductase subunit 6	QCR6	ubiquinol--cytochrome-c reductase subunit 6	---	---	---	---	---	---	---	---	---	Ubiquinol-cytochrome C reductase hinge protein	PF02320.11|UCR_hinge[Ubiquinol-cytochrome C reductase hinge protein]	.	GO:0008121;GO:0006122	ko05016[Huntington's disease];ko04260[Cardiac muscle contraction];ko05010[Alzheimer's disease];ko05012[Parkinson's disease]	.	.	.	.
1	CNAG_06666	N/A	starch phosphorylase	GPH1	glycogen phosphorylase	CN	GO:0005975	carbohydrate metabolic process	---	---	---	CN	GO:0030170\GO:0008184\GO:0004645	pyridoxal phosphate binding\glycogen phosphorylase activity\phosphorylase activity	Glucan phosphorylase [Carbohydrate transport and metabolism]\N/A\alpha-glucan phosphorylases\glycogen phosphorylase; Provisional\glycogen/starch/alpha-glucan phosphorylases\maltodextrin phosphorylase; Provisional	TIGR02093[P_ylase: glycogen/starch/alpha-glucan phosphorylases];PF00343.15|Phosphorylase[Carbohydrate phosphorylase]	EC:2.4.1.1[Phosphorylase.]	GO:0005975;GO:0030170;GO:0004645	ko04910[Insulin signaling pathway]	.	.	.	ddi:DDB_G0281383 glpV; glycogen phosphorylase 1; K00688 starch phosphorylase [EC:2.4.1.1]
1	CNAG_06699	GPD	glyceraldehyde-3-phosphate dehydrogenase	TDH1	glyceraldehyde-3-phosphate dehydrogenase (phosphorylating) TDH1	CN	GO:0006006\GO:0055114	glucose metabolic process\oxidation-reduction process	---	---	---	CN	GO:0050661\GO:0016620\GO:0051287	NADP binding\oxidoreductase activity, acting on the aldehyde or oxo group of donors, NAD or NADP as acceptor\NAD binding	Aspartate-semialdehyde dehydrogenase [Amino acid transport and metabolism]\Glyceraldehyde 3-phosphate dehydrogenase, C-terminal domain\Glyceraldehyde 3-phosphate dehydrogenase, NAD binding domain\Glyceraldehyde-3-phosphate dehydrogenase/erythrose-4-phosphate dehydrogenase [Carbohydrate transport and metabolism]\Rossmann-fold NAD(P)(+)-binding proteins\cytosolic glyceraldehyde 3-phosphate dehydrog…	PF02800.15|Gp_dh_C[Glyceraldehyde 3-phosphate dehydrogenase, C-terminal domain];TIGR01534[GAPDH-I: glyceraldehyde-3-phosphate dehydrogenase, type I];PF00044.19|Gp_dh_N[Glyceraldehyde 3-phosphate dehydrogenase, NAD binding domain]	EC:1.2.1.12[Glyceraldehyde-3-phosphate dehydrogenase (phosphorylating).]	GO:0006096;GO:0051287;GO:0055114;GO:0005737;GO:0004365	ko05010[Alzheimer's disease]	.	.	.	.
1	CNAG_06713	N/A	cysteine-tRNA ligase	YNL247W	---	CN	GO:0006423\GO:0006418	cysteinyl-tRNA aminoacylation\tRNA aminoacylation for protein translation	CN	GO:0005737	cytoplasm	CN	GO:0004817\GO:0005524\GO:0000166\GO:0004812	cysteine-tRNA ligase activity\ATP binding\nucleotide binding\aminoacyl-tRNA ligase activity	Anticodon-binding domain of class Ia aminoacyl tRNA synthetases and similar domains\Cysteinyl-tRNA synthetase [Translation, ribosomal structure and biogenesis]\Leucyl-tRNA synthetase [Translation, ribosomal structure and biogenesis]\Methionyl-tRNA synthetase [Translation, ribosomal structure and biogenesis]\aminoacyl-tRNA ligase\cysteine--1-D-myo-inosityl 2-amino-2-deoxy-alpha-D-glucopyranoside l…	TIGR00435[cysS: cysteine--tRNA ligase];PF09190.6|DALR_2[DALR domain];PF09334.6|tRNA-synt_1g[tRNA synthetases class I (M)];PF01406.14|tRNA-synt_1e[tRNA synthetases class I (C) catalytic domain]	EC:6.1.1.16[Cysteine--tRNA ligase.]	GO:0004817;GO:0005524;GO:0006423;GO:0005737	.	.	.	.	.
1	CNAG_06745	N/A	histone H3	HHT1	histone H3	---	---	---	CN	GO:0000786	nucleosome	CN	GO:0003677\GO:0046982	DNA binding\protein heterodimerization activity	Core histone H2A/H2B/H3/H4\Kinetochore component CENP-S\N/A\PCNA-associated factor	PF00125.19|Histone[Core histone H2A/H2B/H3/H4]	.	GO:0005634;GO:0003677;GO:0006281;GO:0006334;GO:0000786	.	.	.	.	.
1	CNAG_06755	N/A	threonine-tRNA ligase	THS1	threonine--tRNA ligase THS1	CN	GO:0006418\GO:0043039\GO:0006435	tRNA aminoacylation for protein translation\tRNA aminoacylation\threonyl-tRNA aminoacylation	CN	GO:0005737	cytoplasm	CN	GO:0016876\GO:0005524\GO:0004829\GO:0000166\GO:0004812	ligase activity, forming aminoacyl-tRNA and related compounds\ATP binding\threonine-tRNA ligase activity\nucleotide binding\aminoacyl-tRNA ligase activity	Glycyl-tRNA synthetase (class II) [Translation, ribosomal structure and biogenesis]\Histidyl-tRNA synthetase [Translation, ribosomal structure and biogenesis]\N/A\Prolyl-tRNA synthetase [Translation, ribosomal structure and biogenesis]\Ser-tRNA(Ala) deacylase AlaX (editing enzyme) [Translation, ribosomal structure and biogenesis]\Ser-tRNA(Thr) hydrolase; Provisional\Seryl-tRNA synthetase [Transla…	PF07973.9|tRNA_SAD[Threonyl and Alanyl tRNA synthetase second additional domain];TIGR00418[thrS: threonine--tRNA ligase];PF02824.16|TGS[TGS domain];PF00587.20|tRNA-synt_2b[tRNA synthetase class II core domain (G, H, P, S and T)];PF03129.15|HGTP_anticodon[Anticodon binding domain]	EC:6.1.1.3[Threonine--tRNA ligase.]	GO:0005524;GO:0004829;GO:0006435;GO:0005737	.	.	.	.	.
1	CNAG_06759	N/A	dehydrogenase	YNL134C	---	CN	GO:0055114	oxidation-reduction process	SC	GO:0005634\GO:0005737	nucleus\cytoplasm	CN	GO:0008270\GO:0016747\GO:0016491	zinc ion binding\transferase activity, transferring acyl groups other than amino-acyl groups\oxidoreductase activity	Alcohol dehydrogenase GroES-like domain\D-arabinose 1-dehydrogenase, Zn-dependent alcohol dehydrogenase family [Carbohydrate transport and metabolism]\Enoylreductase\L-idonate 5-dehydrogenase\L-threonine 3-dehydrogenase\L-threonine 3-dehydrogenase; Validated\Medium chain reductase/dehydrogenase (MDR)/zinc-dependent alcohol dehydrogenase-like family\NADPH-dependent curcumin reductase CurA [Seconda…	PF00107.21|ADH_zinc_N[Zinc-binding dehydrogenase];PF08240.7|ADH_N[Alcohol dehydrogenase GroES-like domain]	.	GO:0008270;GO:0055114;GO:0016491	.	.	.	.	.
1	CNAG_06767	N/A	F-type H+-transporting ATPase subunit delta	ATP16	F1F0 ATP synthase subunit delta	CN	GO:0015986	ATP synthesis coupled proton transport	CN	GO:0045261	proton-transporting ATP synthase complex, catalytic core F(1)	CN	GO:0046933\GO:0046961	proton-transporting ATP synthase activity, rotational mechanism\proton-transporting ATPase activity, rotational mechanism	ATP synthase CF1 epsilon subunit\ATP synthase, F1 epsilon subunit (delta in mitochondria)\F0F1 ATP synthase subunit epsilon; Provisional\F0F1 ATP synthase subunit epsilon; Validated\FoF1-type ATP synthase, epsilon subunit [Energy production and conversion]\mitochondrial ATP synthase delta subunit	PF02823.11|ATP-synt_DE_N[ATP synthase, Delta/Epsilon chain, beta-sandwich domain]	EC:3.6.3.14[H(+)-transporting two-sector ATPase.]	GO:0042777;GO:0045261;GO:0005524;GO:0046961;GO:0046933	ko05016[Huntington's disease];ko05010[Alzheimer's disease];ko05012[Parkinson's disease]	SigP[len:57,SProb:0.555]	.	.	.
1	CNAG_06770	N/A	fructose-bisphosphate aldolase 1	FBA1	fructose-bisphosphate aldolase FBA1	CN	GO:0005975\GO:0006096	carbohydrate metabolic process\glycolytic process	---	---	---	CN	GO:0004332\GO:0008270\GO:0016832	fructose-bisphosphate aldolase activity\zinc ion binding\aldehyde-lyase activity	N/A\fructose-bisphosphate aldolase	TIGR00167[cbbA: ketose-bisphosphate aldolases];PF01116.15|F_bP_aldolase[Fructose-bisphosphate aldolase class-II];TIGR01520[FruBisAldo_II_A: fructose-bisphosphate aldolase, class II]	EC:4.1.2.13[Fructose-bisphosphate aldolase.]	GO:0004332;GO:0008270;GO:0006096	ko00030[Pentose phosphate pathway];ko00051[Fructose and mannose metabolism];ko00680[Methane metabolism];ko00710[Carbon fixation in photosynthetic organisms]	.	.	.	nis:NIS_0562 fbaA; fructose-bisphosphate aldolase (EC:4.1.2.13); K01624 fructose-bisphosphate aldolase, class II [EC:4.1.2.13]
1	CNAG_06811	RPL22alpha	large subunit ribosomal protein L22e	RPL22A	ribosomal 60S subunit protein L22A	CN	GO:0006412	translation	CN	GO:0005840\GO:0005622	ribosome\intracellular	CN	GO:0003735	structural constituent of ribosome	Ribosomal L22e protein family	PF01776.12|Ribosomal_L22e[Ribosomal L22e protein family]	.	GO:0005840;GO:0006412;GO:0003735	.	.	.	.	xtr:549409 rpl22; ribosomal protein L22; K02891 large subunit ribosomal protein L22e
1	CNAG_06817	UAP1	uric acid xanthine permease	---	---	CN	GO:0006810\GO:0055085	transport\transmembrane transport	CN	GO:0016020	membrane	CN	GO:0005215	transporter activity	HCO3- transporter family\Permease family	TIGR00801[ncs2: uracil-xanthine permease];PF00860.15|Xan_ur_permease[Permease family]	.	GO:0016020;GO:0055085;GO:0005215	.	.	.	TMH:12	.
1	CNAG_06828	N/A	solute carrier family 36 (proton-coupled amino acid transporter)	AVT3	Avt3p	---	---	---	---	---	---	---	---	---	Amino acid permease\Amino acid permease [Amino acid transport and metabolism]\Amino acid transporter [Amino acid transport and metabolism]\Protein of unknown function (DUF2464)\Solute carrier families 5 and 6-like; solute binding domain\transcriptional regulator ICP4; Provisional	PF01490.13|Aa_trans[Transmembrane amino acid transporter protein]	.	GO:0016021	.	.	.	TMH:10	.
1	CNAG_06829	ERG1	squalene monooxygenase	ERG1	squalene monooxygenase	CN	GO:0055114	oxidation-reduction process	CN	GO:0016021	integral component of membrane	CN	GO:0050660\GO:0004506\GO:0016491	flavin adenine dinucleotide binding\squalene monooxygenase activity\oxidoreductase activity	2-polyprenyl-6-methoxyphenol hydroxylase and related FAD-dependent oxidoreductases [Coenzyme transport and metabolism, Energy production and conversion]\Rossmann-fold NAD(P)(+)-binding proteins\squalene epoxidase; Provisional\squalene monooxygenase	PF01266.19|DAO[FAD dependent oxidoreductase];PF08491.5|SE[Squalene epoxidase]	EC:1.14.99.7[Transferred entry: 1.14.13.132.]	GO:0016021;GO:0050660;GO:0004506;GO:0055114	.	.	.	TMH:3	.
1	CNAG_06840	N/A	elongation factor 2, elongation factor 2, variant	EFT2	elongation factor 2	---	---	---	---	---	---	CN	GO:0005525\GO:0003924	GTP binding\GTPase activity	Domain II of Elongation factor Tu (EF-Tu)-like proteins\Domain III of Elongation factor G (EF-G) and related proteins\Elongation factor Tu GTP binding domain\Elongation factor Tu; Provisional\GTP-binding protein LepA; Provisional\GTP-binding protein TypA/BipA\GTP-binding protein; Provisional\GTPase [General function prediction only]\N/A\P-loop containing Nucleoside Triphosphate Hydrolases\Peptide…	PF01926.18|MMR_HSR1[50S ribosome-binding GTPase];PF00679.19|EFG_C[Elongation factor G C-terminus];PF00009.22|GTP_EFTU[Elongation factor Tu GTP binding domain];TIGR00231[small_GTP: small GTP-binding protein domain];PF03144.20|GTP_EFTU_D2[Elongation factor Tu domain 2];PF03764.13|EFG_IV[Elongation factor G, domain IV]	EC:3.6.5.3[Protein-synthesizing GTPase.]	GO:0003746;GO:0005525;GO:0003924	.	.	.	.	.
1	CNAG_06847	N/A	small subunit ribosomal protein S28	RPS28A	ribosomal 40S subunit protein S28A	CN	GO:0006412	translation	CN	GO:0005840\GO:0005622	ribosome\intracellular	CN	GO:0003735	structural constituent of ribosome	N/A	PF01200.13|Ribosomal_S28e[Ribosomal protein S28e]	.	GO:0005840;GO:0006412;GO:0003735	.	.	.	.	.
1	CNAG_06849	N/A	saccharopine dehydrogenase (NAD+, L-lysine forming)	LYS1	saccharopine dehydrogenase (NAD+, L-lysine-forming)	CN	GO:0009085	lysine biosynthetic process	---	---	---	CN	GO:0004754	saccharopine dehydrogenase (NAD+, L-lysine-forming) activity	Alanine dehydrogenase [Amino acid transport and metabolism]\Alanine dehydrogenase/PNT, N-terminal domain\NAD(P) transhydrogenase subunit alpha; Provisional\NAD/NADP transhydrogenase alpha subunit [Energy production and conversion]\Rossmann-fold NAD(P)(+)-binding proteins\lysine-ketoglutarate reductase/saccharopine dehydrogenase	PF01262.16|AlaDh_PNT_C[Alanine dehydrogenase/PNT, C-terminal domain];PF05222.10|AlaDh_PNT_N[Alanine dehydrogenase/PNT, N-terminal domain]	EC:1.5.1.7[Saccharopine dehydrogenase (NAD(+), L-lysine-forming).]	GO:0005488;GO:0055114;GO:0016491	ko00310[Lysine degradation]	.	.	.	.
1	CNAG_06866	N/A	hypothetical protein	---	---	---	---	---	---	---	---	---	---	---	---	.	.	.	.	.	.	.	.
1	CNAG_06900	N/A	2,3-bisphosphoglycerate-independent phosphoglycerate mutase	---	---	CN	GO:0008152\GO:0006007	metabolic process\glucose catabolic process	CN	GO:0005737	cytoplasm	CN	GO:0046872\GO:0004619\GO:0003824\GO:0030145	metal ion binding\phosphoglycerate mutase activity\catalytic activity\manganese ion binding	2,3-bisphosphoglycerate-independent phosphoglycerate mutase\2,3-bisphosphoglycerate-independent phosphoglycerate mutase, archeal type [Carbohydrate transport and metabolism]\Arylsulfatase A or related enzyme [Inorganic ion transport and metabolism]\Metalloenzyme superfamily\Phosphoglycerate mutase (BPG-independent, AlkP superfamily) [Carbohydrate transport and metabolism]\Phosphoglycerol transfer…	TIGR01307[pgm_bpd_ind: 2,3-bisphosphoglycerate-independent phosphoglycerate mutase];PF00884.18|Sulfatase[Sulfatase];PF01663.17|Phosphodiest[Type I phosphodiesterase / nucleotide pyrophosphatase];PF01676.13|Metalloenzyme[Metalloenzyme superfamily];PF06415.8|iPGM_N[BPG-independent PGAM N-terminus (iPGM_N)]	EC:5.4.2.1[Phosphoglycerate mutase.]	GO:0046537;GO:0004082;GO:0006096;GO:0005737;GO:0030145	ko00680[Methane metabolism]	.	.	.	cdl:CDR20291_3027 gpmI; phosphoglyceromutase; K01834 phosphoglycerate mutase [EC:5.4.2.1]
1	CNAG_06905	N/A	cytoplasmic protein	AIM2	protein AIM2	---	---	---	---	---	---	CN	GO:0016787	hydrolase activity	alpha/beta hydrolases	PF01738.13|DLH[Dienelactone hydrolase family];PF12695.2|Abhydrolase_5[Alpha/beta hydrolase family]	.	.	.	.	.	.	.
1	CNAG_06923	XFP2	xylulose 5-phosphate/fructose 6-phosphate phosphoketolase	---	---	CN	GO:0005975	carbohydrate metabolic process	---	---	---	CN	GO:0016832	aldehyde-lyase activity	N/A\Phosphoketolase [Carbohydrate transport and metabolism]\Pyrimidine (PYR) binding domain of thiamine pyrophosphate (TPP)-dependent enzymes\XFP C-terminal domain\putative phosphoketolase; Provisional	PF09363.5|XFP_C[XFP C-terminal domain];PF03894.10|XFP[D-xylulose 5-phosphate/D-fructose 6-phosphate phosphoketolase];PF09364.5|XFP_N[XFP N-terminal domain]	EC:4.1.2.-[ Aldehyde-lyases.]	GO:0005975;GO:0050193	.	.	.	.	afr:AFE_2053 xfp; putative phosphoketolase (EC:4.1.2.9 4.1.2.22); K01621 phosphoketolase [EC:4.1.2.9]; K01632 fructose-6-phosphate phosphoketolase [EC:4.1.2.22]
1	CNAG_06983	N/A	hypothetical protein	---	---	CN	GO:0006511	ubiquitin-dependent protein catabolic process	---	---	---	CN	GO:0036459	ubiquitinyl hydrolase activity	104 kDa microneme/rhoptry antigen; Provisional\Amelogenin\Amelogenins, cell adhesion proteins, play a role in the biomineralisation of teeth\Apolipoprotein A1/A4/E domain\Domain of unknown function (DUF4679)\EBNA-3C; Provisional\N/A\UBA domain-like superfamily\Ubiquitin carboxyl-terminal hydrolase [Posttranslational modification, protein turnover, chaperones]\large tegument protein UL36; Provisio…	PF00443.24|UCH[Ubiquitin carboxyl-terminal hydrolase]	.	GO:0006511;GO:0004221	.	.	.	.	.
1	CNAG_06998	N/A	protein transporter SEC61 subunit alpha	SEC61	translocon subunit SEC61	CN	GO:0015031	protein transport	CN	GO:0016020	membrane	---	---	---	Plug domain of Sec61p\Preprotein translocase subunit SecY [Intracellular trafficking, secretion, and vesicular transport]\Sec61 alpha subunit; Provisional\SecY translocase\preprotein translocase subunit SecY; Reviewed\preprotein translocase subunit SecY; Validated\preprotein translocase, SecY subunit	PF00344.15|SecY[SecY translocase];TIGR00967[3a0501s007: preprotein translocase, SecY subunit];PF10559.4|Plug_translocon[Plug domain of Sec61p]	.	GO:0055085;GO:0016021;GO:0015450;GO:0015031	ko04145[Phagosome];ko04141[Protein processing in endoplasmic reticulum];ko05110[Vibrio cholerae infection]	.	.	TMH:10	.
1	CNAG_07004	LPD1alpha	putative dihydrolipoyl dehydrogenase	LPD1	dihydrolipoyl dehydrogenase	CN	GO:0055114\GO:0045454	oxidation-reduction process\cell redox homeostasis	---	---	---	CN	GO:0004148\GO:0050660\GO:0016491	dihydrolipoyl dehydrogenase activity\flavin adenine dinucleotide binding\oxidoreductase activity	Alkyl hydroperoxide reductase subunit AhpF [Defense mechanisms]\CoA-disulfide reductase\Glucose inhibited division protein A\L-2-hydroxyglutarate oxidase LhgO [Carbohydrate transport and metabolism]\L-lysine 6-monooxygenase (NADPH-requiring)\NAD(P)H-nitrite reductase, large subunit [Energy production and conversion]\NADH dehydrogenase, FAD-containing subunit [Energy production and conversion]\NAD…	PF02852.17|Pyr_redox_dim[Pyridine nucleotide-disulphide oxidoreductase, dimerisation domain];PF12831.2|FAD_oxidored[FAD dependent oxidoreductase];PF13450.1|NAD_binding_8[NAD(P)-binding Rossmann-like domain];PF00070.22|Pyr_redox[Pyridine nucleotide-disulphide oxidoreductase];TIGR01350[lipoamide_DH: dihydrolipoyl dehydrogenase];PF01946.12|Thi4[Thi4 family];PF13738.1|Pyr_redox_3[Pyridine nucleotide-…	EC:1.8.1.4[Dihydrolipoyl dehydrogenase.]	GO:0004148;GO:0050660;GO:0055114;GO:0005737;GO:0045454	ko00020[Citrate cycle (TCA cycle)];ko00260[Glycine, serine and threonine metabolism];ko00280[Valine, leucine and isoleucine degradation];ko00620[Pyruvate metabolism]	.	.	.	.
1	CNAG_07032	N/A	peroxiredoxin 5, atypical 2-Cys peroxiredoxin	---	---	---	---	---	---	---	---	CN	GO:0016491	oxidoreductase activity	AhpC/TSA family\Alkyl hydroperoxide reductase subunit AhpC (peroxiredoxin) [Defense mechanisms]\Protein Disulfide Oxidoreductases and Other Proteins with a Thioredoxin fold\putative peroxiredoxin; Provisional	PF08534.5|Redoxin[Redoxin];PF00578.16|AhpC-TSA[AhpC/TSA family]	.	GO:0016491;GO:0045454	.	.	.	.	.
1	CNAG_07108	N/A	tip120-family protein	---	---	---	---	---	---	---	---	CN	GO:0005488	binding	Adaptin N terminal region\HEAT repeats\Karyopherin (importin) alpha [Intracellular trafficking and secretion]\TATA-binding protein interacting (TIP20)	PF08623.5|TIP120[TATA-binding protein interacting (TIP20)]	.	GO:0005488	.	.	.	.	.
1	CNAG_07309	N/A	mRNA surveillance protein pelota	DOM34	ribosome dissociation factor DOM34	CN	GO:0070966\GO:0070481\GO:0071025	nuclear-transcribed mRNA catabolic process, no-go decay\nuclear-transcribed mRNA catabolic process, non-stop decay\RNA surveillance	---	---	---	---	---	---	Peptide chain release factor 1 (eRF1) [Translation, ribosomal structure and biogenesis]\Stalled ribosome rescue protein Dom34, pelota family [Translation, ribosomal structure and biogenesis]\eRF1 domain 1\eRF1 domain 2\eRF1 domain 3\mRNA surveillance protein pelota\peptide chain release factor 1, archaeal and eukaryotic forms\peptide chain release factor 1; Provisional	PF03464.10|eRF1_2[eRF1 domain 2];PF03465.10|eRF1_3[eRF1 domain 3];PF03463.10|eRF1_1[eRF1 domain 1];TIGR00111[pelota: mRNA surveillance protein pelota]	.	GO:0006412	.	.	.	.	.
1	CNAG_07310	N/A	hypothetical protein	---	---	---	---	---	---	---	---	---	---	---	---	.	.	.	.	.	.	TMH:2	.
1	CNAG_07317	N/A	hypothetical protein, hypothetical protein, variant	INP54	phosphoinositide 5-phosphatase INP54	CN	GO:0046856	phosphatidylinositol dephosphorylation	---	---	---	---	---	---	Exonuclease-Endonuclease-Phosphatase (EEP) domain superfamily\Phosphatidylinositol 5-phosphate phosphatase [Signal transduction mechanisms]	PF03372.18|Exo_endo_phos[Endonuclease/Exonuclease/phosphatase family]	.	GO:0004437	.	.	.	TMH:2	.
1	CNAG_07338	N/A	N-acyl-phosphatidylethanolamine-hydrolyzing phospholipase D	FMP30	N-acetylphosphatidylethanolamine-hydrolyzing phospholipase D	---	---	---	---	---	---	---	---	---	L-ascorbate metabolism protein UlaG, beta-lactamase superfamily [Carbohydrate transport and metabolism]\mainly hydrolytic enzymes and related proteins which carry out various biological functions; MBL-fold metallohydrolase domain	PF12706.2|Lactamase_B_2[Beta-lactamase superfamily domain]	.	.	.	.	.	.	.
1	CNAG_07400	N/A	aspartate-tRNA(Asn) ligase	DPS1	aspartate--tRNA ligase DPS1	CN	GO:0006422\GO:0006418	aspartyl-tRNA aminoacylation\tRNA aminoacylation for protein translation	CN	GO:0005737	cytoplasm	CN	GO:0005524\GO:0000166\GO:0004815\GO:0004812\GO:0003676	ATP binding\nucleotide binding\aspartate-tRNA ligase activity\aminoacyl-tRNA ligase activity\nucleic acid binding	Aspartyl-tRNA synthetase [Translation, ribosomal structure and biogenesis]\Aspartyl/asparaginyl-tRNA synthetase [Translation, ribosomal structure and biogenesis]\EF-P lysine aminoacylase GenX\Elongation factor P--beta-lysine ligase (EF-P beta-lysylation pathway) [Translation, ribosomal structure and biogenesis]\Lysyl-tRNA synthetase (class II) [Translation, ribosomal structure and biogenesis]\N/A…	PF01336.20|tRNA_anti[OB-fold nucleic acid binding domain];TIGR00458[aspS_nondisc: aspartate--tRNA(Asn) ligase];PF00152.15|tRNA-synt_2[tRNA synthetases class II (D, K and N)]	EC:6.1.1.12[Aspartate--tRNA ligase.]	GO:0006422;GO:0005524;GO:0004815;GO:0005737;GO:0003676	.	.	.	.	.
1	CNAG_07445	N/A	transketolase	TKL1	transketolase TKL1	CN	GO:0008152	metabolic process	---	---	---	CN	GO:0003824\GO:0004802	catalytic activity\transketolase activity	1-deoxy-D-xylulose-5-phosphate synthase\1-deoxy-D-xylulose-5-phosphate synthase; Provisional\3-methyl-2-oxobutanate dehydrogenase; Provisional\Deoxyxylulose-5-phosphate synthase [Coenzyme transport and metabolism, Lipid transport and metabolism]\N/A\Phosphoketolase [Carbohydrate transport and metabolism]\Pyrimidine (PYR) binding domain of thiamine pyrophosphate (TPP)-dependent enzymes\Pyruvate de…	TIGR00232[tktlase_bact: transketolase];PF13292.1|DXP_synthase_N[1-deoxy-D-xylulose-5-phosphate synthase];PF02779.19|Transket_pyr[Transketolase, pyrimidine binding domain];PF02780.15|Transketolase_C[Transketolase, C-terminal domain];PF00456.16|Transketolase_N[Transketolase, thiamine diphosphate binding domain]	EC:2.2.1.1[Transketolase.]	GO:0008152;GO:0004802	ko01051[Biosynthesis of ansamycins];ko00710[Carbon fixation in photosynthetic organisms]	.	.	.	syc:syc0983_c tktA; transketolase (EC:2.2.1.1); K00615 transketolase [EC:2.2.1.1]
1	CNAG_07448	DUR3	urea transporter	DUR3	Dur3p	CN	GO:0006810\GO:0055085	transport\transmembrane transport	CN	GO:0016020	membrane	CN	GO:0005215	transporter activity	Solute carrier families 5 and 6-like; solute binding domain	PF00474.12|SSF[Sodium:solute symporter family]	.	GO:0055085;GO:0016021;GO:0006814;GO:0005215	.	.	.	TMH:15	.
1	CNAG_07473	N/A	valine-tRNA ligase	VAS1	valine--tRNA ligase	CN	GO:0006418\GO:0006438	tRNA aminoacylation for protein translation\valyl-tRNA aminoacylation	---	---	---	CN	GO:0004832\GO:0002161\GO:0005524\GO:0000166\GO:0004812	valine-tRNA ligase activity\aminoacyl-tRNA editing activity\ATP binding\nucleotide binding\aminoacyl-tRNA ligase activity	Anticodon-binding domain of class Ia aminoacyl tRNA synthetases and similar domains\Isoleucyl-tRNA synthetase [Translation, ribosomal structure and biogenesis]\Leucyl-tRNA synthetase [Translation, ribosomal structure and biogenesis]\Leucyl-tRNA synthetase, Domain 2\Methionyl-tRNA synthetase [Translation, ribosomal structure and biogenesis]\Valyl tRNA synthetase tRNA binding arm\Valyl-tRNA synthet…	PF13603.1|tRNA-synt_1_2[Leucyl-tRNA synthetase, Domain 2];PF09334.6|tRNA-synt_1g[tRNA synthetases class I (M)];TIGR00422[valS: valine--tRNA ligase];PF00133.17|tRNA-synt_1[tRNA synthetases class I (I, L, M and V)];PF08264.8|Anticodon_1[Anticodon-binding domain of tRNA]	EC:6.1.1.9[Valine--tRNA ligase.]	GO:0004832;GO:0005524;GO:0006438;GO:0005737	ko00970[Aminoacyl-tRNA biosynthesis]	.	.	.	.
1	CNAG_07487	N/A	F-type H+-transporting ATPase subunit D	ATP7	F1F0 ATP synthase subunit d	CN	GO:0015986	ATP synthesis coupled proton transport	CN	GO:0000276	mitochondrial proton-transporting ATP synthase complex, coupling factor F(o)	CN	GO:0015078	hydrogen ion transmembrane transporter activity	ATP synthase D chain, mitochondrial (ATP5H)	PF05873.7|Mt_ATP-synt_D[ATP synthase D chain, mitochondrial (ATP5H)]	EC:3.6.3.14[H(+)-transporting two-sector ATPase.]	GO:0015986;GO:0000276;GO:0015078	ko05016[Huntington's disease];ko05010[Alzheimer's disease];ko05012[Parkinson's disease]	.	.	.	.
1	CNAG_07509	N/A	xaa-Pro aminopeptidase	ICP55	aminopeptidase	---	---	---	---	---	---	CN	GO:0004177\GO:0030145	aminopeptidase activity\manganese ion binding	Creatinase/Prolidase N-terminal domain\N/A\Xaa-Pro aminopeptidase [Amino acid transport and metabolism]\aminopeptidase; Provisional\ectoine utilization protein EutD\peptidase; Provisional\proline aminopeptidase P II; Provisional\proline dipeptidase; Provisional\putative endopeptidase; Provisional\putative peptidase; Provisional	PF05195.11|AMP_N[Aminopeptidase P, N-terminal domain];PF00557.19|Peptidase_M24[Metallopeptidase family M24]	EC:3.4.-.-[ Acting on peptide bonds (peptide hydrolases).]	GO:0004177;GO:0009987;GO:0030145	.	.	.	.	.
1	CNAG_07559	N/A	glucose-6-phosphate 1-epimerase	YMR099C	---	CN	GO:0005975	carbohydrate metabolic process	SC	GO:0005634\GO:0005737	nucleus\cytoplasm	CN	GO:0030246\GO:0016853\GO:0003824	carbohydrate binding\isomerase activity\catalytic activity	aldose 1-epimerase superfamily	PF01263.15|Aldose_epim[Aldose 1-epimerase]	EC:5.1.3.15[Glucose-6-phosphate 1-epimerase.]	GO:0030246;GO:0016853;GO:0005975	.	.	.	.	.
1	CNAG_07561	N/A	6-phosphogluconate dehydrogenase, decarboxylating 1	GND2	phosphogluconate dehydrogenase (decarboxylating) GND2	CN	GO:0006098\GO:0055114	pentose-phosphate shunt\oxidation-reduction process	---	---	---	CN	GO:0050661\GO:0004616	NADP binding\phosphogluconate dehydrogenase (decarboxylating) activity	2-hydroxy-3-oxopropionate reductase\3-hydroxyisobutyrate dehydrogenase\3-hydroxyisobutyrate dehydrogenase or related beta-hydroxyacid dehydrogenase [Lipid transport and metabolism]\6-phosphogluconate dehydrogenase (decarboxylating)\6-phosphogluconate dehydrogenase (decarboxylating) [Carbohydrate transport and metabolism]\6-phosphogluconate dehydrogenase [Carbohydrate transport and metabolism]\6-p…	PF00393.14|6PGD[6-phosphogluconate dehydrogenase, C-terminal domain];TIGR00873[gnd: 6-phosphogluconate dehydrogenase (decarboxylating)];PF03446.10|NAD_binding_2[NAD binding domain of 6-phosphogluconate dehydrogenase]	EC:1.1.1.44[Phosphogluconate dehydrogenase (decarboxylating).]	GO:0050661;GO:0006098;GO:0004616;GO:0055114	ko00480[Glutathione metabolism]	.	.	.	xla:398848 pgd; phosphogluconate dehydrogenase (EC:1.1.1.44); K00033 6-phosphogluconate dehydrogenase [EC:1.1.1.44]
1	CNAG_07590	N/A	V-type H+-transporting ATPase subunit C	VMA5	H(+)-transporting V1 sector ATPase subunit C	CN	GO:0015991	ATP hydrolysis coupled proton transport	CN	GO:0033180	proton-transporting V-type ATPase, V1 domain	CN	GO:0015078	hydrogen ion transmembrane transporter activity	Subunit C of vacuolar H+-ATPase (V-ATPase)	PF03223.10|V-ATPase_C[V-ATPase subunit C]	EC:3.6.3.14[H(+)-transporting two-sector ATPase.]	GO:0015986;GO:0016820;GO:0033180	ko04966[Collecting duct acid secretion];ko05323[Rheumatoid arthritis];ko04145[Phagosome];ko05110[Vibrio cholerae infection];ko05120[Epithelial cell signaling in Helicobacter pylori infection]	.	.	.	.
1	CNAG_07619	N/A	ATP-binding cassette, subfamily G (WHITE), member 2, PDR, ATP-binding cassette, subfamily G (WHITE), member 2, PDR, variant	PDR10	ATP-binding cassette multidrug transporter PDR10	CN	GO:0055085	transmembrane transport	CN	GO:0016020\GO:0016021	membrane\integral component of membrane	CN	GO:0022857	transmembrane transporter activity	ABC transporter G family member; Provisional\ABC-2 type transporter\ABC-type multidrug transport system, permease component [Defense mechanisms]\MFS transporter, sugar porter (SP) family\P-loop containing Nucleoside Triphosphate Hydrolases\Pleiotropic Drug Resistance (PDR) Family protein\Sugar (and other) transporter\The Eye Pigment Precursor Transporter (EPP) Family protein	PF01061.19|ABC2_membrane[ABC-2 type transporter];PF00083.19|Sugar_tr[Sugar (and other) transporter]	.	GO:0006810;GO:0005524;GO:0016021;GO:0042626	.	.	.	TMH:6	.
1	CNAG_07629	N/A	endopolyphosphatase	PPN1	endopolyphosphatase	---	---	---	---	---	---	CN	GO:0016787	hydrolase activity	metallophosphatase superfamily, metallophosphatase domain	PF00149.23|Metallophos[Calcineurin-like phosphoesterase]	EC:3.6.1.10[Endopolyphosphatase.]	GO:0005774;GO:0000298;GO:0016021	.	SigP[len:63,SProb:1.0]	SigP4[DScore:0.829]	.	ddi:DDB_G0282265 sgmC; metallophosphoesterase domain-containing protein; K01128 [EC:3.1.4.-]
1	CNAG_07660	N/A	pyruvate dehydrogenase (acetyl-transferring) E1 component, alpha subunit	PDA1	pyruvate dehydrogenase (acetyl-transferring) subunit E1 alpha	CN	GO:0008152\GO:0006096\GO:0055114	metabolic process\glycolytic process\oxidation-reduction process	CN	GO:0043231	intracellular membrane-bounded organelle	CN	GO:0004739\GO:0016624	pyruvate dehydrogenase (acetyl-transferring) activity\oxidoreductase activity, acting on the aldehyde or oxo group of donors, disulfide as acceptor	2-oxoglutarate dehydrogenase E1 component; Reviewed\2-oxoglutarate dehydrogenase complex, dehydrogenase (E1) component, and related enzymes [Energy production and conversion]\2-oxoglutarate dehydrogenase, E1 component\N/A\alpha-ketoglutarate decarboxylase; Reviewed\benzoylformate decarboxylase; Reviewed\phosphonatase-like hydrolase\pyruvate dehydrogenase (acetyl-transferring)	PF00676.15|E1_dh[Dehydrogenase E1 component];PF13292.1|DXP_synthase_N[1-deoxy-D-xylulose-5-phosphate synthase];TIGR03182[PDH_E1_alph_y: pyruvate dehydrogenase (acetyl-transferring) E1 component, alpha subunit]	EC:1.2.4.1[Pyruvate dehydrogenase (acetyl-transferring).]	GO:0043231;GO:0006096;GO:0004739;GO:0055114	ko00020[Citrate cycle (TCA cycle)];ko00290[Valine, leucine and isoleucine biosynthesis];ko00620[Pyruvate metabolism];ko00650[Butanoate metabolism]	.	.	.	.
1	CNAG_07695	N/A	gamma-aminobutyric acid transporter	---	---	CN	GO:0003333	amino acid transmembrane transport	CN	GO:0016020	membrane	CN	GO:0015171	amino acid transmembrane transporter activity	Amino acid permease\Amino acid permease [Amino acid transport and metabolism]\Amino acid transporter [Amino acid transport and metabolism]\L-asparagine transporter and related permeases [Amino acid transport and metabolism]\amino acid permease (GABA permease)\amino acid permease (yeast)\amino acid transporter\cationic amino acid transport permease\permease, urea carboxylase system	PF00324.16|AA_permease[Amino acid permease];PF13520.1|AA_permease_2[Amino acid permease]	.	GO:0055085;GO:0006865;GO:0016021;GO:0015171	.	SigP[len:154,SProb:0.585]	.	TMH:11	.
1	CNAG_07720	N/A	presequence translocated-associated motor subunit PAM17, mitochondrial	PAM17	Pam17p	---	---	---	---	---	---	---	---	---	Mitochondrial import protein Pam17	PF08566.5|Pam17[Mitochondrial import protein Pam17]	.	GO:0055085;GO:0016021;GO:0005743;GO:0015031	.	SigP[len:93,SProb:0.873]	.	TMH:2	.
1	CNAG_07771	N/A	peptidase	DAP2	Dap2p	CN	GO:0006508	proteolysis	---	---	---	CN	GO:0008236	serine-type peptidase activity	Acetyl esterase/lipase [Lipid transport and metabolism]\Acetyl xylan esterase (AXE1)\Dipeptidyl aminopeptidase/acylaminoacyl peptidase [Amino acid transport and metabolism]\Prolyl oligopeptidase, N-terminal beta-propeller domain\alpha/beta hydrolases\translocation protein TolB; Provisional	PF00326.16|Peptidase_S9[Prolyl oligopeptidase family];PF12695.2|Abhydrolase_5[Alpha/beta hydrolase family]	.	.	.	SigP[len:51,SProb:1.0]	SigP4[DScore:0.864]	.	.
1	CNAG_07782	N/A	oxidoreductase	YGL185C	---	CN	GO:0055114	oxidation-reduction process	SC	GO:0005737	cytoplasm	CN	GO:0051287	NAD binding	2-hydroxyacid dehydrogenase; Provisional\D-3-phosphoglycerate dehydrogenase\D-3-phosphoglycerate dehydrogenase; Provisional\D-lactate dehydrogenase; Validated\Lactate dehydrogenase or related 2-hydroxyacid dehydrogenase [Energy production and conversion, Coenzyme transport and metabolism, General function prediction only]\Phosphoglycerate dehydrogenase or related dehydrogenase [Coenzyme transport…	PF02826.14|2-Hacid_dh_C[D-isomer specific 2-hydroxyacid dehydrogenase, NAD binding domain]	.	GO:0016616;GO:0008152;GO:0048037	.	SigP[len:72,SProb:0.998]	SigP4[DScore:0.789]	TMH:1	tte:TTE0539 serA; phosphoglycerate dehydrogenase and related dehydrogenase
1	CNAG_07801	N/A	aldo-keto reductase	YJR096W	---	CN	GO:0055114	oxidation-reduction process	SC	GO:0005634\GO:0005737	nucleus\cytoplasm	CN	GO:0016491	oxidoreductase activity	N/A\Predicted oxidoreductase (related to aryl-alcohol dehydrogenase) [General function prediction only]\Predicted oxidoreductase of the aldo/keto reductase family [General function prediction only]\voltage-dependent potassium channel beta subunit, animal	PF00248.16|Aldo_ket_red[Aldo/keto reductase family]	.	GO:0055114;GO:0016491	.	.	.	.	scl:sce8343 dkgB; putative 2,5-didehydrogluconate reductase (EC:1.1.1.274)
1	CNAG_07802	N/A	class III aminotransferase	ARG8	acetylornithine transaminase	---	---	---	---	---	---	CN	GO:0008483\GO:0030170	transaminase activity\pyridoxal phosphate binding	4-aminobutyrate aminotransferase or related aminotransferase [Amino acid transport and metabolism]\Glutamate-1-semialdehyde aminotransferase [Coenzyme transport and metabolism]\N/A\acetylornithine aminotransferase; Provisional\adenosylmethionine--8-amino-7-oxononanoate transaminase; Provisional\adenosylmethionine-8-amino-7-oxononanoate transaminase\glutamate-1-semialdehyde aminotransferase; Provi…	PF00202.16|Aminotran_3[Aminotransferase class-III]	.	GO:0008483;GO:0030170	.	.	.	.	.
1	CNAG_07805	N/A	insulysin	STE23	metalloendopeptidase	---	---	---	---	---	---	CN	GO:0046872\GO:0003824	metal ion binding\catalytic activity	Insulinase (Peptidase family M16)\Middle or third domain of peptidase_M16\Peptidase M16 inactive domain\Predicted Zn-dependent peptidase [General function prediction only]\Secreted/periplasmic Zn-dependent peptidases, insulinase-like [Posttranslational modification, protein turnover, chaperones]\coenzyme PQQ biosynthesis probable peptidase PqqF\protease3; Provisional	PF00675.15|Peptidase_M16[Insulinase (Peptidase family M16)];PF05193.16|Peptidase_M16_C[Peptidase M16 inactive domain]	EC:3.4.24.56[Insulysin.]	GO:0006508;GO:0004222;GO:0008270	.	.	.	.	.
1	CNAG_07807	N/A	histone H4	HHF1	histone H4	---	---	---	CN	GO:0005634\GO:0000786	nucleus\nucleosome	CN	GO:0003677\GO:0046982	DNA binding\protein heterodimerization activity	N/A\TATA Binding Protein (TBP) Associated Factor 12 (TAF12) is one of several TAFs that bind TBP and is involved in forming Transcription Factor IID (TFIID) complex\TATA Binding Protein (TBP) Associated Factor 6 (TAF6) is one of several TAFs that bind TBP and is involved in forming Transcription Factor IID (TFIID) complex\TATA Binding Protein (TBP) Associated Factor 9 (TAF9) is one of several TAF…	PF00125.19|Histone[Core histone H2A/H2B/H3/H4];PF02969.12|TAF[TATA box binding protein associated factor (TAF)]	.	GO:0005634;GO:0003677;GO:0006334;GO:0000786	.	.	.	.	.
1	CNAG_07851	N/A	isocitrate dehydrogenase, NAD-dependent	IDH1	isocitrate dehydrogenase (NAD(+)) IDH1	CN	GO:0006099\GO:0055114	tricarboxylic acid cycle\oxidation-reduction process	---	---	---	CN	GO:0016616\GO:0004449	oxidoreductase activity, acting on the CH-OH group of donors, NAD or NADP as acceptor\isocitrate dehydrogenase (NAD+) activity	Isocitrate/isopropylmalate dehydrogenase\isocitrate dehydrogenase\isocitrate dehydrogenase; Validated	PF00180.15|Iso_dh[Isocitrate/isopropylmalate dehydrogenase];TIGR00175[mito_nad_idh: isocitrate dehydrogenase, NAD-dependent]	EC:1.1.1.41[Isocitrate dehydrogenase (NAD(+)).]	GO:0006099;GO:0000287;GO:0004449;GO:0005739;GO:0051287;GO:0055114	.	.	.	.	.
1	CNAG_07860	N/A	peptidyl-prolyl cis-trans isomerase-like 2	CPR6	peptidylprolyl isomerase CPR6	CN	GO:0006457\GO:0000413	protein folding\protein peptidyl-prolyl isomerization	---	---	---	CN	GO:0003755	peptidyl-prolyl cis-trans isomerase activity	N/A	PF00160.16|Pro_isomerase[Cyclophilin type peptidyl-prolyl cis-trans isomerase/CLD]	.	GO:0006457;GO:0003755;GO:0005634	.	.	.	TMH:4	.
1	CNAG_07902	N/A	AAT family amino acid transporter	CAN1	arginine permease CAN1	CN	GO:0006810\GO:0006865\GO:0055085\GO:0003333	transport\amino acid transport\transmembrane transport\amino acid transmembrane transport	CN	GO:0016020\GO:0016021	membrane\integral component of membrane	CN	GO:0015171	amino acid transmembrane transporter activity	Amino acid permease\Amino acid permease [Amino acid transport and metabolism]\Amino acid transporter [Amino acid transport and metabolism]\D-alanine/D-serine/glycine permease; Provisional\L-asparagine permease; Provisional\L-asparagine transporter and related permeases [Amino acid transport and metabolism]\L-type amino acid transporter\S-methylmethionine transporter; Provisional\amino acid permea…	TIGR00913[2A0310: amino acid permease (yeast)];PF00324.16|AA_permease[Amino acid permease];PF13520.1|AA_permease_2[Amino acid permease]	.	GO:0055085;GO:0006865;GO:0016021;GO:0015171	.	.	.	TMH:12	.
1	CNAG_07917	N/A	uracil transporter FurD	DAL4	allantoin permease	CN	GO:0015851	nucleobase transport	CN	GO:0016020	membrane	CN	GO:0015205	nucleobase transmembrane transporter activity	Solute carrier families 5 and 6-like; solute binding domain	PF02133.10|Transp_cyt_pur[Permease for cytosine/purines, uracil, thiamine, allantoin]	.	GO:0015205;GO:0016020;GO:0055085;GO:0015931	.	.	.	TMH:12	.
1	CNAG_07925	N/A	nucleoprotein TPR	---	---	---	---	---	---	---	---	---	---	---	Archaeal/vacuolar-type H+-ATPase subunit I/STV1 [Energy production and conversion]\Autophagy protein Apg6\B-cell receptor-associated protein 31-like\Chromosome segregation ATPase [Cell cycle control, cell division, chromosome partitioning]\DNA repair exonuclease SbcCD ATPase subunit [Replication, recombination and repair]\Domain of unknown function (DUF4407)\MAEBL; Provisional\Microtubule-associa…	.	.	.	.	.	.	.	.
1	CNAG_07926	N/A	glycylpeptide N-tetradecanoyltransferase	NMT1	glycylpeptide N-tetradecanoyltransferase NMT1	CN	GO:0006499	N-terminal protein myristoylation	---	---	---	CN	GO:0004379	glycylpeptide N-tetradecanoyltransferase activity	Myristoyl-CoA:protein N-myristoyltransferase, C-terminal domain\Myristoyl-CoA:protein N-myristoyltransferase, N-terminal domain\N-myristoyl transferase [Lipid metabolism]	PF02799.10|NMT_C[Myristoyl-CoA:protein N-myristoyltransferase, C-terminal domain];PF01233.14|NMT[Myristoyl-CoA:protein N-myristoyltransferase, N-terminal domain]	EC:2.3.1.97[Glycylpeptide N-tetradecanoyltransferase.]	GO:0006499;GO:0004379;GO:0005737	.	.	.	.	.
2	CNAG_00040	ERG11	lanosterol 14-alpha-demethylase	ERG11	sterol 14-demethylase	CN	GO:0055114	oxidation-reduction process	---	---	---	CN	GO:0020037\GO:0016705\GO:0005506	heme binding\oxidoreductase activity, acting on paired donors, with incorporation or reduction of molecular oxygen\iron ion binding	Cytochrome P450\carotene beta-ring hydroxylase	PF00067.17|p450[Cytochrome P450]	EC:1.14.13.70[Sterol 14-demethylase.]	GO:0009055;GO:0020037;GO:0008168;GO:0008398;GO:0055114	.	.	.	TMH:1	.
2	CNAG_00044	N/A	ribosome assembly protein 1	RIA1	GTPase RIA1	---	---	---	---	---	---	CN	GO:0005525\GO:0003924	GTP binding\GTPase activity	Domain II of Elongation factor Tu (EF-Tu)-like proteins\Domain III of Elongation factor G (EF-G) and related proteins\Elongation factor Tu GTP binding domain\Elongation factor Tu; Provisional\GTP-binding protein LepA; Provisional\GTP-binding protein TypA/BipA\GTP-binding protein; Provisional\N/A\P-loop containing Nucleoside Triphosphate Hydrolases\Peptide chain release factor RF-3 [Translation, r…	PF00679.19|EFG_C[Elongation factor G C-terminus];PF00009.22|GTP_EFTU[Elongation factor Tu GTP binding domain];TIGR00231[small_GTP: small GTP-binding protein domain]	EC:3.6.5.3[Protein-synthesizing GTPase.]	GO:0003746;GO:0005525;GO:0003924	.	.	.	.	.
2	CNAG_00052	N/A	hypothetical protein	---	---	---	---	---	---	---	---	---	---	---	---	.	.	.	.	.	.	TMH:2	.
2	CNAG_00091	N/A	hypothetical protein	---	---	---	---	---	---	---	---	---	---	---	---	.	.	.	.	.	.	.	btk:BT9727_4458 bclA; collagen-like protein
2	CNAG_00093	N/A	hypothetical protein	---	---	---	---	---	---	---	---	---	---	---	Amelogenin\Cell division protein DamX, binds to the septal ring, contains C-terminal SPOR domain [Cell cycle control, cell division, chromosome partitioning]\Cell division protein DedD (periplasmic protein involved in septation) [Cell cycle control, cell division, chromosome partitioning]\Cell division protein ZipA, interacts with FtsZ [Cell cycle control, cell division, chromosome partitioning]\…	PF11696.3|DUF3292[Protein of unknown function (DUF3292)]	.	.	.	.	.	TMH:2	.
2	CNAG_00098	N/A	palmitoyl-protein thioesterase	---	---	CN	GO:0006464	cellular protein modification process	---	---	---	CN	GO:0008474	palmitoyl-(protein) hydrolase activity	alpha/beta hydrolases\palmitoyl protein thioesterase family protein	PF02089.10|Palm_thioest[Palmitoyl protein thioesterase]	EC:3.1.2.22[Palmitoyl-protein hydrolase.]	GO:0006464;GO:0008474	ko04142[Lysosome]	SigP[len:60,SProb:1.0]	SigP4[DScore:0.855]	.	ddi:DDB_G0285533 ppt1; palmitoyl-protein thioesterase 1; K01074 palmitoyl-protein thioesterase [EC:3.1.2.22]
2	CNAG_00130	RCK2	predicted protein kinase	RCK2	serine/threonine protein kinase RCK2	CN	GO:0006468	protein phosphorylation	---	---	---	CN	GO:0005524\GO:0004672\GO:0016772	ATP binding\protein kinase activity\transferase activity, transferring phosphorus-containing groups	NIMA-related protein kinase; Provisional\Protein Kinases, catalytic domain\Protein kinase domain\Protein kinase; unclassified specificity\Protein tyrosine kinase\Serine/Threonine protein kinases, catalytic domain\Serine/threonine protein kinase [Signal transduction mechanisms]\TOMM system kinase/cyclase fusion protein\Tyrosine kinase, catalytic domain\cAMP-dependent protein kinase catalytic subun…	PF00069.20|Pkinase[Protein kinase domain];PF07714.12|Pkinase_Tyr[Protein tyrosine kinase];PF01163.17|RIO1[RIO1 family]	.	GO:0004674;GO:0005524;GO:0006468	.	.	.	.	.
2	CNAG_00148	N/A	hypothetical protein	---	---	---	---	---	---	---	---	---	---	---	Ancestral coatomer element 1 (ACE1) of COPII coat complex assembly protein Sec16\Atrophin-1 family\DNA polymerase III subunits gamma and tau; Provisional\DNA translocase FtsK; Provisional\EBNA-3C; Provisional\Ehrlichia tandem repeat (Ehrlichia_rpt)\Herpes virus major outer envelope glycoprotein (BLLF1)\Protein of unknown function (DUF1421)\Retinal protein\Sec24-related protein; Provisional\Vesicl…	PF12932.2|Sec16[Vesicle coat trafficking protein Sec16 mid-region];PF12931.2|Sec16_C[Sec23-binding domain of Sec16]	.	.	.	.	.	.	ddi:DDB_G0269198 wimA; hypothetical protein
2	CNAG_00162	AOX1	alternative oxidase, mitochondrial	---	---	CN	GO:0055114	oxidation-reduction process	---	---	---	CN	GO:0009916	alternative oxidase activity	Ferritin-like superfamily of diiron-containing four-helix-bundle proteins	PF01786.12|AOX[Alternative oxidase]	.	GO:0006810;GO:0007585;GO:0005506;GO:0022900;GO:0005743;GO:0016021;GO:0070469;GO:0016491	.	.	.	.	ang:An11g04810 aox1; alternative oxidase aox1-Aspergillus niger
2	CNAG_00238	N/A	isoleucine-tRNA ligase	ILS1	isoleucine--tRNA ligase ILS1	CN	GO:0006418\GO:0006428	tRNA aminoacylation for protein translation\isoleucyl-tRNA aminoacylation	CN	GO:0005737	cytoplasm	CN	GO:0002161\GO:0005524\GO:0000166\GO:0004812\GO:0004822	aminoacyl-tRNA editing activity\ATP binding\nucleotide binding\aminoacyl-tRNA ligase activity\isoleucine-tRNA ligase activity	Anticodon-binding domain of class Ia aminoacyl tRNA synthetases and similar domains\Isoleucyl-tRNA synthetase [Translation, ribosomal structure and biogenesis]\Leucyl-tRNA synthetase [Translation, ribosomal structure and biogenesis]\Methionyl-tRNA synthetase [Translation, ribosomal structure and biogenesis]\Valyl-tRNA synthetase [Translation, ribosomal structure and biogenesis]\aminoacyl-tRNA lig…	PF09334.6|tRNA-synt_1g[tRNA synthetases class I (M)];TIGR00392[ileS: isoleucine--tRNA ligase];PF00133.17|tRNA-synt_1[tRNA synthetases class I (I, L, M and V)];PF08264.8|Anticodon_1[Anticodon-binding domain of tRNA]	EC:6.1.1.5[Isoleucine--tRNA ligase.]	GO:0005524;GO:0006428;GO:0008270;GO:0005737;GO:0004822	ko00970[Aminoacyl-tRNA biosynthesis]	.	.	.	.
2	CNAG_00254	N/A	NADH dehydrogenase	---	---	---	---	---	---	---	---	---	---	---	3-beta hydroxysteroid dehydrogenase/isomerase family\NAD dependent epimerase/dehydratase family\Nucleoside-diphosphate-sugar epimerase [Cell wall/membrane/envelope biogenesis]\RmlD substrate binding domain\Rossmann-fold NAD(P)(+)-binding proteins\Saccharopine dehydrogenase, NADP-dependent [Amino acid transport and metabolism]\TIGR01777 family protein\Uncharacterized conserved protein YbjT, contai…	PF13460.1|NAD_binding_10[NADH(P)-binding];PF04321.12|RmlD_sub_bind[RmlD substrate binding domain];PF00106.20|adh_short[short chain dehydrogenase];PF05368.8|NmrA[NmrA-like family];PF01073.14|3Beta_HSD[3-beta hydroxysteroid dehydrogenase/isomerase family];PF01370.16|Epimerase[NAD dependent epimerase/dehydratase family]	EC:1.6.99.3[NADH dehydrogenase.];EC:1.6.5.3[NADH:ubiquinone reductase (H(+)-translocating).]	GO:0003824;GO:0044237;GO:0050662	.	.	.	.	.
2	CNAG_00349	N/A	hypothetical protein	---	---	---	---	---	---	---	---	---	---	---	---	.	.	.	.	.	.	.	.
2	CNAG_00356	N/A	survival factor 1	SVF1	Svf1p	CN	GO:0006979	response to oxidative stress	---	---	---	---	---	---	Svf1-like	PF08622.5|Svf1[Svf1-like]	.	GO:0006979	.	.	.	.	.
2	CNAG_00373	N/A	glucan 1,3-beta-glucosidase	SPR1	glucan 1,3-beta-glucosidase	CN	GO:0005975	carbohydrate metabolic process	---	---	---	CN	GO:0004553	hydrolase activity, hydrolyzing O-glycosyl compounds	Aryl-phospho-beta-D-glucosidase BglC, GH1 family [Carbohydrate transport and metabolism]\Glycosyl hydrolase family 1	PF00150.13|Cellulase[Cellulase (glycosyl hydrolase family 5)]	.	GO:0043169;GO:0004553;GO:0005975	.	SigP[len:63,SProb:0.999]	SigP4[DScore:0.830]	TMH:1	.
2	CNAG_00418	N/A	S-adenosylmethionine synthase	SAM1	methionine adenosyltransferase SAM1	CN	GO:0006556	S-adenosylmethionine biosynthetic process	---	---	---	CN	GO:0005524\GO:0004478	ATP binding\methionine adenosyltransferase activity	S-adenosylmethionine synthase\S-adenosylmethionine synthase; Provisional\S-adenosylmethionine synthetase\S-adenosylmethionine synthetase [Coenzyme transport and metabolism]\S-adenosylmethionine synthetase, C-terminal domain\S-adenosylmethionine synthetase, N-terminal domain\S-adenosylmethionine synthetase, central domain\S-adenosylmethionine synthetase; Provisional\S-adenosylmethionine synthetase…	TIGR01034[metK: methionine adenosyltransferase];PF00438.15|S-AdoMet_synt_N[S-adenosylmethionine synthetase, N-terminal domain];PF02773.11|S-AdoMet_synt_C[S-adenosylmethionine synthetase, C-terminal domain];PF02772.11|S-AdoMet_synt_M[S-adenosylmethionine synthetase, central domain]	EC:2.5.1.6[Methionine adenosyltransferase.]	GO:0000287;GO:0030955;GO:0005524;GO:0004478;GO:0006730	.	.	.	.	.
2	CNAG_00424	N/A	choline-phosphate cytidylyltransferase	PCT1	choline-phosphate cytidylyltransferase	CN	GO:0009058	biosynthetic process	---	---	---	CN	GO:0003824	catalytic activity	Herpes virus major outer envelope glycoprotein (BLLF1)\choline-phosphate cytidylyltransferase\ethanolamine-phosphate cytidylyltransferase\ethanolamine-phosphate cytidylyltransferase; Provisional\large tegument protein UL36; Provisional\nucleotidyl transferase superfamily\transcriptional regulator ICP4; Provisional	TIGR00125[cyt_tran_rel: cytidyltransferase-like domain];PF01467.21|CTP_transf_2[Cytidylyltransferase]	.	GO:0009058;GO:0016779	ko00564[Glycerophospholipid metabolism]	.	.	.	.
2	CNAG_00482	N/A	26S proteasome regulatory subunit N10	RPN10	proteasome regulatory particle base subunit RPN10	---	---	---	---	---	---	---	---	---	N/A\hypothetical protein; Provisional	PF04056.9|Ssl1[Ssl1-like];PF02809.15|UIM[Ubiquitin interaction motif];PF13519.1|VWA_2[von Willebrand factor type A domain]	.	GO:0016023	.	.	.	.	ddi:DDB_G0275775 psmD4; 26S proteasome non-ATPase regulatory subunit 4; K03029 26S proteasome regulatory subunit N10
2	CNAG_00485	N/A	hypothetical protein	---	---	---	---	---	---	---	---	---	---	---	---	.	.	.	.	.	.	TMH:2	.
2	CNAG_00497	N/A	hypothetical protein	IST2	Ist2p	---	---	---	---	---	---	---	---	---	Calcium-activated chloride channel	PF04547.7|Anoctamin[Calcium-activated chloride channel]	.	.	.	.	.	TMH:5	.
2	CNAG_00522	N/A	C2 domain-containing protein, C2 domain-containing protein, variant	TCB1	tricalbin	---	---	---	---	---	---	CN	GO:0005515	protein binding	C2 domain\Ca2+-dependent lipid-binding protein, contains C2 domain [General function prediction only]	PF00168.25|C2[C2 domain]	.	.	.	.	.	TMH:1	.
2	CNAG_00566	N/A	DNA ligase 1	CDC9	DNA ligase (ATP) CDC9	CN	GO:0006281\GO:0006310	DNA repair\DNA recombination	---	---	---	CN	GO:0003677\GO:0005524\GO:0003910	DNA binding\ATP binding\DNA ligase (ATP) activity	ATP-dependent DNA ligase [Replication, recombination and repair]\ATP-dependent DNA ligase; Provisional\ATP-dependent DNA ligase; Reviewed\ATP-dependent DNA ligase; Validated\Adenylation domain of proteins similar to ATP-dependent polynucleotide ligases\DNA ligase 1; Provisional\DNA ligase D\DNA ligase D, ligase domain\DNA ligase I, ATP-dependent (dnl1)\DNA ligase N terminus\DNA ligase, ATP-depend…	PF04679.10|DNA_ligase_A_C[ATP dependent DNA ligase C terminal region];TIGR00574[dnl1: DNA ligase I, ATP-dependent (dnl1)];PF01068.16|DNA_ligase_A_M[ATP dependent DNA ligase domain];PF04675.9|DNA_ligase_A_N[DNA ligase N terminus]	EC:6.5.1.1[DNA ligase (ATP).]	GO:0006281;GO:0005524;GO:0003910;GO:0006260;GO:0006310	ko03410[Base excision repair];ko03430[Mismatch repair];ko03420[Nucleotide excision repair]	.	.	.	.
2	CNAG_00605	N/A	cytoplasmic protein	YML131W	---	CN	GO:0055114	oxidation-reduction process	SC	GO:0016020\GO:0016021\GO:0005737	membrane\integral component of membrane\cytoplasm	CN	GO:0008270\GO:0016747\GO:0016491	zinc ion binding\transferase activity, transferring acyl groups other than amino-acyl groups\oxidoreductase activity	6-hydroxycyclohex-1-ene-1-carbonyl-CoA dehydrogenase\Alcohol dehydrogenase GroES-like domain\D-arabinose 1-dehydrogenase, Zn-dependent alcohol dehydrogenase family [Carbohydrate transport and metabolism]\Enoylreductase\Medium chain reductase/dehydrogenase (MDR)/zinc-dependent alcohol dehydrogenase-like family\N/A\NADPH-dependent curcumin reductase CurA [Secondary metabolites biosynthesis, transpo…	PF00107.21|ADH_zinc_N[Zinc-binding dehydrogenase];PF13602.1|ADH_zinc_N_2[Zinc-binding dehydrogenase]	.	GO:0008270;GO:0055114;GO:0016491	.	.	.	.	bpu:BPUM_0696 yfmJ; NADP-dependent dehydrogenase; K07119
2	CNAG_00638	N/A	GTPase	LSG1	putative GTPase LSG1	---	---	---	---	---	---	CN	GO:0005525	GTP binding	Fe2+ transport system protein B [Inorganic ion transport and metabolism]\Ferrous iron transport protein B\GTP-binding protein Der; Reviewed\GTP-binding protein Era\GTP-binding protein YchF; Reviewed\GTP-binding protein, GTP1/Obg family [General function prediction only]\GTP-binding protein; Provisional\GTPase Era, involved in 16S rRNA processing [Translation, ribosomal structure and biogenesis]\G…	PF01926.18|MMR_HSR1[50S ribosome-binding GTPase];PF02421.13|FeoB_N[Ferrous iron transport protein B]	.	GO:0005622;GO:0005525	.	.	.	.	.
2	CNAG_00686	N/A	hypothetical protein	---	---	---	---	---	---	---	---	---	---	---	---	.	.	.	.	.	.	TMH:4	.
2	CNAG_00700	N/A	phosphoribosylaminoimidazolecarboxamide formyltransferase/IMP cyclohydrolase	ADE17	bifunctional phosphoribosylaminoimidazolecarboxamide formyltransferase/IMP cyclohydrolase ADE17	CN	GO:0006164	purine nucleotide biosynthetic process	---	---	---	CN	GO:0004643\GO:0003824\GO:0003937	phosphoribosylaminoimidazolecarboxamide formyltransferase activity\catalytic activity\IMP cyclohydrolase activity	AICAR transformylase/IMP cyclohydrolase PurH [Nucleotide transport and metabolism]\AICARFT/IMPCHase bienzyme\IMP cyclohydrolase\N/A\bifunctional phosphoribosylaminoimidazolecarboxamide formyltransferase/IMP cyclohydrolase; Provisional\carbamoyl phosphate synthase large subunit; Reviewed\carbamoyl-phosphate synthase\carbamoyl-phosphate synthase, large subunit\phosphoribosylaminoimidazolecarboxamid…	PF02142.17|MGS[MGS-like domain];PF01808.13|AICARFT_IMPCHas[AICARFT/IMPCHase bienzyme];TIGR00355[purH: phosphoribosylaminoimidazolecarboxamide formyltransferase/IMP cyclohydrolase]	EC:2.1.2.3[Phosphoribosylaminoimidazolecarboxamide formyltransferase.];EC:3.5.4.10[IMP cyclohydrolase.]	GO:0006188;GO:0004643;GO:0003937	ko00670[One carbon pool by folate]	.	.	.	.
2	CNAG_00834	N/A	phosphatidylserine decarboxylase, phosphatidylserine decarboxylase, variant	PSD2	phosphatidylserine decarboxylase 2	CN	GO:0008654	phospholipid biosynthetic process	---	---	---	CN	GO:0004609	phosphatidylserine decarboxylase activity	Phophatidylserine decarboxylase\Phosphatidylserine decarboxylase\bifunctional thiosulfate sulfurtransferase/phosphatidylserine decarboxylase; Provisional\phosphatidylserine decarboxylase	PF12588.3|PSDC[Phophatidylserine decarboxylase];PF02666.10|PS_Dcarbxylase[Phosphatidylserine decarboxylase]	EC:4.1.1.65[Phosphatidylserine decarboxylase.]	GO:0008654;GO:0004609	.	.	.	.	bmj:BMULJ_06013 psd; phosphatidylserine decarboxylase (EC:4.1.1.65); K01613 phosphatidylserine decarboxylase [EC:4.1.1.65]
2	CNAG_00866	N/A	transketolase, transketolase, variant	TKL1	transketolase TKL1	CN	GO:0008152	metabolic process	---	---	---	CN	GO:0003824	catalytic activity	1-deoxy-D-xylulose-5-phosphate synthase\1-deoxy-D-xylulose-5-phosphate synthase; Provisional\2-oxoglutarate ferredoxin oxidoreductase subunit alpha; Validated\2-oxoglutarate-acceptor oxidoreductase subunit OorA; Reviewed\3-methyl-2-oxobutanate dehydrogenase; Provisional\Deoxyxylulose-5-phosphate synthase [Coenzyme transport and metabolism, Lipid transport and metabolism]\N/A\Pyrimidine (PYR) bind…	PF02780.15|Transketolase_C[Transketolase, C-terminal domain];PF02779.19|Transket_pyr[Transketolase, pyrimidine binding domain];PF00456.16|Transketolase_N[Transketolase, thiamine diphosphate binding domain]	EC:2.2.1.1[Transketolase.]	GO:0008152;GO:0003824	ko01051[Biosynthesis of ansamycins];ko00710[Carbon fixation in photosynthetic organisms]	.	.	.	amr:AM1_2413 tktA; transketolase, putative
2	CNAG_00886	SAH1	adenosylhomocysteinase	SAH1	adenosylhomocysteinase	CN	GO:0006730	one-carbon metabolic process	---	---	---	CN	GO:0004013	adenosylhomocysteinase activity	3-ketoacyl-(acyl-carrier-protein) reductase; Provisional\Adenosylhomocysteinase; Provisional\Glutamate/Leucine/Phenylalanine/Valine dehydrogenase\Phosphoglycerate dehydrogenase or related dehydrogenase [Coenzyme transport and metabolism, General function prediction only]\Rossmann-fold NAD(P)(+)-binding proteins\S-adenosyl-L-homocysteine hydrolase; Provisional\S-adenosylhomocysteine hydrolase [Coe…	PF00670.16|AdoHcyase_NAD[S-adenosyl-L-homocysteine hydrolase, NAD binding domain];PF02826.14|2-Hacid_dh_C[D-isomer specific 2-hydroxyacid dehydrogenase, NAD binding domain];PF05221.12|AdoHcyase[S-adenosyl-L-homocysteine hydrolase];TIGR00936[ahcY: adenosylhomocysteinase]	EC:3.3.1.1[Adenosylhomocysteinase.]	GO:0004013;GO:0006730;GO:0005488	.	.	.	.	ddi:DDB_G0267418 sahA; AdoHyc hydrolase; K01251 adenosylhomocysteinase [EC:3.3.1.1]
2	CNAG_00920	N/A	YjeF family protein	NNR1	---	---	---	---	---	---	---	---	---	---	YjeF-related protein N-terminus\putative carbohydrate kinase; Provisional\pyridoxine (pyridoxamine) 5'-phosphate oxidase\pyridoxine (pyridoxamine) 5'-phosphate oxidase; Provisional	TIGR00197[yjeF_nterm: YjeF family N-terminal domain];PF03853.10|YjeF_N[YjeF-related protein N-terminus]	.	.	.	.	.	.	.
2	CNAG_00961	N/A	hypothetical protein	---	---	---	---	---	---	---	---	---	---	---	Etoposide-induced protein 2	PF07264.6|EI24[Etoposide-induced protein 2.4 (EI24)]	.	.	.	.	.	TMH:5	.
2	CNAG_00977	N/A	VHS domain-containing protein	GGA2	phosphatidylinositol 4-phosphate-binding protein	CN	GO:0006886	intracellular protein transport	CN	GO:0005622	intracellular	---	---	---	GAT domain found in eukaryotic ADP-ribosylation factor (Arf)-binding proteins (GGAs), metazoan myb protein 1 (Tom1)-like proteins, and similar proteins\N/A\Nucleoporin FG repeated region	PF00790.14|VHS[VHS domain];PF03127.9|GAT[GAT domain]	.	GO:0006886;GO:0005622	.	.	.	.	.
2	CNAG_00984	N/A	glucose and ribitol dehydrogenase	YMR226C	---	CN	GO:0008152	metabolic process	SC	GO:0005840\GO:0005634\GO:0016021\GO:0005737	ribosome\nucleus\integral component of membrane\cytoplasm	CN	GO:0016491	oxidoreductase activity	1,6-dihydroxycyclohexa-2,4-diene-1-carboxylate dehydrogenase; Provisional\2,3-dihydroxy-2,3-dihydrophenylpropionate dehydrogenase; Provisional\2,3-dihydroxybenzoate-2,3-dehydrogenase; Validated\2-deoxy-D-gluconate 3-dehydrogenase\2-deoxy-D-gluconate 3-dehydrogenase; Provisional\3-hydroxybutyrate dehydrogenase\3-hydroxybutyrate dehydrogenase; Provisional\3-ketoacyl-(acyl-carrier-protein) reductase…	PF08659.5|KR[KR domain];PF13561.1|adh_short_C2[Enoyl-(Acyl carrier protein) reductase];PF00106.20|adh_short[short chain dehydrogenase]	.	GO:0005488;GO:0055114;GO:0016491	.	.	.	.	bay:RBAM_004410 ydaD; short chain dehydrogenase
2	CNAG_00995	N/A	hypothetical protein, hypothetical protein, variant	MSC1	Msc1p	---	---	---	---	---	---	---	---	---	Putative stress-responsive nuclear envelope protein	PF10281.4|Ish1[Putative stress-responsive nuclear envelope protein]	.	.	.	SigP[len:60,SProb:0.981]	SigP4[DScore:0.479]	.	.
2	CNAG_01031	N/A	hypothetical protein	---	---	---	---	---	---	---	---	---	---	---	DNA polymerase III subunits gamma and tau; Provisional\N-acetylmuramoyl-L-alanine amidase; Validated\TB2/DP1, HVA22 family\Transmembrane protein\autolysin; Reviewed	PF03134.14|TB2_DP1_HVA22[TB2/DP1, HVA22 family]	.	.	.	.	.	TMH:2	.
2	CNAG_01043	N/A	hypothetical protein	---	---	---	---	---	CN	GO:0016020	membrane	---	---	---	Membrane-associating domain	PF01284.18|MARVEL[Membrane-associating domain]	.	.	.	SigP[len:263,SProb:0.935]	.	TMH:4	.
2	CNAG_01047	N/A	hypothetical protein	---	---	---	---	---	---	---	---	---	---	---	---	.	.	.	.	SigP[len:135,SProb:0.727]	.	.	.
2	CNAG_01052	N/A	hypothetical protein	---	---	---	---	---	---	---	---	---	---	---	MAEBL; Provisional\Uncharacterized membrane protein YhgE, phage infection protein (PIP) family [Function unknown]	.	.	.	.	.	.	.	.
2	CNAG_01055	N/A	phospholipid transporter, phospholipid transporter, variant	GIT1	Git1p	CN	GO:0055085	transmembrane transport	CN	GO:0016021	integral component of membrane	CN	GO:0022857	transmembrane transporter activity	D-galactonate transporter\D-xylose transporter XylE; Provisional\MFS family permease [Carbohydrate transport and metabolism, Amino acid transport and metabolism, Inorganic ion transport and metabolism, General function prediction only]\MFS transporter, sugar porter (SP) family\Major Facilitator Superfamily\N/A\Sugar (and other) transporter\benzoate transport\cation transport protein\metabolite-pr…	PF07690.11|MFS_1[Major Facilitator Superfamily];PF00083.19|Sugar_tr[Sugar (and other) transporter]	.	GO:0016021	.	.	.	TMH:11	.
2	CNAG_01102	N/A	oxidoreductase	FOX2	bifunctional hydroxyacyl-CoA dehydrogenase/enoyl-CoA hydratase FOX2	CN	GO:0008152	metabolic process	---	---	---	CN	GO:0016491	oxidoreductase activity	1,6-dihydroxycyclohexa-2,4-diene-1-carboxylate dehydrogenase; Provisional\2,3-dihydroxy-2,3-dihydrophenylpropionate dehydrogenase; Provisional\2,3-dihydroxybenzoate-2,3-dehydrogenase; Validated\2-deoxy-D-gluconate 3-dehydrogenase\2-deoxy-D-gluconate 3-dehydrogenase; Provisional\3-hydroxybutyrate dehydrogenase\3-hydroxybutyrate dehydrogenase; Provisional\3-ketoacyl-(acyl-carrier-protein) reductase…	PF13561.1|adh_short_C2[Enoyl-(Acyl carrier protein) reductase];PF08659.5|KR[KR domain];PF00106.20|adh_short[short chain dehydrogenase]	EC:1.-.-.-[ Oxidoreductases.]	GO:0005488;GO:0055114;GO:0016491	.	.	.	.	bss:BSUW23_04770 yhdF; putative NAD(P)-dependent dehydrogenase
2	CNAG_01150	N/A	omega-6 fatty acid desaturase (delta-12 desaturase)	---	---	CN	GO:0006629	lipid metabolic process	---	---	---	---	---	---	Fatty acid desaturase\Fatty acid desaturase [Lipid transport and metabolism]\N/A\omega-3 fatty acid desaturase\omega-6 fatty acid desaturase	PF00487.19|FA_desaturase[Fatty acid desaturase]	EC:1.14.19.-[ With oxidation of a pair of donors resulting in the reduction of molecular oxygen to two molecules of water.]	GO:0055114;GO:0006629;GO:0016491	.	.	.	TMH:5	.
2	CNAG_01182	N/A	cytoplasmic protein	PBP2	Pbp2p	---	---	---	---	---	---	CN	GO:0003723	RNA binding	ATPase; Provisional\N/A	PF00013.24|KH_1[KH domain];PF13014.1|KH_3[KH domain]	.	GO:0003723	.	.	.	.	.
2	CNAG_01270	N/A	hypothetical protein	---	---	---	---	---	---	---	---	CN	GO:0005515\GO:0005488	protein binding\binding	C-terminal domain of eIF4-gamma/eIF5/eIF2b-epsilon	PF02020.13|W2[eIF4-gamma/eIF5/eIF2-epsilon]	.	GO:0005488	.	.	.	.	.
2	CNAG_01341	N/A	mannose-6-phosphate isomerase, mannose-6-phosphate isomerase, variant	---	---	---	---	---	---	---	---	---	---	---	Conserved domain found in cupin and related proteins\Gentisate 1,2-dioxygenase [Secondary metabolites biosynthesis, transport and catabolism]\hypothetical protein; Provisional\mannose-1-phosphate guanyltransferase; Provisional\mannose-1-phosphate guanylyltransferase/mannose-6-phosphate isomerase\putative allantoin catabolism protein	PF02311.14|AraC_binding[AraC-like ligand binding domain];PF00190.17|Cupin_1[Cupin];PF01050.13|MannoseP_isomer[Mannose-6-phosphate isomerase];PF07883.6|Cupin_2[Cupin domain]	.	GO:0006810;GO:0000166;GO:0016887	.	.	.	.	pzu:PHZ_c2638 cpsB; mannose-1-phosphate guanyltransferase
2	CNAG_01375	ABP1	hypothetical protein	ABP1	Abp1p	---	---	---	CN	GO:0005622	intracellular	CN	GO:0003779\GO:0005515	actin binding\protein binding	Actin depolymerization factor/cofilin- and gelsolin-like domains\Herpes virus major outer envelope glycoprotein (BLLF1)\Src Homology 3 domain superfamily	PF07653.12|SH3_2[Variant SH3 domain];PF00018.23|SH3_1[SH3 domain];PF00241.15|Cofilin_ADF[Cofilin/tropomyosin-type actin-binding protein]	.	GO:0003779;GO:0005622	.	.	.	.	.
2	CNAG_01387	N/A	hypothetical protein	---	---	---	---	---	---	---	---	---	---	---	uncharacterized protein family (UPF0014)	PF03649.8|UPF0014[Uncharacterised protein family (UPF0014)]	.	.	.	.	.	TMH:6	.
2	CNAG_01417	N/A	hypothetical protein	---	---	---	---	---	---	---	---	---	---	---	Protein Disulfide Oxidoreductases and Other Proteins with a Thioredoxin fold\Protein-disulfide isomerase [Posttranslational modification, protein turnover, chaperones]	PF13462.1|Thioredoxin_4[Thioredoxin]	.	.	.	.	.	.	.
2	CNAG_01464	FHB1	nitric oxide dioxygenase	YHB1	Yhb1p	CN	GO:0055114	oxidation-reduction process	---	---	---	CN	GO:0020037\GO:0005506\GO:0016491	heme binding\iron ion binding\oxidoreductase activity	CDP-6-deoxy-delta-3,4-glucoseen reductase; Validated\Ferredoxin-NADP reductase [Energy production and conversion]\Globin-like proteins\HCP oxidoreductase, NADH-dependent; Provisional\N/A\NAD(P)H-flavin reductase [Coenzyme transport and metabolism, Energy production and conversion]\NADH:ubiquinone oxidoreductase, Na(+)-translocating, F subunit\Na(+)-translocating NADH-quinone reductase subunit F; …	PF00175.16|NAD_binding_1[Oxidoreductase NAD-binding domain];PF00970.19|FAD_binding_6[Oxidoreductase FAD-binding domain];PF00042.17|Globin[Globin]	EC:1.14.12.17[Nitric oxide dioxygenase.]	GO:0015671;GO:0020037;GO:0005344;GO:0019825;GO:0055114;GO:0016491	.	SigP[len:57,SProb:0.989]	SigP4[DScore:0.504]	.	sme:SMa1191 fhp; nitric oxide dioxygenase (EC:1.14.12.17); K05916 nitric oxide dioxygenase [EC:1.14.12.17]
2	CNAG_01558	N/A	chlorophyll synthesis pathway protein BchC	XYL2	D-xylulose reductase XYL2	CN	GO:0055114	oxidation-reduction process	---	---	---	CN	GO:0008270\GO:0016491	zinc ion binding\oxidoreductase activity	2-desacetyl-2-hydroxyethyl bacteriochlorophyllide A dehydrogenase\6-hydroxycyclohex-1-ene-1-carbonyl-CoA dehydrogenase\Alcohol dehydrogenase GroES-like domain\Alcohol dehydrogenase-like\D-arabinose 1-dehydrogenase, Zn-dependent alcohol dehydrogenase family [Carbohydrate transport and metabolism]\Enoylreductase\FAD binding domain\L-idonate 5-dehydrogenase\L-idonate 5-dehydrogenase; Provisional\L-t…	PF00107.21|ADH_zinc_N[Zinc-binding dehydrogenase];PF08240.7|ADH_N[Alcohol dehydrogenase GroES-like domain]	.	GO:0008270;GO:0055114;GO:0016491	ko00591[Linoleic acid metabolism];ko00363[Bisphenol degradation];ko00650[Butanoate metabolism];ko00625[Chloroalkane and chloroalkene degradation]	.	.	.	amd:AMED_0870 adh; alcohol dehydrogenase
2	CNAG_01584	N/A	hydrolase	---	---	---	---	---	---	---	---	---	---	---	Glyoxylase or a related metal-dependent hydrolase, beta-lactamase superfamily II [General function prediction only]\mainly hydrolytic enzymes and related proteins which carry out various biological functions; MBL-fold metallohydrolase domain	.	.	.	.	.	.	.	bsu:BSU17250 ymaE; putative hydrolase
2	CNAG_01588	N/A	plasma membrane proteolipid 3	PMP3	Pmp3p	---	---	---	CN	GO:0016021	integral component of membrane	---	---	---	Proteolipid membrane potential modulator	PF01679.12|Pmp3[Proteolipid membrane potential modulator]	.	GO:0016021;GO:0005886	.	.	.	TMH:1	.
2	CNAG_01615	N/A	aldo-keto reductase	YPR1	trifunctional aldehyde reductase/carbonyl reductase (NADPH)/glucose 1-dehydrogenase (NADP(+)) YPR1	CN	GO:0055114	oxidation-reduction process	---	---	---	CN	GO:0016491	oxidoreductase activity	N/A\Predicted oxidoreductase (related to aryl-alcohol dehydrogenase) [General function prediction only]\Predicted oxidoreductase of the aldo/keto reductase family [General function prediction only]	PF00248.16|Aldo_ket_red[Aldo/keto reductase family]	.	GO:0055114;GO:0016491	ko00591[Linoleic acid metabolism];ko00363[Bisphenol degradation];ko00650[Butanoate metabolism];ko00625[Chloroalkane and chloroalkene degradation]	.	.	.	.
2	CNAG_01647	N/A	translocation protein SEC66	SEC66	Sec63 complex subunit SEC66	---	---	---	---	---	---	---	---	---	Preprotein translocase subunit Sec66	PF09802.4|Sec66[Preprotein translocase subunit Sec66]	.	.	.	SigP[len:60,SProb:0.897]	.	TMH:1	.
2	CNAG_01655	N/A	dynamin GTPase	DNM1	dynamin-related GTPase DNM1	---	---	---	---	---	---	CN	GO:0005525\GO:0003924	GTP binding\GTPase activity	Dynamin GTPase effector domain\Dynamin central region\P-loop containing Nucleoside Triphosphate Hydrolases\Replication fork clamp-binding protein CrfC (dynamin-like GTPase family) [Replication, recombination and repair]	PF01031.15|Dynamin_M[Dynamin central region];PF00350.18|Dynamin_N[Dynamin family];PF02212.13|GED[Dynamin GTPase effector domain]	EC:3.6.1.50[Transferred entry: 3.6.5.5.];EC:3.6.5.5[Dynamin GTPase.]	GO:0005525;GO:0003924	ko05100[Bacterial invasion of epithelial cells];ko04666[Fc gamma R-mediated phagocytosis]	.	.	.	ddi:DDB_G0277849 dymA; dynamin like protein; K01528 dynamin GTPase [EC:3.6.5.5]
2	CNAG_01667	COQ2	4-hydroxybenzoate polyprenyl transferase	COQ2	4-hydroxybenzoate octaprenyltransferase	CN	GO:0009058\GO:0006744	biosynthetic process\ubiquinone biosynthetic process	CN	GO:0016021	integral component of membrane	CN	GO:0004659	prenyltransferase activity	UbiA family of prenyltransferases (PTases)	PF01040.13|UbiA[UbiA prenyltransferase family];TIGR01474[ubiA_proteo: 4-hydroxybenzoate polyprenyl transferase]	EC:2.5.1.-[ Transferring alkyl or aryl groups, other than methyl groups.]	GO:0004659;GO:0009058;GO:0016021	.	SigP[len:90,SProb:0.966]	.	TMH:7	ddi:DDB_G0281241 coq2; 4-hydroxybenzoate nonaprenyltransferase; K06125 4-hydroxybenzoate hexaprenyltransferase [EC:2.5.1.-]
2	CNAG_01711	N/A	glycerol-3-phosphate O-acyltransferase/dihydroxyacetone phosphate acyltransferase	SCT1	bifunctional glycerol-3-phosphate/glycerone-phosphate O-acyltransferase SCT1	CN	GO:0008152	metabolic process	---	---	---	CN	GO:0016746	transferase activity, transferring acyl groups	1-acyl-sn-glycerol-3-phosphate acyltransferase [Lipid transport and metabolism]\Lysophospholipid acyltransferases (LPLATs) of glycerophospholipid biosynthesis	.	EC:2.3.1.42[Glycerone-phosphate O-acyltransferase.];EC:2.3.1.15[Glycerol-3-phosphate O-acyltransferase.]	GO:0008415;GO:0008152	ko00564[Glycerophospholipid metabolism]	.	.	TMH:2	.
2	CNAG_01722	N/A	vacuolar protein sorting-associated protein vps13	VPS13	membrane morphogenesis protein VPS13	---	---	---	---	---	---	---	---	---	Autophagy-related protein C terminal domain\N-terminal region of Chorein or VPS13\Repeating coiled region of VPS13\SHR-binding domain of vacuolar-sorting associated protein 13\Vacuolar protein sorting-associated protein [Intracellular trafficking and secretion]\Vacuolar sorting-associated protein 13, N-terminal\Vacuolar-sorting-associated 13 protein C-terminal	PF12624.2|Chorein_N[N-terminal region of Chorein, a TM vesicle-mediated sorter];PF09333.6|ATG_C[ATG C terminal domain];PF06650.7|DUF1162[Protein of unknown function (DUF1162)]	.	GO:0008104	.	.	.	.	.
2	CNAG_01737	ERG25	methylsterol monooxygenase	ERG25	methylsterol monooxygenase	CN	GO:0006633\GO:0055114	fatty acid biosynthetic process\oxidation-reduction process	---	---	---	CN	GO:0005506\GO:0016491	iron ion binding\oxidoreductase activity	Fatty acid hydroxylase superfamily\Sterol desaturase/sphingolipid hydroxylase, fatty acid hydroxylase superfamily [Lipid transport and metabolism]\fatty aldehyde decarbonylase	PF04116.8|FA_hydroxylase[Fatty acid hydroxylase superfamily]	EC:1.14.13.72[Methylsterol monooxygenase.]	GO:0005783;GO:0005506;GO:0006633;GO:0055114;GO:0016491	.	.	.	.	.
2	CNAG_01743	N/A	hypothetical protein	---	---	---	---	---	---	---	---	---	---	---	---	.	.	.	.	.	.	.	.
2	CNAG_01751	N/A	hypothetical protein, hypothetical protein, variant	---	---	---	---	---	---	---	---	---	---	---	NADH-ubiquinone reductase complex 1 MLRQ subunit	.	.	.	.	.	.	TMH:1	.
2	CNAG_01881	N/A	molecular chaperone GrpE	MGE1	Mge1p	CN	GO:0006457	protein folding	---	---	---	CN	GO:0000774\GO:0051087\GO:0042803	adenyl-nucleotide exchange factor activity\chaperone binding\protein homodimerization activity	Axonemal dynein light chain\MAEBL; Provisional\MutS2 family protein\Pre-mRNA-splicing factor of RES complex\The Bin/Amphiphysin/Rvs (BAR) domain, a dimerization module that binds membranes and detects membrane curvature\heat shock protein GrpE; Provisional\nucleotide exchange factor GrpE\type I restriction enzyme EcoKI subunit R; Provisional	PF01025.14|GrpE[GrpE]	.	GO:0006457;GO:0051087;GO:0005739;GO:0000774;GO:0042803;GO:0030150	.	.	.	.	bbk:BARBAKC583_1334 grpE; heat shock protein GrpE; K03687 molecular chaperone GrpE
2	CNAG_01890	MET6	methionine synthase	MET6	5-methyltetrahydropteroyltriglutamate- homocysteine S-methyltransferase	CN	GO:0008652\GO:0009086	cellular amino acid biosynthetic process\methionine biosynthetic process	---	---	---	CN	GO:0008270\GO:0003871	zinc ion binding\5-methyltetrahydropteroyltriglutamate-homocysteine S-methyltransferase activity	5-methyltetrahydropteroyltriglutamate--homocysteine S-methyltransferase\5-methyltetrahydropteroyltriglutamate--homocysteine S-methyltransferase; Provisional\5-methyltetrahydropteroyltriglutamate--homocysteine methyltransferase\N/A	PF01717.13|Meth_synt_2[Cobalamin-independent synthase, Catalytic domain];TIGR01371[met_syn_B12ind: 5-methyltetrahydropteroyltriglutamate--homocysteine S-methyltransferase];PF08267.7|Meth_synt_1[Cobalamin-independent synthase, N-terminal domain]	EC:2.1.1.14[5-methyltetrahydropteroyltriglutamate--homocysteine S-methyltransferase.]	GO:0008270;GO:0003871;GO:0009086	ko00450[Selenocompound metabolism]	.	.	.	xft:PD1308 metE; 5-methyltetrahydropteroyltriglutamate--homocysteine S-methyltransferase (EC:2.1.1.14); K00549 5-methyltetrahydropteroyltriglutamate--homocysteine methyltransferase [EC:2.1.1.14]
2	CNAG_01893	N/A	glutathione S-transferase Gst3	ECM4	omega-class glutathione transferase	---	---	---	---	---	---	CN	GO:0005515	protein binding	C-terminal, alpha helical domain of the Glutathione S-transferase family\Glutathione S-transferase [Posttranslational modification, protein turnover, chaperones]\Glutathionyl-hydroquinone reductase [Energy production and conversion]\Protein Disulfide Oxidoreductases and Other Proteins with a Thioredoxin fold	PF13410.1|GST_C_2[Glutathione S-transferase, C-terminal domain];PF00043.20|GST_C[Glutathione S-transferase, C-terminal domain];PF13409.1|GST_N_2[Glutathione S-transferase, N-terminal domain]	.	.	.	.	.	.	.
2	CNAG_01902	N/A	general transcriptional repressor	CYC8	transcription regulator CYC8	---	---	---	---	---	---	CN	GO:0005515	protein binding	Anaphase-promoting complex, cyclosome, subunit 3\Bacterial transcriptional activator domain\Cytochrome c-type biogenesis protein CcmH/NrfG [Energy production and conversion, Posttranslational modification, protein turnover, chaperones]\Flp pilus assembly protein TadD, contains TPR repeats [Intracellular trafficking, secretion, and vesicular transport, Extracellular structures]\Lipopolysaccharide …	PF13371.1|TPR_9[Tetratricopeptide repeat];PF13181.1|TPR_8[Tetratricopeptide repeat];PF13414.1|TPR_11[TPR repeat];PF07719.12|TPR_2[Tetratricopeptide repeat];PF00515.23|TPR_1[Tetratricopeptide repeat];PF13432.1|TPR_16[Tetratricopeptide repeat];PF13174.1|TPR_6[Tetratricopeptide repeat];PF13431.1|TPR_17[Tetratricopeptide repeat];PF13176.1|TPR_7[Tetratricopeptide repeat]	.	GO:0005488	.	.	.	.	ddi:DDB_G0269194 trfA; hypothetical protein; K06665 glucose repression mediator protein
2	CNAG_01924	N/A	hypothetical protein	---	---	---	---	---	---	---	---	---	---	---	N/A	.	.	.	.	SigP[len:90,SProb:0.951]	.	TMH:4	.
2	CNAG_01946	N/A	allantoate permease	DAL5	allantoate permease	CN	GO:0055085	transmembrane transport	CN	GO:0016021	integral component of membrane	---	---	---	4-hydroxyphenylacetate permease\D-galactonate transporter\Major Facilitator Superfamily\N/A\Na(+)-dependent inorganic phosphate cotransporter\Sugar (and other) transporter\phosphoglycerate transporter family protein	PF07690.11|MFS_1[Major Facilitator Superfamily]	.	GO:0055085	.	.	.	TMH:10	.
2	CNAG_02001	N/A	inositol-polyphosphate 5-phosphatase	INP51	phosphoinositide 5-phosphatase INP51	CN	GO:0046856	phosphatidylinositol dephosphorylation	---	---	---	---	---	---	Exonuclease-Endonuclease-Phosphatase (EEP) domain superfamily\N/A\Phosphatidylinositol 5-phosphate phosphatase [Signal transduction mechanisms]	PF03372.18|Exo_endo_phos[Endonuclease/Exonuclease/phosphatase family]	.	GO:0004437	.	.	.	.	.
2	CNAG_02072	N/A	hypothetical protein	---	---	---	---	---	---	---	---	---	---	---	---	.	.	.	.	.	.	TMH:4	.
2	CNAG_02106	N/A	mitochondrial intermembrane space import and assembly protein 40	MIA40	Mia40p	---	---	---	---	---	---	---	---	---	CHCH domain	PF06747.8|CHCH[CHCH domain]	.	GO:0055085;GO:0016021;GO:0005743;GO:0015031	.	.	.	.	.
2	CNAG_02129	N/A	hypothetical protein	---	---	---	---	---	---	---	---	---	---	---	Protein of unknown function (DUF4449)	.	.	.	.	.	.	.	.
2	CNAG_02139	N/A	oxysterol-binding protein	OSH7	oxysterol-binding protein related protein OSH7	---	---	---	---	---	---	---	---	---	Oxysterol-binding protein	PF01237.13|Oxysterol_BP[Oxysterol-binding protein]	.	GO:0008202	.	.	.	.	.
2	CNAG_02180	N/A	phosphate transporter	PHO91	Pho91p	CN	GO:0055085\GO:0006814	transmembrane transport\sodium ion transport	CN	GO:0016020	membrane	CN	GO:0005215	transporter activity	Di- and tricarboxylate transporter [Carbohydrate transport and metabolism]\Domain found in Syg1, Pho81, XPR1, and related proteins\N/A\Na+/H+ antiporter NhaD or related arsenite permease [Inorganic ion transport and metabolism]\SPX domain\SPX domain-containing protein [Signal transduction mechanisms]\SPX domain-containing protein involved in vacuolar polyphosphate accumulation [Inorganic ion tran…	PF03105.14|SPX[SPX domain];PF03600.11|CitMHS[Citrate transporter];PF00939.14|Na_sulph_symp[Sodium:sulfate symporter transmembrane region]	.	GO:0016020;GO:0055085;GO:0006814;GO:0005215	.	.	.	TMH:12	.
2	CNAG_02226	N/A	hypothetical protein	---	---	CN	GO:0008152	metabolic process	---	---	---	CN	GO:0016787	hydrolase activity	Acetylornithine deacetylase/Succinyl-diaminopimelate desuccinylase or related deacylase [Amino acid transport and metabolism]\Di- or tripeptidase [Amino acid transport and metabolism]\IAA-amino acid hydrolase\Metal-dependent amidase/aminoacylase/carboxypeptidase [General function prediction only]\Peptidase family M20/M25/M40\Zinc peptidases M18, M20, M28, and M42\allantoate amidohydrolase; Review…	TIGR01891[amidohydrolases: amidohydrolase];PF01546.23|Peptidase_M20[Peptidase family M20/M25/M40];PF07687.9|M20_dimer[Peptidase dimerisation domain]	.	GO:0006508;GO:0008237;GO:0046983	.	.	.	.	.
2	CNAG_02230	N/A	phosphoketolase	---	---	CN	GO:0008152\GO:0005975	metabolic process\carbohydrate metabolic process	---	---	---	CN	GO:0016832\GO:0003824	aldehyde-lyase activity\catalytic activity	2-polyprenyl-6-methoxyphenol hydroxylase and related FAD-dependent oxidoreductases [Coenzyme transport and metabolism, Energy production and conversion]\N/A\Phosphoketolase [Carbohydrate transport and metabolism]\Pyrimidine (PYR) binding domain of thiamine pyrophosphate (TPP)-dependent enzymes\Transketolase [Carbohydrate transport and metabolism]\Transketolase, C-terminal domain\XFP C-terminal do…	PF09363.5|XFP_C[XFP C-terminal domain];PF03894.10|XFP[D-xylulose 5-phosphate/D-fructose 6-phosphate phosphoketolase];PF09364.5|XFP_N[XFP N-terminal domain]	EC:4.1.2.-[ Aldehyde-lyases.]	GO:0005975;GO:0016832;GO:0004802	.	.	.	.	bra:BRADO2015 xfp; putative phosphoketolase (EC:4.1.2.22); K01632 fructose-6-phosphate phosphoketolase [EC:4.1.2.22]
2	CNAG_02237	SLA2	cytoskeleton assembly control protein	SLA2	Sla2p	---	---	---	---	---	---	CN	GO:0003779\GO:0005543	actin binding\phospholipid binding	Calcium binding and coiled-coil domain (CALCOCO1) like\Centrosomal colon cancer autoantigen protein family\Chromosome segregation ATPase [Cell cycle control, cell division, chromosome partitioning]\Coiled-coil domain-containing protein 158\Coiled-coil domain-containing protein 66\DNA repair exonuclease SbcCD ATPase subunit [Replication, recombination and repair]\Domain of unknown function (DUF467…	PF01417.15|ENTH[ENTH domain];PF01608.12|I_LWEQ[I/LWEQ domain];PF07651.11|ANTH[ANTH domain]	.	GO:0003779;GO:0005543	.	.	.	.	.
2	CNAG_02263	N/A	hypothetical protein	---	---	---	---	---	---	---	---	CN	GO:0005515	protein binding	C-terminal, alpha helical domain of the Glutathione S-transferase family\Glutathione S-transferase [Posttranslational modification, protein turnover, chaperones]\Protein Disulfide Oxidoreductases and Other Proteins with a Thioredoxin fold\maleylacetoacetate isomerase	PF13410.1|GST_C_2[Glutathione S-transferase, C-terminal domain];PF00043.20|GST_C[Glutathione S-transferase, C-terminal domain];PF13417.1|GST_N_3[Glutathione S-transferase, N-terminal domain];PF13409.1|GST_N_2[Glutathione S-transferase, N-terminal domain]	.	.	.	.	.	.	.
2	CNAG_02335	N/A	hypothetical protein	YMR027W	---	SC	GO:0008150\GO:0032259	biological_process\methylation	SC	GO:0005634\GO:0005737	nucleus\cytoplasm	SC	GO:0003674\GO:0008168\GO:0016740	molecular_function\methyltransferase activity\transferase activity	Protein of unknown function DUF89	PF01937.14|DUF89[Protein of unknown function DUF89]	.	.	.	.	.	.	.
2	CNAG_02359	N/A	small subunit ribosomal protein S25e	RPS25A	ribosomal 40S subunit protein S25A	---	---	---	---	---	---	---	---	---	DNA-binding transcriptional regulator of sugar metabolism, DeoR/GlpR family [Transcription, Carbohydrate transport and metabolism]\S25 ribosomal protein	PF03297.10|Ribosomal_S25[S25 ribosomal protein]	.	GO:0005840	.	.	.	.	.
2	CNAG_02407	N/A	phospholipase D	SPO14	phospholipase D	CN	GO:0008152	metabolic process	---	---	---	CN	GO:0003824	catalytic activity	Catalytic domain of phospholipase D superfamily proteins\PLD-like domain\Phosphatidylserine/phosphatidylglycerophosphate/cardiolipin synthase or related enzyme [Lipid transport and metabolism]\Phospholipase D Active site motif\Phospholipase D delta\phospholipase D\phospholipase D alpha\phospholipase D epsilon	PF00614.17|PLDc[Phospholipase D Active site motif];PF13091.1|PLDc_2[PLD-like domain]	.	GO:0008152;GO:0003824	.	.	.	.	.
2	CNAG_02503	GPX1	glutathione peroxidase, glutathione peroxidase, variant	GPX2	glutathione peroxidase GPX2	CN	GO:0006979\GO:0055114	response to oxidative stress\oxidation-reduction process	---	---	---	CN	GO:0004602	glutathione peroxidase activity	Protein Disulfide Oxidoreductases and Other Proteins with a Thioredoxin fold	PF00255.14|GSHPx[Glutathione peroxidase]	EC:1.11.1.9[Glutathione peroxidase.]	GO:0006979;GO:0004602;GO:0055114	ko00590[Arachidonic acid metabolism]	.	.	.	bba:Bd0522 bsaA; hypothetical protein (EC:1.11.1.9); K00432 glutathione peroxidase [EC:1.11.1.9]
2	CNAG_02542	N/A	fructosamine kinase	---	---	---	---	---	---	---	---	CN	GO:0016772	transferase activity, transferring phosphorus-containing groups	Phosphotransferase enzyme family\Protein Kinases, catalytic domain	PF01636.18|APH[Phosphotransferase enzyme family];PF03881.9|Fructosamin_kin[Fructosamine kinase]	.	.	.	.	.	.	.
2	CNAG_02550	N/A	hypothetical protein	---	---	---	---	---	---	---	---	---	---	---	DNA polymerase III subunits gamma and tau; Provisional\DNA polymerase III subunits gamma and tau; Validated\envelope glycoprotein C; Provisional	.	.	.	.	.	.	.	.
2	CNAG_02568	N/A	UBA/TS-N domain-containing protein	EDE1	Ede1p	---	---	---	---	---	---	CN	GO:0005515\GO:0005509	protein binding\calcium ion binding	AAA domain\Autophagy protein 16 (ATG16)\Calcium binding and coiled-coil domain (CALCOCO1) like\Centrosomal protein of 63 kDa\Chromosome segregation ATPase [Cell cycle control, cell division, chromosome partitioning]\Ciliary protein causing Leber congenital amaurosis disease\Coiled-coil domain-containing protein 158\Coiled-coil region of CCDC155 or KASH\Cytoskeletal-regulatory complex EF hand\DNA …	PF12763.2|efhand_3[Cytoskeletal-regulatory complex EF hand];PF00627.26|UBA[UBA/TS-N domain]	.	GO:0005509	.	.	.	.	.
2	CNAG_02577	N/A	oxidoreductase	SCS7	fatty acid alpha-hydroxylase	CN	GO:0006665\GO:0006633\GO:0055114	sphingolipid metabolic process\fatty acid biosynthetic process\oxidation-reduction process	CN	GO:0005783	endoplasmic reticulum	CN	GO:0020037\GO:0005506\GO:0016491	heme binding\iron ion binding\oxidoreductase activity	Cytochrome b involved in lipid metabolism [Energy production and conversion, Lipid transport and metabolism]\Cytochrome b5-like Heme/Steroid binding domain\Fatty acid hydroxylase superfamily\Sterol desaturase/sphingolipid hydroxylase, fatty acid hydroxylase superfamily [Lipid transport and metabolism]\delta6-acyl-lipid desaturase-like protein; Provisional\delta6-acyl-lipid desaturase; Provisional…	PF04116.8|FA_hydroxylase[Fatty acid hydroxylase superfamily];PF00173.23|Cyt-b5[Cytochrome b5-like Heme/Steroid binding domain]	.	GO:0005783;GO:0020037;GO:0006633;GO:0055114;GO:0016491	.	.	.	TMH:4	.
2	CNAG_02591	N/A	hypothetical protein	---	---	---	---	---	---	---	---	---	---	---	---	.	.	.	.	.	.	.	.
2	CNAG_02655	N/A	hypothetical protein	---	---	---	---	---	---	---	---	---	---	---	6-phosphogluconolactonase, cycloisomerase 2 family [Carbohydrate transport and metabolism]\6-phosphogluconolactonase; Provisional\DNA-binding beta-propeller fold protein YncE [General function prediction only]\Lactonase, 7-bladed beta-propeller\Uncharacterized N-terminal domain of tricorn protease [Function unknown]	PF10282.4|Lactonase[Lactonase, 7-bladed beta-propeller]	.	.	.	.	.	.	bli:BL02413 ykgB; YkgB; K07404 6-phosphogluconolactonase [EC:3.1.1.31]
2	CNAG_02673	N/A	NAD dependent epimerase/dehydratase	---	---	---	---	---	---	---	---	---	---	---	CDP-glucose 4,6-dehydratase\NDP-sugar epimerase, includes UDP-GlcNAc-inverting 4,6-dehydratase FlaA1 and capsular polysaccharide biosynthesis protein EpsC [Cell wall/membrane/envelope biogenesis, Posttranslational modification, protein turnover, chaperones]\Nucleoside-diphosphate-sugar epimerase [Cell wall/membrane/envelope biogenesis]\Rossmann-fold NAD(P)(+)-binding proteins\Thioester reductase …	PF13460.1|NAD_binding_10[NADH(P)-binding]	.	GO:0008152;GO:0003824;GO:0005488	.	.	.	.	.
2	CNAG_02685	N/A	hypothetical protein	---	---	---	---	---	---	---	---	---	---	---	Fasciclin domain\Uncaracterized surface protein containing fasciclin (FAS1) repeats [General function prediction only]	PF02469.17|Fasciclin[Fasciclin domain]	.	.	.	SigP[len:66,SProb:0.999]	SigP4[DScore:0.777]	.	.
2	CNAG_02751	N/A	short-chain dehydrogenase	ENV9	Env9p	CN	GO:0008152	metabolic process	---	---	---	CN	GO:0016491	oxidoreductase activity	1,6-dihydroxycyclohexa-2,4-diene-1-carboxylate dehydrogenase; Provisional\2,3-dihydroxy-2,3-dihydrophenylpropionate dehydrogenase; Provisional\2,3-dihydroxybenzoate-2,3-dehydrogenase; Validated\2-deoxy-D-gluconate 3-dehydrogenase\2-deoxy-D-gluconate 3-dehydrogenase; Provisional\3-hydroxybutyrate dehydrogenase\3-hydroxybutyrate dehydrogenase; Provisional\3-ketoacyl-(acyl-carrier-protein) reductase…	PF08659.5|KR[KR domain];PF13561.1|adh_short_C2[Enoyl-(Acyl carrier protein) reductase];PF00106.20|adh_short[short chain dehydrogenase]	.	GO:0005488;GO:0055114;GO:0016491	.	.	.	.	.
2	CNAG_02943	N/A	cytoplasmic protein, cytoplasmic protein, variant	SLM1	phosphatidylinositol 4,5-bisphosphate-binding protein	---	---	---	---	---	---	---	---	---	DNA polymerase III subunits gamma and tau; Validated\Menin\Pleckstrin homology-like domain\The Bin/Amphiphysin/Rvs (BAR) domain, a dimerization module that binds membranes and detects membrane curvature	.	.	.	.	.	.	.	.
2	CNAG_02950	GRX3	thioredoxin	GRX4	monothiol glutaredoxin GRX4	CN	GO:0045454	cell redox homeostasis	---	---	---	CN	GO:0009055\GO:0015035	electron carrier activity\protein disulfide oxidoreductase activity	Negative regulator of GroEL, contains thioredoxin-like and TPR-like domains [Posttranslational modification, protein turnover, chaperones]\Protein Disulfide Oxidoreductases and Other Proteins with a Thioredoxin fold\glutaredoxin; Provisional\thioredoxin 2; Provisional	PF00462.19|Glutaredoxin[Glutaredoxin];PF00085.15|Thioredoxin[Thioredoxin]	.	GO:0015035;GO:0009055;GO:0045454	.	.	.	.	.
2	CNAG_03058	N/A	hypothetical protein	---	---	---	---	---	---	---	---	---	---	---	CsbD-like	.	.	.	.	.	.	.	.
2	CNAG_03113	N/A	trehalose synthase	---	---	CN	GO:0009058	biosynthetic process	---	---	---	---	---	---	D-inositol-3-phosphate glycosyltransferase\Glycosyltransferase involved in cell wall bisynthesis [Cell wall/membrane/envelope biogenesis]\N-acetyl-alpha-D-glucosaminyl L-malate synthase BshA\N/A\colanic acid biosynthesis glycosyltransferase WcaL\colanic acid biosynthesis glycosyltransferase WcaL; Provisional\glycogen synthase, Corynebacterium family\glycosyltransferase, MSMEG_0565 family\sugar tr…	PF00534.15|Glycos_transf_1[Glycosyl transferases group 1]	.	GO:0009058	.	.	.	.	.
2	CNAG_03114	N/A	hypothetical protein	---	---	---	---	---	---	---	---	---	---	---	Enterobacterial TraT complement resistance protein	.	.	.	.	SigP[len:69,SProb:0.759]	.	TMH:1	.
2	CNAG_03142	N/A	hypothetical protein	---	---	---	---	---	---	---	---	---	---	---	---	.	.	.	.	.	.	.	.
2	CNAG_03143	N/A	hypothetical protein	HSP12	lipid-binding protein HSP12	CN	GO:0006950	response to stress	---	---	---	---	---	---	Heat shock protein 9/12	PF04119.7|HSP9_HSP12[Heat shock protein 9/12]	.	GO:0006950	.	.	.	.	.
2	CNAG_03144	N/A	peptide-methionine (S)-S-oxide reductase	MXR1	peptide-methionine-S-sulfoxide reductase	CN	GO:0055114	oxidation-reduction process	---	---	---	CN	GO:0008113	peptide-methionine (S)-S-oxide reductase activity	Peptide methionine sulfoxide reductase\bifunctional methionine sulfoxide reductase B/A protein; Provisional\trifunctional thioredoxin/methionine sulfoxide reductase A/B protein; Provisional	TIGR00401[msrA: peptide-methionine (S)-S-oxide reductase];PF01625.16|PMSR[Peptide methionine sulfoxide reductase]	EC:1.8.4.11[Peptide-methionine (S)-S-oxide reductase.]	GO:0006464;GO:0008113;GO:0055114	.	.	.	.	scl:sce7999 msrA2; bifunctional methionine sulfoxide reductase B/A protein (EC:1.8.4.11); K12267 peptide methionine sulfoxide reductase msrA/msrB [EC:1.8.4.11 1.8.4.12]
2	CNAG_03268	N/A	hypothetical protein	PMP3	Pmp3p	---	---	---	CN	GO:0016021	integral component of membrane	---	---	---	Proteolipid membrane potential modulator	PF01679.12|Pmp3[Proteolipid membrane potential modulator]	.	GO:0016021	.	.	.	TMH:2	ddi:DDB_G0276757 sigH; transmembrane protein
2	CNAG_03345	SSD1	putative translational repressor	SSD1	mRNA-binding translational repressor SSD1	---	---	---	---	---	---	---	---	---	DNA polymerase III subunits gamma and tau; Validated\Exoribonuclease II [Transcription]\Exoribonuclease R [Transcription]\N-terminal domain of eIF2D, malignant T cell-amplified sequence 1 and related proteins\RNB domain\VacB and RNase II family 3'-5' exoribonucleases\exoribonuclease II\exoribonuclease II; Provisional\exoribonuclease R; Provisional\ribonuclease R	PF00773.14|RNB[RNB domain]	.	GO:0003723;GO:0004540	.	.	.	.	.
2	CNAG_03355	TCO4	two-component-like sensor kinase	SKN7	kinase-regulated stress-responsive transcription factor SKN7	CN	GO:0000160\GO:0007165	phosphorelay signal transduction system\signal transduction	CN	GO:0016020	membrane	CN	GO:0000155\GO:0004871	phosphorelay sensor kinase activity\signal transducer activity	Bacteriophytochrome (light-regulated signal transduction histidine kinase) [Signal transduction mechanisms]\Chemotaxis protein histidine kinase CheA [Cell motility, Signal transduction mechanisms]\Chemotaxis response regulator CheB, contains REC and protein-glutamate methylesterase domains [Cell motility, Signal transduction mechanisms]\DNA-binding response regulator CreB; Provisional\DNA-binding…	PF00512.20|HisKA[His Kinase A (phospho-acceptor) domain];PF13426.1|PAS_9[PAS domain];PF00072.19|Response_reg[Response regulator receiver domain];TIGR00229[sensory_box: PAS domain S-box protein];PF13188.1|PAS_8[PAS domain];PF02518.21|HATPase_c[Histidine kinase-, DNA gyrase B-, and HSP90-like ATPase]	.	GO:0016020;GO:0018106;GO:0007165;GO:0005524;GO:0006355;GO:0000155;GO:0000160;GO:0000156	.	.	.	.	.
2	CNAG_03495	N/A	hypothetical protein	---	---	---	---	---	---	---	---	CN	GO:0005515	protein binding	MAEBL; Provisional\N/A	PF00397.21|WW[WW domain]	.	GO:0005515	.	.	.	.	.
2	CNAG_03517	N/A	NADH dehydrogenase	NDE2	NADH-ubiquinone reductase (H(+)-translocating) NDE2	CN	GO:0055114	oxidation-reduction process	---	---	---	CN	GO:0005509\GO:0050660\GO:0016491	calcium ion binding\flavin adenine dinucleotide binding\oxidoreductase activity	Ca2+-binding protein, EF-hand superfamily [Signal transduction mechanisms]\CoA-disulfide reductase\EF hand\EF-hand domain pair\N/A\NAD(P)H-nitrite reductase, large subunit [Energy production and conversion]\NADH dehydrogenase, FAD-containing subunit [Energy production and conversion]\NADH dehydrogenase-like protein; Provisional\NADH:flavorubredoxin oxidoreductase; Provisional\NADPH-dependent 2,4-…	PF13833.1|EF_hand_6[EF-hand domain pair];PF00070.22|Pyr_redox[Pyridine nucleotide-disulphide oxidoreductase];PF13405.1|EF_hand_4[EF-hand domain];PF07992.9|Pyr_redox_2[Pyridine nucleotide-disulphide oxidoreductase]	EC:1.6.99.3[NADH dehydrogenase.]	GO:0005509;GO:0050660;GO:0055114;GO:0016491	.	.	.	.	.
2	CNAG_03565	N/A	plasma-membrane proton-efflux P-type ATPase	PMA1	H(+)-exporting P2-type ATPase PMA1	CN	GO:0006754\GO:0006200\GO:0006812	ATP biosynthetic process\obsolete ATP catabolic process\cation transport	CN	GO:0016021	integral component of membrane	CN	GO:0046872\GO:0000166\GO:0019829\GO:0016887	metal ion binding\nucleotide binding\cation-transporting ATPase activity\ATPase activity	ATPase, P-type (transporting), HAD superfamily, subfamily IC\Cation transport ATPase [Inorganic ion transport and metabolism]\Cation transporter/ATPase, N-terminus\Cof subfamily of IIB subfamily of haloacid dehalogenase superfamily\E1-E2 ATPase\Haloacid Dehalogenase-like Hydrolases\High-affinity K+ transport system, ATPase chain B [Inorganic ion transport and metabolism]\K+-transporting ATPase, B…	TIGR01494[ATPase_P-type: HAD ATPase, P-type, family IC];PF00690.21|Cation_ATPase_N[Cation transporter/ATPase, N-terminus];TIGR01647[ATPase-IIIA_H: plasma-membrane proton-efflux P-type ATPase];PF00702.21|Hydrolase[haloacid dehalogenase-like hydrolase];PF12710.2|HAD[haloacid dehalogenase-like hydrolase];PF00122.15|E1-E2_ATPase[E1-E2 ATPase]	EC:3.6.3.6[Proton-exporting ATPase.]	GO:0006754;GO:0005524;GO:0015662;GO:0016021;GO:0006812	.	.	.	TMH:10	.
2	CNAG_03566	N/A	hypothetical protein	---	---	---	---	---	---	---	---	---	---	---	---	.	.	.	.	.	.	TMH:1	.
2	CNAG_03572	OPS1	opsin-1	---	---	---	---	---	CN	GO:0016020	membrane	---	---	---	Bacteriorhodopsin-like protein	PF01036.13|Bac_rhodopsin[Bacteriorhodopsin-like protein]	.	GO:0016020;GO:0005216;GO:0006811	.	.	.	TMH:6	hwa:HQ1017A bopII; bacteriorhodopsin precursor (Squarebop II)
2	CNAG_03667	N/A	hypothetical protein	---	---	---	---	---	---	---	---	---	---	---	---	.	.	.	.	.	.	.	.
2	CNAG_03705	N/A	hypothetical protein	---	---	---	---	---	---	---	---	---	---	---	---	.	.	.	.	.	.	.	.
2	CNAG_03722	N/A	RAN protein binding protein	NTF2	Ran GTPase-binding protein NTF2	CN	GO:0006810	transport	CN	GO:0005622	intracellular	CN	GO:0003676	nucleic acid binding	DNA polymerase III subunits gamma and tau; Provisional\DNA polymerase III subunits gamma and tau; Validated\N/A\RNA recognition motif (RRM) superfamily\Replication protein A, class 2b aminoacyl-tRNA synthetases, and related proteins with oligonucleotide/oligosaccharide (OB) fold\cell division protein ZipA; Provisional\polyadenylate binding protein, human types 1, 2, 3, 4 family\ribonuclease E; Re…	PF02136.15|NTF2[Nuclear transport factor 2 (NTF2) domain];PF13893.1|RRM_5[RNA recognition motif. (a.k.a. RRM, RBD, or RNP domain)];PF00076.17|RRM_1[RNA recognition motif. (a.k.a. RRM, RBD, or RNP domain)]	.	GO:0006810;GO:0000166;GO:0005622;GO:0003676	.	.	.	.	.
2	CNAG_03765	TPS2	trehalose-phosphatase	TPS2	trehalose-phosphatase TPS2	CN	GO:0008152\GO:0005992	metabolic process\trehalose biosynthetic process	---	---	---	CN	GO:0003824	catalytic activity	Glycosyltransferase family 20\HAD-superfamily hydrolase, subfamily IIB\Haloacid Dehalogenase-like Hydrolases\Hydroxymethylpyrimidine pyrophosphatase and other HAD family phosphatases [Coenzyme transport and metabolism, General function prediction only]\N/A\Trehalose-6-phosphatase [Carbohydrate transport and metabolism]\Trehalose-6-phosphate synthase [Carbohydrate transport and metabolism]\alpha,a…	TIGR01484[HAD-SF-IIB: HAD hydrolase, family IIB];TIGR00685[T6PP: trehalose-phosphatase];PF00982.16|Glyco_transf_20[Glycosyltransferase family 20];PF02358.11|Trehalose_PPase[Trehalose-phosphatase]	EC:2.4.1.15[Alpha,alpha-trehalose-phosphate synthase (UDP-forming).];EC:3.1.3.12[Trehalose-phosphatase.]	GO:0005992;GO:0003824	.	.	.	.	ddi:DDB_G0284975 tpsB; alpha,alpha-trehalose-phosphate synthase; K00697 alpha,alpha-trehalose-phosphate synthase (UDP-forming) [EC:2.4.1.15]; K01087 trehalose-phosphatase [EC:3.1.3.12]
2	CNAG_03771	N/A	DNA binding protein Ncp1, DNA binding protein Ncp1, variant	---	---	---	---	---	---	---	---	---	---	---	Chromosome segregation ATPase [Cell cycle control, cell division, chromosome partitioning]\The Bin/Amphiphysin/Rvs (BAR) domain, a dimerization module that binds membranes and detects membrane curvature\chromosome segregation protein; Provisional\phosphodiesterase; Provisional\ribonuclease Y	.	.	.	.	.	.	.	.
2	CNAG_03785	NTH1	putative trehalase	NTH1	alpha	CN	GO:0005993\GO:0005991	trehalose catabolic process\trehalose metabolic process	CN	GO:0005737	cytoplasm	CN	GO:0004555\GO:0005509\GO:0003824	alpha,alpha-trehalase activity\calcium ion binding\catalytic activity	Neutral trehalase Ca2+ binding domain\Neutral trehalase [Carbohydrate transport and metabolism]\Trehalase	PF07492.6|Trehalase_Ca-bi[Neutral trehalase Ca2+ binding domain];PF01204.13|Trehalase[Trehalase]	EC:3.2.1.28[Alpha,alpha-trehalase.]	GO:0004555;GO:0005993;GO:0005509;GO:0005737	.	.	.	.	.
2	CNAG_03791	N/A	CAMKK/ELM protein kinase	SAK1	serine/threonine protein kinase SAK1	CN	GO:0006468	protein phosphorylation	---	---	---	CN	GO:0005524\GO:0004672\GO:0016772	ATP binding\protein kinase activity\transferase activity, transferring phosphorus-containing groups	NIMA-related protein kinase; Provisional\Protein Kinases, catalytic domain\Protein kinase domain\Protein kinase; unclassified specificity\Protein tyrosine kinase\Serine/Threonine protein kinases, catalytic domain\Serine/threonine protein kinase [Signal transduction mechanisms]\Serine/threonine-protein kinase SNT7; Provisional\TOMM system kinase/cyclase fusion protein\Tyrosine kinase, catalytic do…	PF00069.20|Pkinase[Protein kinase domain];PF07714.12|Pkinase_Tyr[Protein tyrosine kinase]	.	GO:0005524;GO:0004672;GO:0006468	.	.	.	.	.
2	CNAG_03794	N/A	endoplasmic reticulum protein	YBR287W	---	CN	GO:0055085	transmembrane transport	CN	GO:0016021	integral component of membrane	SC	GO:0003674	molecular_function	Membrane transport protein	PF03547.13|Mem_trans[Membrane transport protein]	.	GO:0055085;GO:0016021	.	.	.	TMH:7	.
2	CNAG_03865	N/A	cytoplasmic protein	TDA3	Tda3p	CN	GO:0055114	oxidation-reduction process	---	---	---	CN	GO:0016491	oxidoreductase activity	D-amino acid dehydrogenase small subunit; Provisional\FAD binding domain\FAD dependent oxidoreductase\Glycerol-3-phosphate dehydrogenase [Energy production and conversion]\Glycine/D-amino acid oxidase (deaminating) [Amino acid transport and metabolism]\L-2-hydroxyglutarate oxidase LhgO [Carbohydrate transport and metabolism]\Protoporphyrinogen oxidase [Coenzyme transport and metabolism]\glycine o…	PF01266.19|DAO[FAD dependent oxidoreductase]	.	GO:0016491	.	.	.	.	.
2	CNAG_03892	N/A	chaperonin GroES	HSP10	Hsp10p	CN	GO:0006457	protein folding	CN	GO:0005737	cytoplasm	---	---	---	N/A	PF00166.16|Cpn10[Chaperonin 10 Kd subunit]	.	GO:0006457;GO:0005524;GO:0005737	.	.	.	.	.
2	CNAG_03995	N/A	hypothetical protein	---	---	---	---	---	---	---	---	---	---	---	FUN14 family	PF04930.10|FUN14[FUN14 family]	.	.	.	.	.	.	.
2	CNAG_03996	N/A	guanosine-diphosphatase	GDA1	guanosine diphosphatase	---	---	---	---	---	---	CN	GO:0016787	hydrolase activity	Nucleotide-Binding Domain of the sugar kinase/HSP70/actin superfamily	PF01150.12|GDA1_CD39[GDA1/CD39 (nucleoside phosphatase) family]	EC:3.6.1.42[Guanosine-diphosphatase.]	GO:0006464;GO:0004382;GO:0000139	.	.	.	.	.
2	CNAG_04043	N/A	hypothetical protein	---	---	CN	GO:0008152	metabolic process	---	---	---	CN	GO:0016846	carbon-sulfur lyase activity	Glutathione-dependent formaldehyde-activating enzyme	PF04828.9|GFA[Glutathione-dependent formaldehyde-activating enzyme]	.	GO:0008152;GO:0016846	.	SigP[len:45,SProb:0.595]	.	.	.
2	CNAG_04067	N/A	haloacid dehalogenase, type II	---	---	CN	GO:0008152	metabolic process	---	---	---	CN	GO:0016787\GO:0019120	hydrolase activity\hydrolase activity, acting on acid halide bonds, in C-halide compounds	2-haloalkanoic acid dehalogenase, type II\2-phosphoglycolate phosphatase, prokaryotic\Beta-phosphoglucomutase or related phosphatase, HAD superfamily [Carbohydrate transport and metabolism, General function prediction only]\FMN phosphatase YigB, HAD superfamily [Coenzyme transport and metabolism]\HAD superfamily (subfamily IA) hydrolase, TIGR02253\HAD superfamily (subfamily IIIA) phosphatase, TIG…	PF13419.1|HAD_2[Haloacid dehalogenase-like hydrolase];TIGR01493[HAD-SF-IA-v2: HAD hydrolase, family IA, variant 2];TIGR01428[HAD_type_II: haloacid dehalogenase, type II]	.	GO:0008152;GO:0003824	.	.	.	.	ara:Arad_4272 dehII; haloacid dehalogenase, type II
2	CNAG_04076	N/A	hypothetical protein	---	---	---	---	---	---	---	---	---	---	---	---	.	.	.	.	SigP[len:99,SProb:0.931]	.	TMH:1	.
2	CNAG_04105	N/A	hypothetical protein	---	---	---	---	---	---	---	---	---	---	---	---	.	.	.	.	.	.	.	.
2	CNAG_04106	N/A	hypothetical protein	---	---	---	---	---	---	---	---	---	---	---	---	.	.	.	.	.	.	.	.
2	CNAG_04163	N/A	hypothetical protein	---	---	---	---	---	---	---	---	---	---	---	large tegument protein UL36; Provisional	.	.	.	.	.	.	.	sne:SPN23F_17820 psrP; cell wall surface anchored protein
2	CNAG_04230	N/A	hydroxyethylthiazole kinase	THI6	bifunctional hydroxyethylthiazole kinase/thiamine-phosphate diphosphorylase	CN	GO:0009228	thiamine biosynthetic process	---	---	---	CN	GO:0004417\GO:0004789	hydroxyethylthiazole kinase activity\thiamine-phosphate diphosphorylase activity	HMP-P kinase/thiamin-monophosphate pyrophosphorylase\N/A\hypothetical protein; Provisional\multifunctional thiamine-phosphate pyrophosphorylase/synthase/phosphomethylpyrimidine kinase; Provisional\thiamine-phosphate pyrophosphorylase; Provisional\thiamine-phosphate pyrophosphorylase; Reviewed	PF02581.12|TMP-TENI[Thiamine monophosphate synthase/TENI];TIGR00693[thiE: thiamine-phosphate pyrophosphorylase];PF02110.10|HK[Hydroxyethylthiazole kinase family]	EC:2.7.1.50[Hydroxyethylthiazole kinase.];EC:2.5.1.3[Thiamine-phosphate diphosphorylase.]	GO:0009228;GO:0004417;GO:0004789	.	.	.	.	.
2	CNAG_04293	VPS41	vacuolar protein sorting-associated protein	VPS41	Vps41p	CN	GO:0006886\GO:0016192	intracellular protein transport\vesicle-mediated transport	---	---	---	CN	GO:0005515\GO:0005488	protein binding\binding	Clathrin heavy chain repeat homology\N/A\Region in Clathrin and VPS\WD40 repeats in seven bladed beta propellers	PF00637.15|Clathrin[Region in Clathrin and VPS]	.	GO:0006886;GO:0005515;GO:0008270;GO:0016192	.	.	.	.	ddi:DDB_G0286803 vps41; 7-fold repeat in clathrin and VPS proteins repeat-containing protein
2	CNAG_04314	N/A	NAD+ kinase	YEF1	NADH/NAD(+) kinase	CN	GO:0008152\GO:0006741	metabolic process\NADP biosynthetic process	---	---	---	CN	GO:0003951	NAD+ kinase activity	Diacylglycerol kinase catalytic domain\NAD kinase\inorganic polyphosphate/ATP-NAD kinase; Provisional	PF01513.16|NAD_kinase[ATP-NAD kinase]	.	GO:0003951;GO:0008152	.	.	.	.	.
2	CNAG_04322	N/A	hypothetical protein	---	---	---	---	---	---	---	---	---	---	---	---	.	.	.	.	.	.	.	.
2	CNAG_04361	N/A	hypothetical protein	---	---	---	---	---	---	---	---	---	---	---	104 kDa microneme/rhoptry antigen; Provisional\BDLF3; Provisional\large tegument protein UL36; Provisional	.	.	.	.	.	.	.	.
2	CNAG_04386	N/A	hypothetical protein	---	---	---	---	---	---	---	---	---	---	---	Domain of unknown function (DUF4112)	PF13430.1|DUF4112[Domain of unknown function (DUF4112)]	.	.	.	.	.	TMH:2	.
2	CNAG_04443	N/A	hypothetical protein	---	---	---	---	---	---	---	---	CN	GO:0016787	hydrolase activity	alpha/beta hydrolases	PF01738.13|DLH[Dienelactone hydrolase family]	.	.	.	.	.	.	.
2	CNAG_04585	N/A	hypothetical protein	---	---	---	---	---	---	---	---	---	---	---	---	.	.	.	.	.	.	.	.
2	CNAG_04613	N/A	ATP-binding cassette, subfamily F, member 3	GCN20	putative AAA family ATPase GCN20	---	---	---	---	---	---	CN	GO:0005524\GO:0016887	ATP binding\ATPase activity	2-aminoethylphosphonate ABC transport system, ATP-binding component PhnT\AAA domain, putative AbiEii toxin, Type IV TA system\ABC exporter ATP-binding subunit, DevA family\ABC transporter\ABC transporter ATP-binding protein; Provisional\ABC transporter ATPase component; Reviewed\ABC transporter C family member; Provisional\ABC transporter F family; Provisional\ABC transporter G-25; Provisional\AB…	PF00005.22|ABC_tran[ABC transporter];PF12848.2|ABC_tran_2[ABC transporter]	.	GO:0005524;GO:0016887	.	.	.	.	.
2	CNAG_04659	N/A	pyruvate decarboxylase	PDC1	indolepyruvate decarboxylase 1	---	---	---	---	---	---	CN	GO:0016831\GO:0000287\GO:0003824\GO:0030976	carboxy-lyase activity\magnesium ion binding\catalytic activity\thiamine pyrophosphate binding	3,5/4-trihydroxycyclohexa-1,2-dione hydrolase\Acetolactate synthase large subunit or other thiamine pyrophosphate-requiring enzyme [Amino acid transport and metabolism, Coenzyme transport and metabolism]\N/A\Pyrimidine (PYR) binding domain of thiamine pyrophosphate (TPP)-dependent enzymes\TPP-dependent 2-oxoacid decarboxylase, includes indolepyruvate decarboxylase [Carbohydrate transport and meta…	PF02776.13|TPP_enzyme_N[Thiamine pyrophosphate enzyme, N-terminal TPP binding domain];PF02775.16|TPP_enzyme_C[Thiamine pyrophosphate enzyme, C-terminal TPP binding domain];PF00205.17|TPP_enzyme_M[Thiamine pyrophosphate enzyme, central domain]	EC:4.1.1.1[Pyruvate decarboxylase.]	GO:0000287;GO:0016831;GO:0030976	.	.	.	.	.
[truncated: 1,140 more rows]

## Sheet: cluster1
Source	ID	Name	Bgd count	Result count	Result gene list	Pct of bgd	Fold enrichment	Odds ratio	P-value	Benjamini	Bonferroni
[truncated: 171 more rows]

[truncated: 6 more sheets: cluster2, cluster3, cluster4, cluster5, cluster6, cluster7]
