# Supplementary material for: Cryptococcus neoformans resists to drastic conditions by switching to viable but non-culturable cell phenotype
Source: PLoS Pathog. 2019 Jul 29;15(7):e1007945. doi: 10.1371/journal.ppat.1007945 (PMC6687208; doi:10.1371/journal.ppat.1007945)
Supplement: S9 Table — (XLSX) [file ppat.1007945.s009.xlsx]

## Sheet: Feuil4
Gene_transcript	Primer_ID	Tube_primer_ID	Gene _name	Primer_sequence	Human universal ProbeLibrary Probe (Roche)	Tm	%GC
CNAG_06699t0 | cryptococcus neoformans grubii h99 glyceraldehyde-3-phosphate dehydrogenase (1020 nt)	CNAG_06699		GAPDH
	CNAG_06699_F858	39F		cgttggcactaccgaatctt	64	60	50
	CNAG_06699_R924	39R		gacaaagttggcattaagagca		59	41
CNAG_09009T0 | Cryptococcus neoformans var. grubii H99 mitochondria cytochrome oxidase subunit 1 (1587 nt)	CNAG_09009		COX1
	CNAG_09009_F91	58F		gctttctctgttcttatccgactt	50	59	42
	CNAG_09009_R155	58R		tggtcaccgtttagaaattgg		59	42
CNAG_09008T0 | Cryptococcus neoformans var. grubii H99 mitochondria atp synthase subunit 6 (834nt)	CNAG_09008		ATP synthase subunit 6
	CNAG_09008_F	ATP-Synt6-F		tcactaggtatccggctattcg	130	60	50
	CNAG_09008_R	ATP-Synt6-R		ggaattagtgttacaacagcaactaga		59	37
CNAG_09000T0 | Cryptococcus neoformans var. grubii H99 mitochondria nadh dehydrogenase subunit 1 (1071nt)	CNAG_09000		NADH dehydrogenase subunit 1
	CNAG_09000_F	NADH1-F		tgttggacagatatgcttcctc	155	59	45
	CNAG_09000_R	NADH1-R		tgccattagaatacttggagctagt		59	40
CNAG_09002T0 | Cryptococcus neoformans var. grubii H99 mitochondria apocytochrome b (1242nt)	CNAG_09002
	CNAG_09002_F	ApoCytoB-F	Apocytochrome b	tgtgcaccgacctctaacac	155	59	55
	CNAG_09002_R	ApoCytoB-R		gctaccaatccacattagaagga		59	43
CNAG???		mtLSU-104F	Mitochondrial large sub-unit	ctagtgggtagtttaactgg		53
		mtLSU-180R		ccatctaacatcagcatacc		53
		mtLSU-129P		tttcctccaataaagtatcggagg	/	58
